# Supplementary material for: Transcriptome and metabolome analyses reveal the responses of brown planthoppers to RH resistant rice cultivar
Source: Front Physiol. 2022 Sep 16;13:1018470. doi: 10.3389/fphys.2022.1018470 (PMC9523508; doi:10.3389/fphys.2022.1018470)
Supplement: Supplementary file 1 [file Table2.XLSX]

## Sheet: Sheet1
Table S2. The summary of transcriptome datasets.
Sample	Reads No.	Bases (bp)	Q30 (bp)	N (%)	Q20 (%)	Q30 (%)	Clean Reads No.	Clean Data (bp)	Clean Reads %	Total_Mapped
M1	47129222	7069383300	6503599743	0.001336	96.86	91.99	44376036	6656405400	94.15	36360021 (81.94%)
M2	41890544	6283581600	5836844213	0.001336	97.32	92.89	39594200	5939130000	94.51	32723248 (82.65%)
M3	45329228	6799384200	6305499425	0.001342	97.24	92.73	42776506	6416475900	94.36	35018315 (81.86%)
K1	41166256	6174938400	5714842879	0.001333	97.14	92.54	38596630	5789494500	93.75	31178252 (80.78%)
K2	46378180	6956727000	6457265539	0.001337	97.29	92.82	43583314	6537497100	93.97	35566230 (81.61%)
K3	51642372	7746355800	7178630861	0.001343	97.19	92.67	48021536	7203230400	92.98	38770164 (80.73%)
M, TN1 varity; K, RH varity.
