# Supplementary material for: Transcriptome and metabolome analyses reveal the responses of brown planthoppers to RH resistant rice cultivar
Source: Front Physiol. 2022 Sep 16;13:1018470. doi: 10.3389/fphys.2022.1018470 (PMC9523508; doi:10.3389/fphys.2022.1018470)
Supplement: Supplementary file 2 [file Table3.XLSX]

## Sheet: Sheet1
Table S3. The expression statistics of all genes obtained from transcriptome.
id	baseMean_RH	baseMean_TN1	log2FoldChange	Pvalue	FDR	significant	Chromosome	Start Site	End Site	Direction	Length	Description
LOC111058926	1960.73	123.458	-3.9893	1.39831e-29	2.56157e-25	YES	NW_019108285.1	9272	18818	-	993	PREDICTED: procollagen C-endopeptidase enhancer 1 [Nilaparvatalugens]
LOC111053848	2065.74	32.1093	-6.00752	1.0086e-20	9.23831e-17	YES	NW_019105542.1	1623210	1629262	-	782	PREDICTED: Cubilin [Crassostrea gigas]
LOC111049618	452.64	1579.59	1.80311	1.13298e-13	6.91833e-10	YES	NW_019106191.1	285568	305251	-	2260	PREDICTED: maltase2 [Acyrthosiphonpisum]
LOC111053136	118.384	14.8317	-2.99672	1.99205e-13	9.1231e-10	YES	NW_019106676.1	11363	58453	+	4678	PREDICTED: endocuticle structural glycoprotein SgAbd-1-like [Nilaparvatalugens]
LOC111047886	104.953	15.4351	-2.76546	1.26502e-11	4.63478e-08	YES	NW_019106005.1	17630	37695	-	724	PREDICTED: pdgf- and vegf-related factor 1-like precursor, partial [Melanoplus sanguinipes]
LOC111055836	76.5641	9.63314	-2.99059	4.00377e-11	1.22242e-07	YES	NW_019107201.1	142211	151454	-	4469	PREDICTED: hypothetical protein [Nilaparvata lugens]
LOC111046284	816.509	20.6362	-5.30622	1.38621e-10	3.62772e-07	YES	NW_019105869.1	390750	398541	-	1043	PREDICTED: insulin-like peptide3 [Nilaparvatalugens]
LOC111054483	641.175	1810.63	1.4977	4.70083e-10	1.07643e-06	YES	NW_019106906.1	201681	228765	+	1959	PREDICTED: sodium channel protein Nach-like [Acyrthosiphonpisum]
LOC111053661	129.855	1254.87	3.27257	1.02962e-09	2.09574e-06	YES	NW_019106750.1	175451	181546	-	1461	-
LOC111061875	239.374	69.1239	-1.79201	2.84641e-09	5.21434e-06	YES	NW_019110610.1	10332	14863	-	4532	-
LOC111048877	836.078	91.6658	-3.18918	3.21468e-09	5.35361e-06	YES	NW_019105566.1	464699	469417	+	544	-
LOC111064643	44.1957	185.26	2.06757	3.85239e-09	5.881e-06	YES	NW_019105665.1	338893	345346	-	1630	-
LOC111055530	934.125	229.928	-2.02244	6.06767e-09	8.55028e-06	YES	NW_019107121.1	10275	14051	+	2042	-
LOC111050473	548.394	200.379	-1.45248	1.82488e-08	2.36258e-05	YES	NW_019106297.1	294127	308595	-	3890	PREDICTED: hypothetical protein [Nilaparvata lugens]
LOC111044446	33.7175	2.20696	-3.93336	1.93453e-08	2.36258e-05	YES	NW_019105742.1	446182	456379	+	291	PREDICTED: uncharacterized protein LOC106678060 [Halyomorpha halys]
LOC111053763	2066.92	293.597	-2.81557	5.4137e-08	6.19835e-05	YES	NW_019105586.1	182392	195919	-	2084	PREDICTED: Acetylcholine receptor subunit alpha-like1 [Zootermopsisnevadensis]
LOC111048673	1726.78	6424.27	1.89545	7.11803e-08	7.67031e-05	YES	NW_019106084.1	166067	169150	+	1637	PREDICTED: 70 kDa heat shock protein [Lygus hesperus]
LOC111064163	2650.87	10152.7	1.93733	7.97029e-08	8.11154e-05	YES	NW_019105638.1	382328	384350	+	2023	PREDICTED: heat shock protein 68 [Lygushesperus]
LOC111060968	80.6892	17.273	-2.22385	1.32555e-07	0.000127804	YES	NW_019109807.1	14145	15080	-	936	PREDICTED: protein O-glucosyltransferase 1-like [Amphimedon queenslandica]
LOC111060003	68.9434	407.719	2.56409	1.72645e-07	0.000158134	YES	NW_019105616.1	586531	595852	+	836	PREDICTED: cytochrome P450 CYP304H1v4 [Nilaparvata lugens]
LOC111043895	198.189	68.8315	-1.52574	2.41828e-07	0.000210954	YES	NW_019105706.1	704880	707617	+	2158	-
LOC111050860	417.525	1021.92	1.29134	3.03108e-07	0.000252392	YES	NW_019106349.1	368775	385585	+	786	PREDICTED: alpha-actinin, sarcomeric isoform X2 [Halyomorpha halys]
LOC111052668	11649.6	3631.01	-1.68184	3.24504e-07	0.00025668	YES	NW_019106603.1	159898	163558	+	597	-
LOC111050834	323.383	116.381	-1.47438	3.36281e-07	0.00025668	YES	NW_019106345.1	280505	282325	-	1591	-
LOC111051944	1841.89	7325.55	1.99175	3.56404e-07	0.000261159	YES	NW_019106494.1	219774	221942	+	2169	PREDICTED: 70 kDa heat shock protein [Lygus hesperus]
LOC111062061	186.533	477.446	1.3559	5.01756e-07	0.000353526	YES	NW_019110873.1	704	10025	-	861	PREDICTED: NADH-ubiquinone oxidoreductase 75 kDa subunit, mitochondrial [Zootermopsis nevadensis]
LOC111059454	11447.4	955.762	-3.58223	7.07767e-07	0.000480207	YES	NW_019108565.1	68287	74380	+	2499	-
LOC111045912	582.201	129.757	-2.16571	9.39452e-07	0.000599357	YES	NW_019105840.1	377772	381206	+	1714	-
LOC111060723	111.351	32.4611	-1.77834	9.48815e-07	0.000599357	YES	NW_019109589.1	20568	21686	+	805	PREDICTED: predicted protein [Nematostella vectensis]
LOC111061788	1087.87	184.761	-2.55778	1.22868e-06	0.000750274	YES	NW_019110471.1	2003	7156	-	740	-
LOC111052677	764.866	231.425	-1.72466	1.29321e-06	0.000752328	YES	NW_019106603.1	187701	190337	-	682	-
LOC111045895	1855.7	368.204	-2.33339	1.31418e-06	0.000752328	YES	NW_019105840.1	432180	434108	+	498	PREDICTED: keratin-associated protein 21-1 [Nilaparvata lugens]
LOC111055526	12945.2	3168.12	-2.03071	1.4271e-06	0.000792216	YES	NW_019107121.1	38247	40126	-	1070	-
LOC111050339	13.5379	58.8779	2.12072	2.82754e-06	0.00148969	YES	NW_019106279.1	296643	300057	-	643	PREDICTED: uncharacterized proteinLOC103310021 [Acyrthosiphonpisum]
LOC111049619	449.138	1473.81	1.71432	2.89997e-06	0.00148969	YES	NW_019106191.1	319792	336548	-	1997	PREDICTED: sucrase [Nilaparvata lugens]
LOC111060668	86.0094	24.4491	-1.81471	2.94631e-06	0.00148969	YES	NW_019109533.1	23098	29497	+	5262	PREDICTED: vacuolar protein sorting-associated protein 33A-like [Crassostrea gigas]
LOC111060983	130.697	42.8678	-1.60826	3.00883e-06	0.00148969	YES	NW_019109823.1	12145	13501	-	972	PREDICTED: putative 40S ribosomal protein RPS2 [Phoronis muelleri]
LOC111054250	294.228	28.8746	-3.34906	3.64634e-06	0.00175783	YES	NW_019106863.1	197205	206234	-	1519	PREDICTED: hypothetical protein L798_05512 [Zootermopsis nevadensis]
LOC111061527	5062.99	2422.54	-1.06347	3.86905e-06	0.00181736	YES	NW_019110270.1	8431	9607	+	1053	-
LOC111060984	61.6768	15.6098	-1.98228	4.27174e-06	0.00191848	YES	NW_019109823.1	6541	8201	+	1495	PREDICTED: G2/mitotic-specific cyclin protein, copy A [Daphnia pulex]
LOC111045173	829.976	381.434	-1.12164	4.29377e-06	0.00191848	YES	NW_019105792.1	79885	167016	-	2322	PREDICTED: hypothetical protein L798_09419 [Zootermopsis nevadensis]
LOC111062045	3348.69	627.199	-2.4166	4.76095e-06	0.00207657	YES	NW_019110862.1	16102	19718	+	615	-
LOC111056438	35.0446	112.928	1.68813	5.08825e-06	0.00215305	YES	NW_019107360.1	23677	142888	-	2470	PREDICTED: glutaredoxin domain-containing cysteine-rich protein CG31559-like, partial [Diaphorina citri]
LOC111060542	153.192	48.9446	-1.64612	5.36203e-06	0.00215305	YES	NW_019105619.1	85413	99617	-	922	PREDICTED: trypsin-7 [Nilaparvata lugens]
LOC111057690	974.101	194.932	-2.3211	5.36882e-06	0.00215305	YES	NW_019107773.1	100711	102859	-	479	-
LOC111060998	261.323	106.847	-1.29029	5.40641e-06	0.00215305	YES	NW_019109831.1	4982	7456	-	1490	PREDICTED: saccharopine reductase [Nilaparvata lugens]
LOC111052702	0.370127	15.9728	5.43145	6.54816e-06	0.00255225	YES	NW_019106608.1	101191	103716	-	549	-
LOC111048940	45.4852	9.36098	-2.28066	6.73154e-06	0.00256906	YES	NW_019106109.1	473367	474333	-	791	PREDICTED: SAP30-binding protein-like isoform 1 [Saccoglossus kowalevskii]
LOC111063341	164.027	1483.46	3.17696	8.31631e-06	0.00310911	YES	NW_019114379.1	2353	4461	+	780	PREDICTED: conserved hypothetical protein [Culex quinquefasciatus]
LOC111058262	622.765	143.389	-2.11875	1.00035e-05	0.00366509	YES	NW_019108005.1	68844	83135	+	1552	-
LOC111056333	136.378	646.402	2.24482	1.11805e-05	0.00401598	YES	NW_019107331.1	8514	27557	-	1917	PREDICTED: cytochrome P450 CYP304H1v4 [Nilaparvata lugens]
LOC111055973	3694.22	438.908	-3.07328	1.18884e-05	0.00418814	YES	NW_019107230.1	179712	186790	+	2911	-
LOC111044946	1572.03	759.192	-1.05009	1.22995e-05	0.00425121	YES	NW_019105776.1	431825	513220	+	3017	PREDICTED: uncharacterized protein LOC100569063 isoform X1 [Acyrthosiphon pisum]
LOC111052663	35.7362	268.607	2.91004	1.26193e-05	0.00427018	YES	NW_019106602.1	212013	227392	-	1721	PREDICTED: putative serine protease K12H4.7 [Nilaparvatalugens]
LOC111055525	12906.3	3661.52	-1.81756	1.28206e-05	0.00427018	YES	NW_019107121.1	30156	32036	+	1037	-
LOC111062507	593.653	223.453	-1.40965	1.46349e-05	0.00478745	YES	NW_019111813.1	4480	7017	+	1171	-
LOC111054701	2.18004	23.5373	3.43252	1.49931e-05	0.00481857	YES	NW_019106953.1	82001	196631	+	1852	PREDICTED: uncharacterized protein LOC106673149 isoform X1 [Cimex lectularius]
LOC111061106	130.256	49.1114	-1.40722	1.56163e-05	0.00493233	YES	NW_019109918.1	19676	21678	-	1612	PREDICTED: 60S ribosomal protein L13a-like [Limulus polyphemus]
LOC111049483	1806.22	695.747	-1.37634	1.87984e-05	0.00580338	YES	NW_019106170.1	223784	236643	-	1207	-
LOC111053876	4674.55	2363.57	-0.98386	1.90077e-05	0.00580338	YES	NW_019106793.1	18930	103038	+	4203	PREDICTED: hypothetical protein X777_15795 [Cerapachys biroi]
LOC111060745	103.504	35.9632	-1.52509	2.0252e-05	0.00608191	YES	NW_019109608.1	16042	16870	+	562	PREDICTED: putative 60S ribosomal protein RPL31 [Flustra foliacea]
LOC111043756	126.753	291.627	1.20211	2.25023e-05	0.0066487	YES	NW_019105700.1	44270	120720	-	1076	-
LOC111050030	285.534	601.01	1.07373	2.3565e-05	0.00685219	YES	NW_019106242.1	195988	216316	-	3035	-
LOC111045917	2120.23	408.827	-2.37466	2.56795e-05	0.0072407	YES	NW_019105840.1	417420	423313	+	3436	-
LOC111051493	155.073	339.373	1.12993	2.60284e-05	0.0072407	YES	NW_019106432.1	220113	241087	+	3479	PREDICTED: uncharacterized protein LOC107071221 isoform X2 [Polistes dominula]
LOC111063785	1399.98	480.727	-1.54212	2.60869e-05	0.0072407	YES	NW_019117319.1	1222	1579	+	358	PREDICTED: Uncharacterized protein CELE_W01F3.3 [Caenorhabditis elegans]
LOC111057129	2349.4	5469.59	1.21914	2.84757e-05	0.00770338	YES	NW_019107567.1	12868	35004	+	2172	PREDICTED: sucrase [Nilaparvata lugens]
LOC111061409	189.066	451.563	1.25604	2.88678e-05	0.00770338	YES	NW_019110190.1	4287	11773	+	1477	PREDICTED: calphotin-like [Cimex lectularius]
LOC111059575	1440.15	702.812	-1.03501	2.915e-05	0.00770338	YES	NW_019108616.1	5854	10096	-	566	PREDICTED: protein transport protein Sec61 subunit gamma [Cephus cinctus]
LOC111059458	2782.65	358.343	-2.95705	2.94359e-05	0.00770338	YES	NW_019108565.1	48167	60826	-	722	-
LOC111052669	10630.8	3463.19	-1.61807	3.06795e-05	0.00791576	YES	NW_019106603.1	207224	212785	+	793	-
LOC111048841	194.167	35.8221	-2.43838	3.19606e-05	0.00813176	YES	NW_019106100.1	94150	99805	-	5578	PREDICTED: urea amidolyase [Planococcus citri]
LOC111063419	164.541	360.924	1.13325	3.33277e-05	0.00836342	YES	NW_019114773.1	485	3507	-	615	PREDICTED: phosphogluconate dehydrogenase, partial [Periplaneta americana]
LOC111051426	4283.89	2238.76	-0.936222	3.64926e-05	0.0090339	YES	NW_019105576.1	595422	811302	-	7271	PREDICTED: fasciclin-1 isoform X9 [Halyomorpha halys]
LOC111060634	76.9493	25.5042	-1.59317	4.10048e-05	0.0100156	YES	NW_019109496.1	28128	30338	-	2209	PREDICTED: 3-isopropylmalate dehydratase-like [Pantholops hodgsonii]
LOC111052363	179.099	681.214	1.92735	4.52285e-05	0.0109019	YES	NW_019105580.1	433198	433953	+	718	PREDICTED: small heat shock protein 2 [Laodelphax striatella]
LOC111054532	143.1	56.296	-1.34592	4.71207e-05	0.0112104	YES	NW_019106915.1	21730	31599	+	664	PREDICTED: Kazal type serine protease inhibitor [Coptotermes formosanus]
LOC111052384	732.896	4401.95	2.58646	4.95716e-05	0.0116423	YES	NW_019106562.1	49690	65447	-	1816	PREDICTED: pistil-specific extensin-like protein [Nilaparvatalugens]
LOC111055737	35.5818	422.143	3.56852	5.41541e-05	0.0125576	YES	NW_019107175.1	174222	194898	+	417	PREDICTED: endocuticle structural glycoprotein SgAbd-8-like [Halyomorpha halys]
LOC111043573	141.631	54.2924	-1.38332	6.55645e-05	0.0150135	YES	NW_019105547.1	1514476	1517055	+	519	PREDICTED: hypothetical protein FF38_09791 [Lucilia cuprina]
LOC111061359	104.021	40.2863	-1.36851	6.66604e-05	0.0150759	YES	NW_019110133.1	21986	24417	-	2159	PREDICTED: tryptophan synthase-like [Plutella xylostella]
LOC111058977	81.5494	29.081	-1.4876	6.89955e-05	0.0154138	YES	NW_019108304.1	59943	62132	-	1922	PREDICTED: 46 kDa FK506-binding nuclear protein [Nasonia vitripennis]
LOC111062462	42.8233	106.378	1.31273	7.06055e-05	0.0155834	YES	NW_019111712.1	116	11705	+	780	PREDICTED: sucrase [Nilaparvata lugens]
LOC111046366	268.985	740.377	1.46073	7.61938e-05	0.0166166	YES	NW_019105878.1	270055	279317	+	2664	PREDICTED: sugar transporter 4 [Nilaparvata lugens]
LOC111048947	31.6555	6.15799	-2.36193	7.87395e-05	0.0169698	YES	NW_019106109.1	471619	473065	+	1321	-
LOC111057054	345.398	676.793	0.970457	7.99411e-05	0.0170284	YES	NW_019107536.1	119111	146895	+	2242	PREDICTED: juvenile hormone esterase, partial [Bemisia tabaci]
LOC111049597	827.117	5164.56	2.64248	8.43288e-05	0.017517	YES	NW_019106188.1	53680	57121	+	839	PREDICTED: neuropeptide like precursor 3-like [Nilaparvata lugens]
LOC111049800	63.0884	149.311	1.24287	8.53853e-05	0.017517	YES	NW_019106215.1	361684	419968	+	438	PREDICTED: Junctophilin-2, partial [Phalacrocorax carbo]
LOC111061208	80.8794	27.5071	-1.55597	8.59493e-05	0.017517	YES	NW_019109996.1	12294	16107	+	3542	PREDICTED: protein BOB1, partial [Marmota marmota marmota]
LOC111059208	235.901	491.732	1.05969	8.60596e-05	0.017517	YES	NW_019108413.1	1034	91017	-	1957	PREDICTED: CAP-Gly domain-containing linker protein 1 isoform X2 [Halyomorpha halys]
LOC111062388	1149.22	533.926	-1.10594	9.04194e-05	0.0182021	YES	NW_019111508.1	631	7440	+	2109	PREDICTED: sensory neuron membrane protein 1-like [Halyomorpha halys]
LOC111058925	535.418	11.7447	-5.51058	9.23589e-05	0.0183905	YES	NW_019108285.1	3411	6030	-	832	-
LOC111048832	105.075	41.1842	-1.35125	9.43111e-05	0.0185773	YES	NW_019106100.1	136382	137767	-	1386	-
LOC111054162	2554.11	11155.3	2.12683	9.73115e-05	0.0189644	YES	NW_019106847.1	63478	65531	+	2054	PREDICTED: 70 kDa heat shock protein [Lygus hesperus]
LOC111056719	8658.11	17772.5	1.03752	9.85971e-05	0.0190126	YES	NW_019107436.1	135720	181957	+	2209	PREDICTED: paramyosin, partial [Nilaparvata lugens]
LOC111048713	95.7186	29.1918	-1.71324	0.000100324	0.0190208	YES	NW_019106088.1	406751	416638	-	1468	PREDICTED: beta-1,4-N-acetylgalactosaminyltransferase bre-4-like [Cimex lectularius]
LOC111049488	99349.8	226615	1.18965	0.000100716	0.0190208	YES	NW_019105569.1	589168	710257	-	7989	PREDICTED: myosin heavy chain, muscle isoform X6 [Diuraphis noxia]
LOC111061130	157.993	67.4268	-1.22846	0.000102916	0.019238	YES	NW_019109928.1	27299	28162	+	678	-
LOC111052189	175.671	360.065	1.03538	0.000104137	0.0192696	YES	NW_019106533.1	67078	99338	-	4315	PREDICTED: myosin light chain kinase, smooth muscle isoform X1 [Tribolium castaneum]
LOC111052178	149.091	48.9763	-1.60604	0.000112633	0.0206332	YES	NW_019106532.1	22555	26245	+	477	PREDICTED: inactive pancreatic lipase-related protein 1 [Acyrthosiphon pisum]
LOC111051366	276.477	117.882	-1.22981	0.000121342	0.0220085	YES	NW_019106416.1	248926	253838	-	973	PREDICTED: U6 snRNA-associated Sm-like protein LSm3 [Zootermopsis nevadensis]
LOC111045831	86.3543	186.46	1.11052	0.000125649	0.0224973	YES	NW_019105835.1	158523	244925	-	1319	PREDICTED: potassium voltage-gated channel protein Shal isoform X1 [Cimex lectularius]
LOC111061236	48.6558	117.692	1.27433	0.000127427	0.0224973	YES	NW_019110014.1	24143	31653	-	1965	PREDICTED: Transcription factor HES-4-A [Zootermopsis nevadensis]
LOC111056306	113.11	687.325	2.60326	0.000127721	0.0224973	YES	NW_019107324.1	15835	22039	-	1008	PREDICTED: cutile protein, putative [Pediculus humanus corporis]
LOC111044447	599.237	301.323	-0.991817	0.000129887	0.0226609	YES	NW_019105742.1	90487	99319	+	1081	PREDICTED: elongation of very long chain fatty acids protein AAEL008004-like [Papilio xuthus]
LOC111044661	323.055	90.8327	-1.83049	0.000135309	0.0233841	YES	NW_019105756.1	12130	67046	-	1610	PREDICTED: carboxylesterase, partial [Laodelphax striatella]
LOC111043710	39.1912	104.198	1.41073	0.00013815	0.0236521	YES	NW_019105697.1	69716	120693	-	2101	PREDICTED: Serine/threonine-protein kinase SBK1 [Zootermopsis nevadensis]
LOC111043908	90.4507	34.2894	-1.39937	0.000149388	0.0253392	YES	NW_019105706.1	786267	787597	-	1214	PREDICTED: 40S ribosomal protein S3 [Biomphalaria glabrata]
LOC111054418	46.6434	113.199	1.27912	0.000168903	0.0281982	YES	NW_019106895.1	1036	51406	-	2571	PREDICTED: glutamate receptor ionotropic, kainate 2-like isoform X1 [Halyomorpha halys]
LOC111061315	49.2788	14.1288	-1.80233	0.000169322	0.0281982	YES	NW_019110084.1	23211	23809	-	532	-
LOC111046566	288.857	559.345	0.953382	0.000174247	0.028757	YES	NW_019105893.1	215666	230297	+	2479	PREDICTED: hypothetical protein L798_08198 [Zootermopsis nevadensis]
LOC111046329	129.515	276.067	1.0919	0.000176416	0.028855	YES	NW_019105874.1	308405	318654	+	2158	PREDICTED: cytochrome P450 CYP6AX1v2 [Nilaparvata lugens]
LOC111044853	391.629	735.213	0.908673	0.000188269	0.0305212	YES	NW_019105552.1	825201	844979	+	2605	PREDICTED: cryptochrome 1 [Nilaparvata lugens]
LOC111049241	11.483	235.096	4.35567	0.000195158	0.0313605	YES	NW_019106145.1	51732	52322	-	450	PREDICTED: cuticle protein 21-like isoform X1 [Cimex lectularius]
LOC111052896	167.7	2298.76	3.7769	0.000212105	0.0337875	YES	NW_019106637.1	199929	210390	+	735	PREDICTED: endocuticle structural glycoprotein SgAbd-2-like [Cimex lectularius]
LOC111060747	85.012	31.5081	-1.43194	0.000215134	0.0339745	YES	NW_019109608.1	14665	15637	+	836	PREDICTED: 60S ribosomal protein [Phragmatopoma lapidosa]
LOC111053846	18.2965	65.1994	1.83329	0.00024471	0.0383149	YES	NW_019106788.1	242464	266231	-	1609	-
LOC111052131	7.92503	34.2733	2.1126	0.000251789	0.0390892	YES	NW_019106525.1	315504	321977	+	386	PREDICTED: Protein kinase C and casein kinase substrate in neurons protein 2 [Zootermopsis nevadensis]
LOC111045092	27.2059	4.89952	-2.47321	0.000255943	0.0393053	YES	NW_019105787.1	653089	655156	-	1791	PREDICTED: probable proline--tRNA ligase, mitochondrial-like [Saccoglossus kowalevskii]
LOC111047038	99.5637	276.451	1.47333	0.00025924	0.0393053	YES	NW_019105931.1	454465	526336	-	11830	PREDICTED: sushi, von Willebrand factor type A, EGF and pentraxin domain-containing protein 1 [Cimex lectularius]
LOC111046704	40.7491	96.5725	1.24485	0.000259618	0.0393053	YES	NW_019105902.1	536227	537913	-	1634	PREDICTED: probable palmitoyltransferase ZDHHC1 [Halyomorpha halys]
LOC111050328	177.783	344.688	0.955174	0.000270556	0.0406255	YES	NW_019106279.1	191644	204381	-	1100	PREDICTED: trypsin-10 [Nilaparvata lugens]
LOC111052676	315.047	110.78	-1.50787	0.000274364	0.0408624	YES	NW_019106603.1	171504	172955	-	987	-
LOC111051647	3300.1	7538.51	1.19177	0.000279478	0.0410011	YES	NW_019106456.1	285465	288731	-	1275	-
LOC111059372	55.4158	293.534	2.40516	0.000281224	0.0410011	YES	NW_019108511.1	12569	24648	+	821	PREDICTED: peritrophin-1-like [Halyomorpha halys]
LOC111061524	41.3242	10.8174	-1.93363	0.00028201	0.0410011	YES	NW_019110268.1	23662	31209	+	818	-
LOC111049196	22531.1	43191.2	0.93882	0.000296866	0.0428212	YES	NW_019106142.1	294055	320204	+	3002	PREDICTED: paramyosin, partial [Nilaparvata lugens]
LOC111060572	161.847	320.889	0.987448	0.000299872	0.0429168	YES	NW_019109427.1	1104	45598	-	3082	PREDICTED: bumetanide-sensitive sodium-(potassium)-chloride cotransporter [Halyomorpha halys]
LOC111050353	21.3582	2.89449	-2.88341	0.000306686	0.0435518	YES	NW_019106282.1	131271	134745	-	735	PREDICTED: selenium-binding protein 1-A [Cimex lectularius]
LOC111059963	229.011	713.44	1.63937	0.000318249	0.0448462	YES	NW_019108891.1	3001	3330	-	330	PREDICTED: heat shock protein TC005094 [Tribolium castaneum]
LOC111053831	20419.2	35381.6	0.793074	0.000323163	0.0451911	YES	NW_019106787.1	8251	15667	+	4046	-
LOC111043443	156.229	313.556	1.00506	0.000343667	0.0476943	YES	NW_019105681.1	719906	729708	+	1076	PREDICTED: serine protease 7 [Nilaparvata lugens]
LOC111062671	14.4712	49.1236	1.76323	0.000367592	0.0500302	YES	NW_019112210.1	2396	6297	+	2315	PREDICTED: plasma membrane calcium-transporting ATPase 2 [Pogonomyrmex barbatus]
LOC111060873	58.611	19.886	-1.55942	0.000367707	0.0500302	YES	NW_019109723.1	29479	31566	-	1766	PREDICTED: Solute carrier family 25 member 35 [Crassostrea gigas]
LOC111061352	61.9462	22.3854	-1.46846	0.00037297	0.0500302	YES	NW_019110133.1	6576	9012	-	1842	PREDICTED: NADH dehydrogenase (ubiquinone) complex I, assembly factor 6 [Ictidomys tridecemlineatus]
LOC111052672	25784.4	7909.71	-1.7048	0.000378025	0.0500302	YES	NW_019106603.1	249085	258650	+	698	-
LOC111061822	352.017	870.301	1.30587	0.000379422	0.0500302	YES	NW_019110531.1	384	24688	+	5515	PREDICTED: hypothetical protein TcasGA2_TC030701 [Tribolium castaneum]
LOC111052151	52.2927	17.6784	-1.56462	0.000379954	0.0500302	YES	NW_019106527.1	270343	286196	-	1905	PREDICTED: membrane associated RING finger, putative [Pediculus humanus corporis]
LOC111064493	3260.92	1858.51	-0.811128	0.000383835	0.0500302	YES	NW_019105657.1	60776	81900	+	5440	PREDICTED: uncharacterized protein LOC106672334 [Cimex lectularius]
LOC111061074	65.0333	24.6605	-1.39898	0.000385075	0.0500302	YES	NW_019109880.1	9588	11931	-	1933	PREDICTED: predicted protein [Nematostella vectensis]
LOC111047770	106.63	214.473	1.00818	0.000385078	0.0500302	YES	NW_019105994.1	129431	185320	+	1372	PREDICTED: doublesex male-specific isoform [Onthophagus sagittarius]
LOC111048961	133.42	263.608	0.982414	0.000390817	0.0501215	YES	NW_019105541.1	1219377	1241263	-	2141	PREDICTED: Gamma-glutamyltranspeptidase 1 [Zootermopsis nevadensis]
LOC111050513	21.6013	93.8406	2.11909	0.000391254	0.0501215	YES	NW_019106301.1	289088	301572	-	1929	PREDICTED: SEC14 domain and spectrin repeat-containing protein 1-B [Cimex lectularius]
LOC111046824	20546.5	41743.9	1.02268	0.000394577	0.0501962	YES	NW_019105541.1	1139425	1215494	+	3154	PREDICTED: calcium-transporting ATPase sarcoplasmic/endoplasmic reticulum type isoform X3 [Cimex lectularius]
LOC111048835	48.7369	14.6779	-1.73136	0.000408972	0.0516687	YES	NW_019106100.1	144949	146179	-	1071	-
LOC111061121	126.02	57.0486	-1.14339	0.000426682	0.0534045	YES	NW_019109926.1	19594	33608	+	7539	PREDICTED: vacuolar protein sorting-associated protein 11 homolog [Saccoglossus kowalevskii]
LOC111057184	2797.22	8083.19	1.53093	0.000428542	0.0534045	YES	NW_019107585.1	42544	46164	-	1133	PREDICTED: larval cuticle protein A2B-like [Cimex lectularius]
LOC111064220	876.358	2182.13	1.31615	0.000439994	0.0544612	YES	NW_019105641.1	151883	152735	+	853	PREDICTED: small heat shock protein 2 [Laodelphax striatella]
LOC111045701	39.8713	107.15	1.42621	0.000445342	0.0547532	YES	NW_019105554.1	781734	844306	+	6078	PREDICTED: cadherin-23 isoform X1 [Halyomorpha halys]
LOC111047077	66.5285	468.885	2.81719	0.000452831	0.0553027	YES	NW_019105934.1	470852	484976	-	1126	PREDICTED: cAMP-dependent protein kinase catalytic subunit [Cimex lectularius]
LOC111061131	444.368	237.22	-0.905531	0.000461753	0.0558872	YES	NW_019109928.1	28184	31607	+	3162	PREDICTED: uncharacterized protein LOC106673500 [Cimex lectularius]
LOC111050405	4236.77	30129.7	2.83015	0.000463718	0.0558872	YES	NW_019106288.1	162245	170045	-	4184	-
LOC111049405	116.691	49.2102	-1.24567	0.000471043	0.0563989	YES	NW_019106163.1	167070	171653	-	1907	PREDICTED: actin-binding LIM protein 1 isoform X1 [Musca domestica]
LOC111053084	31.2048	0.671479	-5.53828	0.000486678	0.0578926	YES	NW_019106666.1	289171	301775	-	286	PREDICTED: uncharacterized protein LOC106678060 [Halyomorpha halys]
LOC111057939	1836.95	4056.59	1.14296	0.000496782	0.0587132	YES	NW_019107869.1	33024	54358	+	3076	PREDICTED: alpha,alpha-trehalose-phosphate synthase [UDP-forming] isoform X2 [Halyomorpha halys]
LOC111047354	115.716	233.529	1.01302	0.000501317	0.0588694	YES	NW_019105955.1	280917	367341	-	4624	PREDICTED: Lipoma HMGIC fusion partner homolog-like Protein [Tribolium castaneum]
LOC111043681	28.6761	147.231	2.36016	0.00051304	0.0598623	YES	NW_019105695.1	118116	118813	-	698	PREDICTED: small heat shock protein 1 [Laodelphax striatella]
LOC111053415	244.745	608.324	1.31356	0.000525596	0.0609392	YES	NW_019106717.1	70306	113069	+	825	-
LOC111060720	71.2126	27.7223	-1.36108	0.00053845	0.0620369	YES	NW_019109589.1	41687	43952	-	2207	PREDICTED: ATP-dependent RNA helicase DDX18 [Cyprinodon variegatus]
LOC111061077	55.0654	19.015	-1.53401	0.000548047	0.0625023	YES	NW_019109885.1	715	1979	-	1203	PREDICTED: uncharacterized protein C18E5.01-like [Lipotes vexillifer]
LOC111050036	35.3296	514.284	3.86362	0.000549313	0.0625023	YES	NW_019106244.1	22349	58064	-	730	PREDICTED: Cuticle protein 6 [Zootermopsis nevadensis]
LOC111057710	77.5864	355.786	2.19713	0.000560931	0.0634302	YES	NW_019107778.1	118665	142034	-	2878	PREDICTED: extensin-like [Cimex lectularius]
LOC111052168	1789.57	3689.08	1.04364	0.000576353	0.0645538	YES	NW_019105541.1	689	222757	+	47093	PREDICTED: hypothetical protein TcasGA2_TC011986 [Tribolium castaneum]
LOC111060092	471.258	885.228	0.909533	0.000577915	0.0645538	YES	NW_019109016.1	47960	50745	-	635	-
LOC111059779	220.637	929.11	2.07417	0.000593586	0.0652988	YES	NW_019108758.1	1378	14375	-	638	-
LOC111050548	139.557	43.3177	-1.68783	0.000594247	0.0652988	YES	NW_019106306.1	83527	142097	-	995	PREDICTED: cell adhesion molecule 2-like isoform X1 [Halyomorpha halys]
LOC111045340	41.7881	96.2865	1.20424	0.000595278	0.0652988	YES	NW_019105553.1	544207	693308	+	2820	PREDICTED: LIM/homeobox protein Lhx1, partial [Zootermopsis nevadensis]
LOC111061686	108.58	222.644	1.03598	0.000612239	0.0667596	YES	NW_019110396.1	11499	23304	+	1882	PREDICTED: lipase 3-like [Dufourea novaeangliae]
LOC111062059	84.3103	35.4252	-1.25093	0.000635169	0.06885	YES	NW_019110872.1	13104	14333	-	899	PREDICTED: ribosomal protein S19 [Branchiostoma belcheri]
LOC111064522	373.404	196.275	-0.927861	0.000640271	0.0689949	YES	NW_019105658.1	818840	831777	-	2208	PREDICTED: uncharacterized protein LOC106681105 isoform X1 [Halyomorpha halys]
LOC111043242	426.439	227.513	-0.90639	0.000651495	0.0696408	YES	NW_019105668.1	383467	383847	-	381	PREDICTED: protein transport protein Sec61 subunit gamma [Cephus cinctus]
LOC111061441	91.7439	41.2569	-1.15298	0.000653868	0.0696408	YES	NW_019110206.1	12510	18049	+	917	PREDICTED: JNK [Nilaparvata lugens]
LOC111060517	673.004	212.428	-1.66364	0.000658207	0.0696976	YES	NW_019109367.1	32551	45824	+	2540	PREDICTED: uncharacterized protein LOC106677054 [Halyomorpha halys]
LOC111044887	298.839	3887.34	3.70134	0.000668625	0.0703939	YES	NW_019105770.1	589663	600593	-	1343	-
LOC111052958	137.162	361.395	1.3977	0.000678597	0.0710355	YES	NW_019106648.1	388	6884	+	448	PREDICTED: 40S ribosomal protein S16-like [Polistes dominula]
LOC111060545	64.1775	156.339	1.28454	0.000688975	0.0716771	YES	NW_019109391.1	24212	41689	-	1142	PREDICTED: uncharacterized protein LOC103512982 [Diaphorina citri]
LOC111052525	23.0646	58.8209	1.35065	0.000692551	0.0716771	YES	NW_019106583.1	54696	73297	+	1611	PREDICTED: uncharacterized protein LOC106669971 [Cimex lectularius]
LOC111051889	263.544	134.24	-0.973233	0.000700292	0.0720711	YES	NW_019106487.1	344464	346486	-	2023	PREDICTED: BTB/POZ domain-containing protein 6-A [Habropoda laboriosa]
LOC111056416	55.9624	21.2011	-1.40032	0.000709626	0.0726237	YES	NW_019107354.1	179994	181912	+	1855	-
LOC111052335	0.904959	16.4036	4.18001	0.000721488	0.0730536	YES	NW_019105580.1	387802	398180	-	1873	PREDICTED: Cuticle protein 19 [Zootermopsis nevadensis]
LOC111052371	2587.4	1504.25	-0.782455	0.000722224	0.0730536	YES	NW_019106560.1	10563	51776	+	2854	PREDICTED: G-protein coupled receptor Mth2-like [Cephus cinctus]
LOC111051576	1445.61	2651.43	0.875091	0.00072579	0.0730536	YES	NW_019106446.1	265274	298781	-	567	PREDICTED: troponin C1 isoform [Nilaparvata lugens]
LOC111054071	38.5729	11.3073	-1.77034	0.000739636	0.0739172	YES	NW_019106828.1	250828	252811	-	1639	-
LOC111060681	437.782	1149.77	1.39306	0.000742441	0.0739172	YES	NW_019109543.1	26980	40286	+	3335	PREDICTED: Sarcalumenin [Zootermopsis nevadensis]
LOC111047940	30.5751	243.51	2.99355	0.000758189	0.0750771	YES	NW_019106009.1	298490	302392	+	858	PREDICTED: larval cuticle protein A2B-like [Amyelois transitella]
LOC111053645	20.497	65.4618	1.67524	0.00076398	0.0752438	YES	NW_019105585.1	543811	551533	-	1741	PREDICTED: uncharacterized protein LOC106669281 [Cimex lectularius]
LOC111053385	111.524	214.901	0.94632	0.000795027	0.0774828	YES	NW_019106714.1	51887	58239	+	4192	PREDICTED: cell wall protein RBR3 [Cephus cinctus]
LOC111060875	51.106	18.2034	-1.48928	0.000795172	0.0774828	YES	NW_019109723.1	16314	18064	+	1693	PREDICTED: succinate-semialdehyde dehydrogenase, mitochondrial-like [Pantholops hodgsonii]
LOC111060343	1311.43	554.598	-1.24163	0.000805715	0.0778136	YES	NW_019109226.1	27608	51867	-	1601	PREDICTED: inactive pancreatic lipase-related protein 1 [Acyrthosiphon pisum]
LOC111057920	92.0187	187.002	1.02305	0.000807062	0.0778136	YES	NW_019107860.1	63162	84270	-	3486	PREDICTED: diacylglycerol kinase theta isoform X2 [Halyomorpha halys]
LOC111061185	25.0096	5.23981	-2.2549	0.000815493	0.0782147	YES	NW_019109976.1	27992	29878	-	1822	PREDICTED: programmed cell death protein 2 [Gekko japonicus]
LOC111058472	338.64	636.587	0.910605	0.000820641	0.0782985	YES	NW_019108079.1	24943	35952	-	3469	PREDICTED: major facilitator superfamily domain-containing protein 6 isoform X1 [Cimex lectularius]
LOC111057826	2.54916	25.1137	3.30038	0.000860262	0.0812334	YES	NW_019107819.1	91841	93600	+	1760	PREDICTED: MDS1 and EVI1 complex locus protein EVI1-A [Diaphorina citri]
LOC111055655	7131.36	13499.1	0.920616	0.000862029	0.0812334	YES	NW_019107152.1	23393	64888	-	5438	PREDICTED: alpha-actinin, sarcomeric isoform X1 [Halyomorpha halys]
LOC111043727	178.756	332.706	0.896257	0.000864704	0.0812334	YES	NW_019105548.1	427589	437330	-	2268	-
LOC111058989	52.248	17.7202	-1.55998	0.000874173	0.0817039	YES	NW_019108304.1	63771	66067	-	1965	PREDICTED: hypothetical protein CAEBREN_06363 [Caenorhabditis brenneri]
LOC111062047	14.0391	1.21579	-3.52948	0.000891334	0.0825215	YES	NW_019110863.1	14032	15242	-	1137	-
LOC111061207	89.989	40.0414	-1.16826	0.000894275	0.0825215	YES	NW_019109996.1	27775	29874	-	1920	PREDICTED: hypothetical protein OCBIM_22030246mg [Octopus bimaculoides]
LOC111058854	50.9273	111.206	1.12673	0.000900629	0.0825215	YES	NW_019108256.1	98057	101125	-	3069	PREDICTED: WSCD family member CG9164-like Protein [Tribolium castaneum]
LOC111059457	1006.81	98.191	-3.35805	0.000904329	0.0825215	YES	NW_019108565.1	18848	20137	+	1290	-
LOC111044094	23539.7	8452.34	-1.47767	0.000916514	0.0825215	YES	NW_019105718.1	237450	254214	-	2640	PREDICTED: Multiple inositol polyphosphate phosphatase 1 [Zootermopsis nevadensis]
LOC111045916	5902.89	981.625	-2.58818	0.000917911	0.0825215	YES	NW_019105840.1	407537	409160	+	701	-
LOC111045438	1623.84	2735.17	0.752221	0.000918091	0.0825215	YES	NW_019105810.1	305189	375023	+	2348	PREDICTED: uncharacterized protein LOC107220687, partial [Neodiprion lecontei]
LOC111044060	393.038	775.187	0.979878	0.000922577	0.0825215	YES	NW_019105716.1	1624	53705	-	6588	PREDICTED: uncharacterized protein LOC106665625 isoform X1 [Cimex lectularius]
LOC111052886	175.831	70.9526	-1.30926	0.000923462	0.0825215	YES	NW_019106634.1	156251	173224	+	569	PREDICTED: hypothetical protein L798_07547 [Zootermopsis nevadensis]
LOC111056790	21.0379	63.8073	1.60073	0.00093842	0.0834511	YES	NW_019107455.1	149437	172733	-	3962	PREDICTED: uncharacterized protein LOC106663114 [Cimex lectularius]
LOC111044928	9.00602	32.2508	1.84037	0.000955448	0.0837351	YES	NW_019105774.1	404980	407583	-	643	PREDICTED: larval cuticle protein A2B-like [Amyelois transitella]
LOC111044679	168.592	85.8128	-0.974271	0.000956789	0.0837351	YES	NW_019105757.1	151881	163436	+	1374	PREDICTED: thymidylate kinase-like [Diaphorina citri]
LOC111049130	2579.38	536.753	-2.26469	0.000960933	0.0837351	YES	NW_019106135.1	128075	196610	+	1678	PREDICTED: uncharacterized protein LOC106673085 isoform X3 [Cimex lectularius]
LOC111045134	33.7298	80.1334	1.24838	0.000964455	0.0837351	YES	NW_019105788.1	635039	636075	-	1037	PREDICTED: potassium channel subfamily K member 15 [Halyomorpha halys]
LOC111045859	405.532	1006.72	1.31178	0.000964469	0.0837351	YES	NW_019105838.1	372100	459709	+	4767	PREDICTED: RING finger protein nhl-1 isoform X15 [Cimex lectularius]
LOC111060728	80.0086	345.976	2.11244	0.00098789	0.0852122	YES	NW_019109597.1	8924	12995	+	666	PREDICTED: histidine-rich glycoprotein-like [Amyelois transitella]
LOC111043370	20.5734	53.107	1.36812	0.000990785	0.0852122	YES	NW_019105676.1	805511	822837	-	4728	PREDICTED: uncharacterized protein LOC106686911 isoform X2 [Halyomorpha halys]
LOC111056634	48.3242	106.841	1.14465	0.00100771	0.0862626	YES	NW_019107410.1	116380	133341	+	2338	PREDICTED: SET and MYND domain-containing protein 4 [Zootermopsis nevadensis]
LOC111063565	2168.85	4254.19	0.97195	0.00101841	0.0867733	YES	NW_019115544.1	772	3293	+	845	-
LOC111053654	1853.9	8803.41	2.2475	0.00102625	0.0870365	YES	NW_019106750.1	121738	123946	+	1016	PREDICTED: conserved hypothetical protein [Culex quinquefasciatus]
LOC111046446	571.628	254.251	-1.16882	0.00103221	0.0871386	YES	NW_019105883.1	468790	475058	+	1592	-
LOC111062510	171.727	42.8016	-2.00438	0.00104981	0.0878168	YES	NW_019111822.1	4651	11884	-	736	-
LOC111061948	55.5333	20.1103	-1.46542	0.00104983	0.0878168	YES	NW_019110709.1	20838	23656	+	2819	PREDICTED: sulfite reductase [NADPH] flavoprotein component, partial [Marmota marmota marmota]
LOC111062232	13.8949	40.7513	1.55229	0.00107027	0.0886224	YES	NW_019111186.1	9608	16345	-	785	PREDICTED: NADH-cytochrome b5 reductase 2 isoform X1 [Neodiprion lecontei]
LOC111061338	42.8436	232.276	2.43869	0.00107092	0.0886224	YES	NW_019110114.1	12558	29396	-	3258	PREDICTED: yellow [Nilaparvata lugens]
LOC111061915	823.181	478.661	-0.782203	0.00107472	0.0886224	YES	NW_019110656.1	12547	15756	-	2198	PREDICTED: 10 kDa heat shock protein, mitochondrial-like [Hydra vulgaris]
LOC111046491	72.9615	30.5896	-1.25409	0.00107881	0.0886224	YES	NW_019105888.1	220176	232079	+	1172	PREDICTED: serine hydrolase-like protein [Halyomorpha halys]
LOC111064609	92.1986	42.4678	-1.11838	0.00112454	0.0919663	YES	NW_019105663.1	886068	888778	-	2471	PREDICTED: SEL1 protein [Clonorchis sinensis]
LOC111047393	3695.41	1323.33	-1.48156	0.00114114	0.0928562	YES	NW_019105958.1	439566	447964	+	1271	-
LOC111047400	706.92	1215.7	0.782162	0.00114938	0.0928562	YES	NW_019105561.1	393651	407791	+	1051	PREDICTED: peroxiredoxin-6-like isoform X1 [Halyomorpha halys]
LOC111053150	680.746	312.328	-1.12405	0.00115063	0.0928562	YES	NW_019106679.1	105264	174514	+	2034	PREDICTED: neurotrimin isoform X2 [Tribolium castaneum]
LOC111045896	486.573	126.451	-1.94408	0.00116785	0.0938328	YES	NW_019105840.1	452506	455504	+	1036	-
LOC111061666	52.5073	18.8197	-1.48027	0.00119465	0.0955669	YES	NW_019110381.1	3572	5173	+	1234	PREDICTED: elongation factor 1-beta [Condylura cristata]
LOC111056618	6195.68	10543.9	0.767075	0.00120059	0.0956247	YES	NW_019105599.1	1050083	1066466	+	1318	PREDICTED: cathepsin B-like protease [Nilaparvata lugens]
LOC111045108	76.7368	33.4317	-1.1987	0.00120653	0.0956818	YES	NW_019105787.1	632226	636845	-	4212	PREDICTED: Regulatory-associated protein of mTOR [Crassostrea gigas]
LOC111058392	87.2583	166.346	0.930824	0.00122174	0.09647	YES	NW_019108056.1	77780	91154	-	1541	PREDICTED: Sodium-coupled monocarboxylate transporter 1 [Zootermopsis nevadensis]
LOC111056726	77.7407	153.632	0.982737	0.00130008	0.101894	YES	NW_019107438.1	35924	66327	-	1666	PREDICTED: putative ammonium transporter 1 [Cimex lectularius]
LOC111044836	2614.52	863.85	-1.5977	0.00130511	0.101894	YES	NW_019105767.1	397013	401685	-	2336	-
LOC111058276	130.942	1497.27	3.51533	0.00131225	0.101894	YES	NW_019108009.1	11028	11593	+	566	PREDICTED: larval cuticle protein A2B-like [Amyelois transitella]
LOC111046809	20716.6	36557.2	0.819369	0.0013202	0.101894	YES	NW_019105559.1	121843	136887	+	1969	PREDICTED: enolase [Nilaparvata lugens]
LOC111061008	55.1154	20.7227	-1.41124	0.00132637	0.101894	YES	NW_019109837.1	25659	28093	-	2218	PREDICTED: hypothetical protein HELRODRAFT_186153 [Helobdella robusta]
LOC111054084	467.509	128.998	-1.85765	0.00132984	0.101894	YES	NW_019105587.1	955645	997953	-	2230	PREDICTED: NADPH-dependent diflavin oxidoreductase 1 [Zootermopsis nevadensis]
LOC111046304	125.955	50.5043	-1.31843	0.00133269	0.101894	YES	NW_019105871.1	405046	507593	+	1516	PREDICTED: neural cell adhesion molecule 1-like isoform X2 [Cimex lectularius]
LOC111057938	108237	222033	1.03657	0.00133492	0.101894	YES	NW_019107869.1	17198	27091	+	1561	PREDICTED: actin [Euschistus heros]
LOC111060822	45.9477	16.8462	-1.44757	0.00134857	0.102508	YES	NW_019109672.1	27115	29640	-	1561	PREDICTED: endoplasmic reticulum-Golgi intermediate compartment protein 3 isoform X1 [Protobothrops mucrosquamatus]
LOC111047811	346.323	105.303	-1.71757	0.0013839	0.104347	YES	NW_019105999.1	68887	78837	-	1434	-
LOC111060877	19.4873	3.63588	-2.42216	0.00138415	0.104347	YES	NW_019109723.1	6912	7625	+	594	PREDICTED: unnamed protein product [Oncorhynchus mykiss]
LOC111046257	37.3233	197.2	2.40151	0.00140428	0.10543	YES	NW_019105556.1	1189206	1192255	-	647	PREDICTED: larval cuticle protein A2B-like [Amyelois transitella]
LOC111045103	12.4265	1.01841	-3.60903	0.00144685	0.108183	YES	NW_019105787.1	625525	626492	-	895	PREDICTED: BRCA2 and CDKN1A-interacting protein-like [Lingula anatina]
LOC111045919	2455.28	658.21	-1.89927	0.00149408	0.11111	YES	NW_019105840.1	446627	449454	+	1825	-
LOC111060855	69.0783	29.0989	-1.24727	0.00150033	0.11111	YES	NW_019109699.1	7353	32482	+	879	PREDICTED: ACYPI007931 [Acyrthosiphon pisum]
LOC111059112	4.50048	20.4233	2.18207	0.00150419	0.11111	YES	NW_019108364.1	94677	97049	-	1371	-
LOC111056404	753.678	1544.58	1.0352	0.0015823	0.11641	YES	NW_019105598.1	864843	903280	-	4861	PREDICTED: glycogen debranching enzyme isoform X1 [Diuraphis noxia]
LOC111060464	8.44669	41.2472	2.28784	0.00162225	0.118872	YES	NW_019109321.1	117	8635	-	1009	PREDICTED: estradiol 17-beta-dehydrogenase 12-B [Bactrocera dorsalis]
LOC111059483	611.163	2808.46	2.20015	0.00164179	0.11928	YES	NW_019108578.1	31858	52817	+	971	PREDICTED: conserved hypothetical protein [Riptortus pedestris]
LOC111047063	0.63653	10.4178	4.03268	0.00164642	0.11928	YES	NW_019105933.1	534193	543628	+	1677	-
LOC111060729	47.0483	206.431	2.13345	0.00164735	0.11928	YES	NW_019109597.1	41302	43898	+	599	PREDICTED: larval cuticle protein A2B-like [Amyelois transitella]
LOC111045323	13.2227	39.9918	1.59669	0.00166285	0.119928	YES	NW_019105804.1	232596	255883	+	3622	PREDICTED: salivary plasminogen activator beta precursor, putative [Pediculus humanus corporis]
LOC111044804	45.0297	97.7077	1.11759	0.00169329	0.121354	YES	NW_019105765.1	430422	615170	+	7710	PREDICTED: B-cell lymphoma/leukemia 11A [Cimex lectularius]
LOC111064083	188.292	338.175	0.844798	0.00169587	0.121354	YES	NW_019105634.1	420626	518352	-	2967	PREDICTED: semaphorin-1A-like [Halyomorpha halys]
LOC111052658	239.713	553.25	1.20663	0.00171513	0.121842	YES	NW_019106602.1	155642	173775	-	1580	PREDICTED: prolylcarboxypeptidase, putative [Riptortus pedestris]
LOC111060552	15.5135	69.248	2.15824	0.00171599	0.121842	YES	NW_019109399.1	29548	45188	-	686	PREDICTED: uncharacterized protein LOC106669492 [Cimex lectularius]
LOC111060267	1.48963	13.705	3.20168	0.00173467	0.122693	YES	NW_019109159.1	5345	39433	+	1142	PREDICTED: atrial natriuretic peptide receptor 1-like isoform X1 [Halyomorpha halys]
LOC111060636	32.9733	9.72396	-1.76169	0.00178029	0.125435	YES	NW_019109496.1	43702	45131	-	1362	-
LOC111053996	1210.97	2048.11	0.758132	0.00179556	0.126026	YES	NW_019106814.1	233003	236820	-	875	-
LOC111061437	64.7132	27.3482	-1.24261	0.00181742	0.127074	YES	NW_019110204.1	27445	28606	+	967	PREDICTED: hypothetical protein D910_12724 [Dendroctonus ponderosae]
LOC111056598	1181.63	1952.4	0.724473	0.00184198	0.128301	YES	NW_019105599.1	878886	927915	-	2907	PREDICTED: titin-like isoform X1 [Neodiprion lecontei]
LOC111059456	6440.68	1608.42	-2.00157	0.00187142	0.129858	YES	NW_019108565.1	39853	42841	+	1071	-
LOC111060826	43.7709	15.6258	-1.48604	0.00193218	0.133569	YES	NW_019109672.1	2262	4229	-	1790	PREDICTED: peptidyl-prolyl cis-trans isomerase-like 2 [Amphimedon queenslandica]
LOC111050461	39.1405	168.709	2.1078	0.00195701	0.13437	YES	NW_019106296.1	79564	92608	-	3847	PREDICTED: LOW QUALITY PROTEIN: uncharacterized protein LOC105736642, partial [Apis florea]
LOC111054383	8.97341	31.041	1.79045	0.00195844	0.13437	YES	NW_019106888.1	239365	240743	-	1304	PREDICTED: uncharacterized protein LOC106687913 [Halyomorpha halys]
LOC111052660	326.315	868.966	1.41303	0.00197921	0.13487	YES	NW_019106602.1	177593	195563	-	1651	PREDICTED: hypothetical protein FF38_10872 [Lucilia cuprina]
LOC111061827	409.033	234.892	-0.800217	0.00198047	0.13487	YES	NW_019110536.1	20645	21294	+	650	PREDICTED: Probable small nuclear ribonucleoprotein G [Harpegnathos saltator]
LOC111053537	330.226	165.728	-0.994634	0.00200373	0.13595	YES	NW_019106734.1	36785	69658	-	2617	PREDICTED: insulin-like peptide 1 [Nilaparvata lugens]
LOC111056356	2630.52	1166.83	-1.17276	0.0020445	0.138204	YES	NW_019107339.1	53361	62118	-	8758	-
LOC111060433	29.2324	69.6517	1.25259	0.00207243	0.139195	YES	NW_019109302.1	16879	35487	+	3807	PREDICTED: connectin [Halyomorpha halys]
LOC111044174	626.526	352.767	-0.828658	0.00208141	0.139195	YES	NW_019105724.1	437846	490941	+	3329	PREDICTED: sodium-independent sulfate anion transporter [Cimex lectularius]
LOC111046607	52.5865	146.264	1.47581	0.00208196	0.139195	YES	NW_019105895.1	91983	100022	+	1230	PREDICTED: hypothetical protein L798_00831 [Zootermopsis nevadensis]
LOC111048705	485.239	829.063	0.772786	0.0021207	0.140653	YES	NW_019106087.1	272449	287974	-	2099	PREDICTED: regucalcin-like [Papilio polytes]
LOC111059343	108.863	201.913	0.891213	0.00212592	0.140653	YES	NW_019105612.1	10873	574505	-	1768	PREDICTED: hemicentin-1 isoform X3 [Cimex lectularius]
LOC111061073	131.302	67.6033	-0.957722	0.00212975	0.140653	YES	NW_019109880.1	30175	32491	-	1908	PREDICTED: GH21118, partial [Drosophila grimshawi]
LOC111054716	85.5894	180.847	1.07926	0.00213448	0.140653	YES	NW_019106955.1	214389	248300	-	2525	PREDICTED: uncharacterized protein LOC100571906 isoform X2 [Acyrthosiphon pisum]
LOC111053501	22.9505	55.8174	1.28219	0.00215678	0.141251	YES	NW_019105584.1	1067648	1126013	-	1615	-
LOC111061716	50.4879	19.1967	-1.39508	0.00215897	0.141251	YES	NW_019110432.1	11576	12779	+	1053	-
LOC111055970	535.489	187.048	-1.51745	0.00219958	0.143395	YES	NW_019107230.1	163020	172909	+	1392	-
LOC111050503	1214.04	4981.53	2.03677	0.00221023	0.143579	YES	NW_019105540.1	582037	600391	+	2726	PREDICTED: chitin deacetylase 1 [Nilaparvata lugens]
LOC111055338	83.8625	1546.46	4.2048	0.00222644	0.14412	YES	NW_019107075.1	206971	220053	-	1899	PREDICTED: cuticle protein 7 [Plutella xylostella]
LOC111057361	35.308	181.504	2.36194	0.00227632	0.146379	YES	NW_019107644.1	146353	148710	-	1178	PREDICTED: Pro-resilin [Zootermopsis nevadensis]
LOC111048416	178.03	311.352	0.806431	0.00228161	0.146379	YES	NW_019106055.1	221271	276878	+	4282	PREDICTED: Leucine-rich repeat-containing protein 70 [Zootermopsis nevadensis]
LOC111054939	16.8792	44.8229	1.40899	0.00229267	0.146379	YES	NW_019106997.1	82617	160521	+	3195	PREDICTED: homeobox protein vnd-like isoform X1 [Diuraphis noxia]
LOC111051053	190.366	331.512	0.800281	0.00229329	0.146379	YES	NW_019106375.1	115478	140169	-	2607	PREDICTED: hypothetical protein RR48_01470 [Papilio machaon]
LOC111060721	77.3348	35.0132	-1.14322	0.00234267	0.148725	YES	NW_019109589.1	27298	29184	+	1574	PREDICTED: uncharacterized protein LOC106463373 [Limulus polyphemus]
LOC111057345	217.138	369.227	0.765895	0.00234628	0.148725	YES	NW_019107640.1	29566	63772	+	5018	PREDICTED: DNA cytosine-5--methyltransferase 3 [Nilaparvata lugens]
LOC111056845	3302.77	2002.94	-0.721556	0.00236267	0.149248	YES	NW_019107473.1	50728	79398	+	3449	PREDICTED: Lysosomal alpha-mannosidase [Zootermopsis nevadensis]
LOC111050948	31.0253	67.7857	1.12754	0.00237362	0.149424	YES	NW_019106361.1	339126	373357	+	3199	PREDICTED: nuclear factor interleukin-3-regulated protein [Halyomorpha halys]
LOC111061153	83.5322	38.9228	-1.10172	0.00241304	0.151385	YES	NW_019109955.1	29420	31843	+	2147	PREDICTED: hypothetical protein TRIADDRAFT_59481 [Trichoplax adhaerens]
LOC111044096	22.9098	4.99034	-2.19876	0.00242862	0.151842	YES	NW_019105718.1	229825	232162	-	1929	-
LOC111048644	7416.01	14510.4	0.968371	0.00244961	0.152634	YES	NW_019106081.1	341326	388739	+	2462	PREDICTED: pyruvate kinase-like isoform X1 [Athalia rosae]
LOC111044119	600.632	1078.17	0.844032	0.00247428	0.153648	YES	NW_019105720.1	451075	787795	-	7245	PREDICTED: protein TANC2 isoform X6 [Halyomorpha halys]
LOC111052857	136.213	386.756	1.50556	0.00249533	0.154432	YES	NW_019106630.1	183905	192775	+	1588	PREDICTED: pupal cuticle protein [Cephus cinctus]
LOC111061951	74.6189	34.0965	-1.12992	0.00250547	0.154537	YES	NW_019110709.1	16152	17705	-	1001	PREDICTED: Ribosomal protein L23 [Bos taurus]
LOC111051178	117.3	263.023	1.16499	0.00258462	0.158176	YES	NW_019106393.1	27665	76517	-	3833	PREDICTED: uncharacterized protein LOC106664129 isoform X1 [Cimex lectularius]
LOC111045600	819.715	490.215	-0.741707	0.00258756	0.158176	YES	NW_019105821.1	419471	432958	+	2417	PREDICTED: dolichyl-diphosphooligosaccharide--protein glycosyltransferase subunit 1 [Cimex lectularius]
LOC111054578	2142.3	3836.28	0.84055	0.00259036	0.158176	YES	NW_019106924.1	122691	127735	+	1620	PREDICTED: alpha-tubulin 1 [Nilaparvata lugens]
LOC111052385	291.896	1718.27	2.55743	0.00260792	0.158719	YES	NW_019106562.1	79684	88978	-	1906	PREDICTED: cuticular protein SD [Laodelphax striatella]
LOC111058171	291.451	1649.65	2.50084	0.00261668	0.158725	YES	NW_019107967.1	110571	125164	+	1591	PREDICTED: hypothetical protein FF38_02454 [Lucilia cuprina]
LOC111064147	4237.21	6821.56	0.686987	0.00262646	0.158793	YES	NW_019105637.1	261518	319937	-	6392	PREDICTED: uncharacterized protein LOC105829585 [Monomorium pharaonis]
LOC111061356	32.4821	9.78784	-1.73058	0.00266325	0.160487	YES	NW_019110133.1	16766	18489	+	1673	PREDICTED: transmembrane protein 56-like [Ciona intestinalis]
LOC111059455	48.0016	5.6842	-3.07805	0.00267294	0.160543	YES	NW_019108565.1	8686	17426	-	1910	-
LOC111063214	4.09166	26.9101	2.71739	0.00270209	0.161263	YES	NW_019113929.1	744	3568	+	1103	PREDICTED: protein takeout-like [Diaphorina citri]
LOC111043629	8.13045	28.7069	1.81999	0.00270682	0.161263	YES	NW_019105692.1	450222	546180	+	6029	PREDICTED: ATP-binding cassette sub-family A member 5-like isoform X2 [Megachile rotundata]
LOC111053324	13158.1	21321.8	0.696376	0.0027141	0.161263	YES	NW_019106709.1	116585	173633	+	2501	PREDICTED: NADP-dependent malic enzyme-like protein [Locusta migratoria]
LOC111048655	52.8134	119.477	1.17776	0.00272014	0.161263	YES	NW_019106082.1	296503	347940	+	1190	PREDICTED: uncharacterized protein LOC106664379 [Cimex lectularius]
LOC111051891	104.791	50.1356	-1.06361	0.00273868	0.161485	YES	NW_019106488.1	45763	66516	+	922	PREDICTED: NECAP-like protein, partial [Zootermopsis nevadensis]
LOC111044597	17.5858	47.2605	1.42622	0.00275435	0.161485	YES	NW_019105753.1	13967	37769	+	3322	PREDICTED: beta-N-acetylhexosaminidase [Nilaparvata lugens]
LOC111043958	10101.8	18737.4	0.89131	0.00275843	0.161485	YES	NW_019105709.1	439930	707344	+	28069	PREDICTED: twitchin isoform X24 [Cephus cinctus]
LOC111061175	76.0972	36.4164	-1.06325	0.00275914	0.161485	YES	NW_019109976.1	6	1265	+	970	PREDICTED: GTP binding nuclear protein Ran [Echinococcus granulosus]
LOC111044628	51.8363	133.088	1.36035	0.00277125	0.161677	YES	NW_019105754.1	109698	243680	+	4794	PREDICTED: protein Skeletor, isoforms B/C-like [Halyomorpha halys]
LOC111051595	131.244	68.0428	-0.947738	0.00281104	0.162316	YES	NW_019106451.1	161728	212950	+	8409	PREDICTED: ras-responsive element-binding protein 1 [Diaphorina citri]
LOC111057657	533.52	917.004	0.781386	0.00281306	0.162316	YES	NW_019107755.1	52143	100762	-	1575	PREDICTED: uncharacterized protein LOC100575718 [Acyrthosiphon pisum]
LOC111055198	3.08298	17.0418	2.46668	0.0028171	0.162316	YES	NW_019107045.1	67464	117817	+	1706	PREDICTED: Cytoplasmic dynein 2 light intermediate chain 1 [Zootermopsis nevadensis]
LOC111052935	53.7052	22.7795	-1.23732	0.00281765	0.162316	YES	NW_019106643.1	168233	273805	-	3348	PREDICTED: uncharacterized protein LOC106664542 isoform X1 [Cimex lectularius]
LOC111059893	18523.3	4410.27	-2.0704	0.00283428	0.162762	YES	NW_019108847.1	55316	66820	+	780	-
LOC111050904	823.947	1344.93	0.706913	0.00296608	0.169127	YES	NW_019106355.1	314279	327450	-	2536	PREDICTED: caldesmon [Orussus abietinus]
LOC111058623	91.9284	170.773	0.893501	0.00296716	0.169127	YES	NW_019105608.1	1033503	1040857	-	1483	PREDICTED: MOSC domain-containing protein 1, mitochondrial [Zootermopsis nevadensis]
LOC111054068	22.6667	5.74114	-1.98117	0.00297281	0.169127	YES	NW_019106828.1	233437	237834	-	2226	PREDICTED: sorting nexin-8 [Callorhinchus milii]
LOC111043907	32.3915	10.561	-1.61687	0.00299561	0.169897	YES	NW_019105706.1	791672	792646	-	975	PREDICTED: beta-lactamase-like protein 2 [Amphimedon queenslandica]
LOC111061560	98.3196	49.7542	-0.982662	0.00300928	0.170145	YES	NW_019110299.1	12088	13396	-	1192	-
LOC111061014	28.2583	8.19966	-1.78504	0.00303341	0.170506	YES	NW_019109837.1	36168	37773	-	1350	-
LOC111052090	87.5766	40.7653	-1.1032	0.00303428	0.170506	YES	NW_019106519.1	193302	203536	-	1460	PREDICTED: integrin alpha-4-like [Limulus polyphemus]
LOC111061407	40.8546	14.7936	-1.46552	0.00304952	0.170839	YES	NW_019110184.1	15312	16897	+	1586	PREDICTED: cation diffusion facilitator family transporter [Trichuris suis]
LOC111050415	4.94476	21.5752	2.1254	0.00306195	0.170923	YES	NW_019106289.1	133867	218069	-	1822	PREDICTED: two pore potassium channel protein sup-9 [Athalia rosae]
LOC111050997	12337.6	19557	0.664622	0.00307846	0.170923	YES	NW_019106369.1	55625	70014	+	1707	PREDICTED: ATP-dependent RNA helicase p62 isoform X1 [Tribolium castaneum]
LOC111056129	724.958	1168.32	0.688465	0.00307902	0.170923	YES	NW_019107276.1	186399	201463	+	849	-
LOC111061071	178.357	96.8408	-0.881083	0.00310839	0.171523	YES	NW_019109880.1	269	2592	-	1776	PREDICTED: uncharacterized protein LOC106673500 [Cimex lectularius]
LOC111048582	474.305	280.558	-0.757519	0.00311193	0.171523	YES	NW_019106072.1	441953	477839	+	1426	PREDICTED: serine/threonine-protein kinase Nek8 isoform X1 [Austrofundulus limnaeus]
LOC111051264	424.044	769.664	0.860017	0.00311792	0.171523	YES	NW_019106403.1	132319	145243	-	1333	PREDICTED: D-beta-hydroxybutyrate dehydrogenase, putative [Pediculus humanus corporis]
LOC111047173	64.4907	140.543	1.12385	0.0031975	0.175374	YES	NW_019105560.1	295248	380243	+	2556	PREDICTED: Protein Wnt-2-like Protein [Tribolium castaneum]
LOC111062686	515.493	899.869	0.803763	0.00322289	0.175717	YES	NW_019112257.1	2088	9375	-	695	PREDICTED: acetyl-CoA carboxylase isoform X1 [Tribolium castaneum]
LOC111058992	20.4026	281.812	3.78791	0.00322535	0.175717	YES	NW_019108306.1	53453	62360	+	1371	-
LOC111061719	59.9057	24.6562	-1.28074	0.00324071	0.175717	YES	NW_019110432.1	13511	16455	+	2711	PREDICTED: CSC1-like protein At3g21620 [Hydra vulgaris]
LOC111046263	9433.96	15161	0.684428	0.00325166	0.175717	YES	NW_019105868.1	30208	94873	+	5052	PREDICTED: 2-oxoglutarate dehydrogenase, mitochondrial isoform X2 [Orussus abietinus]
LOC111063390	4.99358	20.8593	2.06254	0.00325172	0.175717	YES	NW_019114596.1	98	2742	-	769	PREDICTED: SET and MYND domain-containing protein 4 [Cimex lectularius]
LOC111047381	3.08298	16.9622	2.45992	0.00326538	0.175937	YES	NW_019105957.1	314480	363235	-	1267	PREDICTED: uncharacterized protein LOC106661086 [Cimex lectularius]
LOC111057332	806.755	1900.57	1.23623	0.00327752	0.176007	YES	NW_019107635.1	304	18426	-	631	PREDICTED: tropomyosin 2 [Nilaparvata lugens]
LOC111051102	272.644	493.103	0.854871	0.0032859	0.176007	YES	NW_019106383.1	278194	310044	-	3961	PREDICTED: uncharacterized protein LOC106690320 [Halyomorpha halys]
LOC111062326	39.3506	13.9139	-1.49986	0.00330958	0.17656	YES	NW_019111372.1	7	6732	+	577	PREDICTED: tubulin-specific chaperone E [Halyomorpha halys]
LOC111044292	494.858	806.773	0.70515	0.00331992	0.17656	YES	NW_019105733.1	316331	332775	+	1603	PREDICTED: UDP-glucuronosyltransferase 2B5 [Zootermopsis nevadensis]
LOC111044783	126.761	472.212	1.89733	0.00332513	0.17656	YES	NW_019105763.1	585890	607414	+	1902	PREDICTED: unkown protein [Riptortus pedestris]
LOC111045914	1562.57	473.425	-1.72271	0.00333714	0.176685	YES	NW_019105840.1	384986	387474	+	1258	-
LOC111051329	436.856	258.665	-0.756071	0.00336219	0.17724	YES	NW_019105576.1	138798	140502	-	1705	PREDICTED: uncharacterized protein LOC106743904 [Dinoponera quadriceps]
LOC111043205	13.5268	35.8664	1.40681	0.00337093	0.17724	YES	NW_019105666.1	321181	321893	+	713	PREDICTED: Homeotic protein ultrabithorax [Acromyrmex echinatior]
LOC111048022	3364.71	5396.34	0.681498	0.00337664	0.17724	YES	NW_019106017.1	17315	22224	-	899	PREDICTED: putative ATP synthase oligomycin sensitivity conferral protein [Graphocephala atropunctata]
LOC111044048	492.195	818.953	0.734551	0.00339116	0.177493	YES	NW_019105715.1	175394	250948	+	3910	PREDICTED: AMP deaminase 2 [Zootermopsis nevadensis]
LOC111058612	3.65853	17.3475	2.24539	0.00340314	0.177613	YES	NW_019105608.1	991052	1029735	+	1730	PREDICTED: Synaptotagmin-9, partial [Zootermopsis nevadensis]
LOC111060986	46.6575	17.8537	-1.38589	0.00342118	0.178047	YES	NW_019109823.1	13826	16601	-	1635	PREDICTED: 3-mercaptopyruvate sulfurtransferase [Python bivittatus]
LOC111057551	36.2709	75.8361	1.06407	0.00343991	0.178131	YES	NW_019107713.1	49555	69290	-	1429	PREDICTED: hypothetical protein L798_02889 [Zootermopsis nevadensis]
LOC111051692	17.1231	44.7309	1.38533	0.00344345	0.178131	YES	NW_019106460.1	240289	270518	+	800	-
LOC111045198	513.008	855.143	0.737186	0.0034546	0.178131	YES	NW_019105794.1	33695	106241	+	3578	PREDICTED: uncharacterized protein LOC107173150 isoform X1 [Diuraphis noxia]
LOC111051753	6.1538	23.2522	1.91782	0.00346169	0.178131	YES	NW_019106468.1	67471	79438	+	4363	PREDICTED: hypothetical protein KGM_09271 [Danaus plexippus]
LOC111052216	81.9393	26.9425	-1.60467	0.00347724	0.17843	YES	NW_019106537.1	251701	255700	-	1419	-
LOC111060878	40.3532	15.2153	-1.40716	0.0034893	0.178511	YES	NW_019109723.1	22917	23961	+	907	PREDICTED: Mitochondrial import inner membrane translocase subunit Tim10 [Caenorhabditis elegans]
LOC111054539	7.2662	24.4477	1.75042	0.0034983	0.178511	YES	NW_019106916.1	117967	119263	+	421	-
LOC111058748	65.8472	138.497	1.07266	0.00351182	0.178703	YES	NW_019108202.1	63330	73089	-	1758	PREDICTED: glucosyl glucuronosyl transferases [Locusta migratoria]
LOC111052422	128.363	68.7396	-0.901016	0.00353086	0.179174	YES	NW_019105542.1	403026	453616	-	2432	PREDICTED: G-protein coupled receptor Mth2-like isoform X2 [Cerapachys biroi]
LOC111046184	8.70701	27.8208	1.67592	0.00355982	0.179815	YES	NW_019105859.1	443473	453563	-	1669	PREDICTED: cAMP-dependent protein kinase catalytic subunit, putative [Pediculus humanus corporis]
LOC111044639	1725.49	4106.57	1.25093	0.00356312	0.179815	YES	NW_019105551.1	1269772	1309386	-	751	PREDICTED: calcium-transporting ATPase sarcoplasmic/endoplasmic reticulum type isoform X1 [Cimex lectularius]
LOC111053554	85.1338	181.142	1.08932	0.00358098	0.179909	YES	NW_019106737.1	252302	270961	-	1451	-
LOC111064045	4.94273	21.2059	2.10109	0.00358609	0.179909	YES	NW_019105632.1	638786	681149	+	6518	PREDICTED: uncharacterized protein LOC103507594 [Diaphorina citri]
LOC111060000	55.8886	425.887	2.92985	0.00361605	0.179909	YES	NW_019108930.1	22607	38304	-	1161	-
LOC111058301	69.824	151.063	1.11335	0.00361668	0.179909	YES	NW_019108019.1	102876	120799	+	1382	PREDICTED: alcohol dehydrogenase [NADP(+)]-like isoform X1 [Megachile rotundata]
LOC111055339	287.322	161.869	-0.827838	0.00362447	0.179909	YES	NW_019107075.1	155982	197457	-	1333	PREDICTED: protein Spindly-like isoform X1 [Pogonomyrmex barbatus]
LOC111057613	11.791	34.8743	1.56448	0.00363607	0.179909	YES	NW_019107740.1	77084	89311	-	1163	PREDICTED: hypothetical protein Phum_PHUM580840 [Pediculus humanus corporis]
LOC111047715	54.1871	127.142	1.23041	0.0036401	0.179909	YES	NW_019105988.1	128796	141397	+	1041	PREDICTED: uncharacterized protein LOC105221225 isoform X1 [Bactrocera cucurbitae]
LOC111060559	184.52	315.037	0.771748	0.00364356	0.179909	YES	NW_019105619.1	143475	209023	+	4458	PREDICTED: diacylglycerol kinase theta isoform X7 [Cephus cinctus]
LOC111046791	435.177	172.894	-1.33171	0.00366475	0.180209	YES	NW_019105911.1	244298	311372	-	2761	PREDICTED: xaa-Pro aminopeptidase 2-like [Diuraphis noxia]
LOC111043688	141.231	73.6736	-0.938841	0.0036693	0.180209	YES	NW_019105696.1	581645	581939	-	295	PREDICTED: ribosomal protein L39 [Riptortus pedestris]
LOC111047771	342.898	585.426	0.771709	0.00372984	0.182334	YES	NW_019105994.1	297790	385943	-	2949	PREDICTED: Pantothenate kinase 1 [Zootermopsis nevadensis]
LOC111061178	21.1528	4.99489	-2.08232	0.00373247	0.182334	YES	NW_019109976.1	5495	8039	-	1773	PREDICTED: NAD(+) kinase, partial [Marmota marmota marmota]
LOC111059961	726.493	2199.26	1.598	0.00375221	0.182811	YES	NW_019108891.1	1583	2160	-	578	PREDICTED: heat shock protein 70 [Danaus plexippus]
LOC111049720	33.9222	95.2682	1.48976	0.00376869	0.18298	YES	NW_019106205.1	30860	49232	-	1438	PREDICTED: hypothetical protein L798_02399, partial [Zootermopsis nevadensis]
LOC111049107	3.23654	17.7486	2.45518	0.00377818	0.18298	YES	NW_019106131.1	212842	228768	+	3015	PREDICTED: prothrombin [Nilaparvata lugens]
LOC111045102	44.3096	18.5836	-1.25359	0.00378565	0.18298	YES	NW_019105787.1	617087	618912	-	1752	PREDICTED: aspartyl-tRNA synthetase [Xenopus tropicalis]
LOC111048818	71.7057	31.9586	-1.16588	0.00383752	0.183892	YES	NW_019106100.1	1081	4852	-	3499	-
LOC111060954	1.75704	13.2627	2.91615	0.00384426	0.183892	YES	NW_019109793.1	21109	23070	-	937	-
LOC111051022	17361	27156.1	0.645422	0.00384684	0.183892	YES	NW_019106372.1	58459	146106	-	3159	PREDICTED: muscle LIM protein Mlp84B-like isoform X1 [Halyomorpha halys]
LOC111049759	597.101	1196.57	1.00286	0.00385059	0.183892	YES	NW_019106210.1	7	66234	+	9398	PREDICTED: ryanodine receptor [Nilaparvata lugens]
LOC111046099	68.517	131.697	0.942693	0.00385472	0.183892	YES	NW_019105556.1	471262	559756	-	2459	PREDICTED: F-box/LRR-repeat protein 7-like [Cimex lectularius]
LOC111058655	16.4531	42.3643	1.36449	0.00387057	0.184169	YES	NW_019108158.1	40021	59872	-	2673	PREDICTED: multicopper oxidase 4 [Nilaparvata lugens]
LOC111045848	11.4677	33.2213	1.53454	0.00390646	0.184708	YES	NW_019105836.1	560736	625390	-	1686	PREDICTED: hypothetical protein AND_010373 [Anopheles darlingi]
LOC111054958	3388.85	1077.36	-1.6533	0.0039106	0.184708	YES	NW_019107001.1	108920	111360	-	2336	-
LOC111048945	55.818	24.4173	-1.19282	0.00391389	0.184708	YES	NW_019106109.1	460467	462146	-	1497	PREDICTED: Eukaryotic translation initiation factor 2 subunit 1 [Exaiptasia pallida]
LOC111060819	67.3079	30.8684	-1.12465	0.00392223	0.184708	YES	NW_019109672.1	21777	25839	-	3662	-
LOC111045920	1502.14	395.184	-1.92642	0.00393315	0.184747	YES	NW_019105840.1	456448	462027	-	887	-
LOC111055304	241.484	550.319	1.18834	0.00394995	0.185011	YES	NW_019105593.1	937321	975271	-	6047	PREDICTED: uncharacterized protein LOC106685009 [Halyomorpha halys]
LOC111058177	543.731	936.716	0.784718	0.00395897	0.185011	YES	NW_019107969.1	35234	85903	+	4619	PREDICTED: protein sprint isoform X1 [Cimex lectularius]
LOC111045396	137.848	248.765	0.851702	0.00400012	0.186459	YES	NW_019105808.1	3949	72620	-	3861	PREDICTED: protein kibra [Halyomorpha halys]
LOC111048828	83.1774	39.8398	-1.06198	0.00406783	0.189133	YES	NW_019106100.1	103809	106786	-	2853	PREDICTED: bromodomain-containing protein 3-like isoform X1 [Aplysia californica]
LOC111061559	80.2614	39.0199	-1.0405	0.00408752	0.189397	YES	NW_019110299.1	13404	14840	-	1336	-
LOC111061877	47.8482	19.1649	-1.32	0.00409501	0.189397	YES	NW_019110610.1	21485	24510	+	2957	PREDICTED: hypothetical protein TRIADDRAFT_31835 [Trichoplax adhaerens]
LOC111047853	70.5609	32.9304	-1.09945	0.00410452	0.189397	YES	NW_019106003.1	87752	88482	+	731	PREDICTED: protein PET117 homolog, mitochondrial [Atta cephalotes]
LOC111048807	28.2857	8.96652	-1.65745	0.00415132	0.191075	YES	NW_019106100.1	77952	80039	+	1880	PREDICTED: ATP-binding cassette sub-family B member 7, mitochondrial [Strongylocentrotus purpuratus]
LOC111052138	249.304	483.176	0.954642	0.00418144	0.19198	YES	NW_019106526.1	15177	49542	+	1939	PREDICTED: T-cell activation inhibitor, mitochondrial [Cimex lectularius]
LOC111060669	31.6991	12.069	-1.39314	0.00421599	0.193082	YES	NW_019109533.1	36747	40491	-	1347	PREDICTED: LOW QUALITY PROTEIN: probable glycosidase CRH2 [Marmota marmota marmota]
LOC111062945	19.1417	78.0804	2.02824	0.00426204	0.194349	YES	NW_019112971.1	1554	5384	-	356	PREDICTED: cuticle protein 8 [Halyomorpha halys]
LOC111048814	27.3929	8.37644	-1.70939	0.00427121	0.194349	YES	NW_019106100.1	138418	140267	+	1556	PREDICTED: THO complex subunit 3 [Haplochromis burtoni]
LOC111048808	69.5226	31.8899	-1.12438	0.00427548	0.194349	YES	NW_019106100.1	112705	113893	-	1189	-
LOC111055663	157.662	271.286	0.782981	0.00429484	0.194746	YES	NW_019107153.1	70072	175141	-	5699	PREDICTED: agrin isoform X2 [Tribolium castaneum]
LOC111051460	185.917	362.535	0.963464	0.00431257	0.195066	YES	NW_019106427.1	244981	265843	-	1236	-
LOC111057384	1592	2942.76	0.88633	0.00433787	0.19523	YES	NW_019107651.1	94136	131871	+	3694	PREDICTED: aspartyl/asparaginyl beta-hydroxylase isoform X4 [Cimex lectularius]
LOC111052859	251.374	625.928	1.31616	0.00434216	0.19523	YES	NW_019106630.1	294829	299480	-	3449	PREDICTED: hypothetical protein L798_08011 [Zootermopsis nevadensis]
LOC111055066	163.848	284.496	0.796047	0.00435799	0.19523	YES	NW_019107024.1	77632	95340	-	1572	PREDICTED: G-protein coupled receptor Mth2-like isoform X1 [Amyelois transitella]
LOC111045440	416.459	228.411	-0.866542	0.0043588	0.19523	YES	NW_019105810.1	654120	674388	-	1997	PREDICTED: mortality factor 4-like protein 1 [Halyomorpha halys]
LOC111046904	68.615	141.362	1.0428	0.00438031	0.195714	YES	NW_019105919.1	456047	488359	-	788	PREDICTED: putative ferric-chelate reductase 1 [Callorhinchus milii]
LOC111045930	58875.9	126141	1.09929	0.0044308	0.19711	YES	NW_019105841.1	273122	342571	+	8557	PREDICTED: fatty acid synthase [Neodiprion lecontei]
LOC111055638	856.699	1857.65	1.11662	0.00443307	0.19711	YES	NW_019107147.1	121364	159117	+	3733	PREDICTED: acetyl-CoA carboxylase isoform X1 [Cimex lectularius]
LOC111044995	169.805	91.8696	-0.886221	0.00444762	0.197278	YES	NW_019105782.1	15343	15646	-	304	PREDICTED: FK506-binding like protein [Coptotermes formosanus]
LOC111053653	491.406	3563.24	2.8582	0.00448833	0.198177	YES	NW_019106750.1	194189	197055	-	556	PREDICTED: uncharacterized protein LOC106670746 [Cimex lectularius]
LOC111057090	1345.59	2674.32	0.990932	0.00449584	0.198177	YES	NW_019107552.1	38698	80329	+	4333	PREDICTED: PDZ and LIM domain protein Zasp isoform X1 [Halyomorpha halys]
LOC111045790	9.77566	50.1327	2.35849	0.0045044	0.198177	YES	NW_019105832.1	258458	261406	-	844	-
LOC111061744	60.41	117.676	0.961958	0.00451116	0.198177	YES	NW_019110447.1	8757	19262	-	2715	PREDICTED: connectin [Halyomorpha halys]
LOC111048060	395.159	202.431	-0.965006	0.00455718	0.198775	YES	NW_019106020.1	2316	3265	+	950	PREDICTED: Ly-6/neurotoxin superfamily member 1 [Nilaparvata lugens]
LOC111058703	38.0322	78.0521	1.03722	0.00457051	0.198775	YES	NW_019108178.1	24339	107902	+	2757	PREDICTED: fibrillin-2-like [Cimex lectularius]
LOC111056909	828.394	520.494	-0.670436	0.00458193	0.198775	YES	NW_019107494.1	38729	49163	+	4719	-
LOC111060679	141.719	238.73	0.752351	0.00458502	0.198775	YES	NW_019109541.1	3024	33187	-	1725	PREDICTED: hypothetical protein YQE_07333, partial [Dendroctonus ponderosae]
LOC111054263	51.874	145.122	1.48418	0.0046047	0.198775	YES	NW_019106865.1	32436	61052	-	1834	PREDICTED: chondroitin proteoglycan-2-like [Halyomorpha halys]
LOC111045655	726.057	450.796	-0.687609	0.00460639	0.198775	YES	NW_019105825.1	109254	157169	+	1896	PREDICTED: legumain-like isoform X2 [Halyomorpha halys]
LOC111061209	28.3294	8.65801	-1.71019	0.00461885	0.198775	YES	NW_019109996.1	16664	20668	+	1359	-
LOC111060921	95.4953	49.0028	-0.962567	0.00462107	0.198775	YES	NW_019109770.1	36184	37948	+	1483	PREDICTED: ADP-ribosylation factor [Dugesia japonica]
LOC111060663	76.7827	37.0564	-1.05106	0.00462242	0.198775	YES	NW_019109533.1	29944	31240	-	999	PREDICTED: hypothetical protein RP20_CCG023640 [Aedes albopictus]
LOC111053384	439.221	712.041	0.697014	0.00470458	0.201791	YES	NW_019106713.1	121445	135690	+	1008	-
LOC111054069	27.2152	7.86848	-1.79026	0.00471458	0.201791	YES	NW_019106828.1	254521	255519	-	999	PREDICTED: non-structural maintenance of chromosomes element 1 homolog isoform X1 [Esox lucius]
LOC111043538	2006.29	3397.35	0.75988	0.00475832	0.202611	YES	NW_019105687.1	772638	800987	+	2531	PREDICTED: uncharacterized protein LOC106686823 [Halyomorpha halys]
LOC111061876	41.1129	122.056	1.56987	0.00476155	0.202611	YES	NW_019105624.1	295392	333603	+	3151	PREDICTED: uncharacterized protein LOC106671096 [Cimex lectularius]
LOC111057342	277.263	540.684	0.963529	0.00477288	0.202611	YES	NW_019107640.1	7954	16963	+	2369	PREDICTED: vanin-like protein 2 [Halyomorpha halys]
LOC111063226	2036.53	3226.28	0.66376	0.00477799	0.202611	YES	NW_019113958.1	3817	5184	-	255	PREDICTED: probable ATP-dependent RNA helicase DDX5 [Astyanax mexicanus]
LOC111058622	125.393	51.097	-1.29515	0.00483773	0.204311	YES	NW_019108143.1	44798	57132	-	1427	PREDICTED: zinc finger CCHC domain-containing protein 4 [Tribolium castaneum]
LOC111049558	1.12051	10.9062	3.28291	0.00484039	0.204311	YES	NW_019106181.1	19771	212973	+	829	-
LOC111057961	34.6694	72.548	1.06527	0.00490487	0.206557	YES	NW_019107879.1	31763	68957	-	555	-
LOC111048881	369.748	600.988	0.700795	0.00492667	0.206865	YES	NW_019106102.1	349159	367617	+	3234	PREDICTED: carboxylesterase [Laodelphax striatella]
LOC111044354	1824.82	5922.31	1.6984	0.00493478	0.206865	YES	NW_019105540.1	497502	537524	+	2399	PREDICTED: chitin deacetylase 2 [Nilaparvata lugens]
LOC111058541	52.2056	105.363	1.01309	0.00495665	0.207308	YES	NW_019105608.1	345002	346626	-	1560	PREDICTED: craniofacial development protein 2-like protein, partial [Lasius niger]
LOC111060922	35.6149	12.8476	-1.47098	0.00502327	0.209616	YES	NW_019109770.1	9725	11445	-	1639	PREDICTED: AGAP011172-PA [Anopheles gambiae str. PEST]
LOC111058980	27.2385	8.381	-1.70045	0.00506462	0.210861	YES	NW_019108304.1	38215	41404	+	1743	-
LOC111062881	291.553	169.118	-0.78573	0.00508541	0.21092	YES	NW_019112734.1	289	2709	-	1677	PREDICTED: uncharacterized protein LOC100123767 [Nasonia vitripennis]
LOC111046879	621.299	1176.71	0.921394	0.00509828	0.21092	YES	NW_019105918.1	544314	559928	+	4543	PREDICTED: hypothetical protein L798_07794 [Zootermopsis nevadensis]
LOC111055267	884.497	1454.65	0.71774	0.00511997	0.21092	YES	NW_019107058.1	180464	204664	+	1475	PREDICTED: Myosin regulatory light chain 10 [Zootermopsis nevadensis]
LOC111046521	1486.5	2422.99	0.704876	0.00515287	0.21092	YES	NW_019105890.1	476805	490390	-	1934	PREDICTED: legumain-like [Halyomorpha halys]
LOC111048038	8571.25	4413.86	-0.957466	0.00515548	0.21092	YES	NW_019105564.1	264939	276130	-	1339	-
LOC111064460	8126.35	12670.7	0.640818	0.00515582	0.21092	YES	NW_019105655.1	98832	135510	+	5376	PREDICTED: Importin-5 [Zootermopsis nevadensis]
LOC111060996	134.023	62.0366	-1.11129	0.00515818	0.21092	YES	NW_019109831.1	10699	13582	+	2607	PREDICTED: hypothetical protein [Bactrocera tryoni]
LOC111045893	547.897	153.255	-1.83797	0.00516076	0.21092	YES	NW_019105840.1	401913	405970	+	806	-
LOC111054610	17.8776	3.83813	-2.21967	0.00518509	0.21092	YES	NW_019106930.1	173671	176796	-	436	PREDICTED: protein transport protein Sec61 subunit gamma [Cephus cinctus]
LOC111058789	2332.1	3612.89	0.631522	0.0051888	0.21092	YES	NW_019108218.1	30732	57598	+	2148	PREDICTED: serine hydroxymethyltransferase, cytosolic isoform X1 [Fopius arisanus]
LOC111057909	24.6843	55.2549	1.16251	0.0051927	0.21092	YES	NW_019107856.1	871	16609	-	1754	PREDICTED: Excitatory amino acid transporter [Zootermopsis nevadensis]
LOC111048499	5.622	21.6737	1.94679	0.00528367	0.214141	YES	NW_019106063.1	67326	83367	-	1580	PREDICTED: uncharacterized protein LOC106689185 [Halyomorpha halys]
LOC111045091	47.6225	20.1306	-1.24225	0.00529956	0.21431	YES	NW_019105787.1	646714	650302	-	3333	PREDICTED: SMC5_HUMAN RecName: Full=Structural maintenance of chromosomes protein 5; Short=SMC protein 5; Short=SMC-5; Short=hSMC5
LOC111057500	94.7075	172.862	0.868071	0.00534488	0.215469	YES	NW_019107688.1	102724	116543	-	796	PREDICTED: high affinity cationic amino acid transporter 1-like [Halyomorpha halys]
LOC111057984	86323.7	134635	0.641224	0.00535173	0.215469	YES	NW_019107884.1	68034	80074	-	2291	PREDICTED: heat shock cognate protein 70 [Nilaparvata lugens]
LOC111046370	56.2626	125.926	1.16233	0.00539681	0.216398	YES	NW_019105878.1	432813	491923	+	2623	PREDICTED: tyrosine kinase receptor Cad96Ca [Cimex lectularius]
LOC111060761	2.65288	17.0957	2.688	0.00539842	0.216398	YES	NW_019109619.1	2002	3970	-	448	-
LOC111060065	172.143	489.642	1.50812	0.00543062	0.217083	YES	NW_019108985.1	215	38247	-	1201	PREDICTED: EF-hand domain containing protein [Coptotermes formosanus]
LOC111047862	3292.23	5883.95	0.837722	0.00545629	0.217083	YES	NW_019106004.1	100283	218272	-	11719	PREDICTED: muscle M-line assembly protein unc-89 isoform X3 [Cephus cinctus]
LOC111058395	43.8582	90.3393	1.04251	0.00546727	0.217083	YES	NW_019108057.1	41808	47754	+	1135	PREDICTED: uncharacterized protein LOC106682869 [Halyomorpha halys]
LOC111046225	21.3868	49.9128	1.22269	0.00547424	0.217083	YES	NW_019105865.1	521197	525911	-	966	PREDICTED: hypothetical protein L798_03694 [Zootermopsis nevadensis]
LOC111061281	6728.54	10398	0.627947	0.00547477	0.217083	YES	NW_019110067.1	6583	22787	+	2265	PREDICTED: Lysosomal aspartic protease [Zootermopsis nevadensis]
LOC111047475	226.748	131.462	-0.78645	0.00553304	0.218573	YES	NW_019105964.1	275997	288170	-	4647	PREDICTED: insulin receptor 2 [Nilaparvata lugens]
LOC111046618	438.932	268.635	-0.708351	0.0055362	0.218573	YES	NW_019105895.1	518609	519864	-	1256	PREDICTED: FIT family protein [Zootermopsis nevadensis]
LOC111058759	112.324	58.3192	-0.945625	0.00555062	0.218671	YES	NW_019105543.1	1021250	1045434	+	3834	PREDICTED: hypothetical protein L798_04037 [Zootermopsis nevadensis]
LOC111047763	44.8964	91.1537	1.0217	0.00557681	0.218857	YES	NW_019105993.1	430832	441385	+	1974	PREDICTED: Carbohydrate sulfotransferase 11 [Zootermopsis nevadensis]
LOC111043679	605.981	1586.62	1.38861	0.00557926	0.218857	YES	NW_019105695.1	710662	733819	-	1624	PREDICTED: protein takeout-like [Diuraphis noxia]
LOC111053059	3475.82	2191.24	-0.665605	0.00560089	0.219083	YES	NW_019105583.1	704751	716893	-	1727	PREDICTED: adrenodoxin [Orussus abietinus]
LOC111063117	308.73	38.9968	-2.98492	0.00561026	0.219083	YES	NW_019105628.1	389160	397523	-	4140	PREDICTED: hypothetical protein [Nilaparvata lugens]
LOC111055909	17.9529	43.7	1.28341	0.00562088	0.219083	YES	NW_019107214.1	372	4088	+	601	PREDICTED: intraflagellar transport protein 140 homolog isoform X1 [Orussus abietinus]
LOC111060744	276.187	456.431	0.724751	0.00563772	0.219273	YES	NW_019105619.1	262821	276934	+	1534	PREDICTED: 60S ribosomal export protein NMD3 [Dinoponera quadriceps]
LOC111048670	7.17363	24.7559	1.787	0.00567953	0.22023	YES	NW_019106084.1	462623	474549	-	3266	PREDICTED: nuclear pore complex protein Nup98-Nup96-like [Cimex lectularius]
LOC111060722	55.2799	21.9019	-1.3357	0.00568638	0.22023	YES	NW_019109589.1	21621	23965	-	2163	PREDICTED: solute carrier family 35 member E4-like isoform X1 [Sinocyclocheilus grahami]
LOC111051297	199.746	419.739	1.07133	0.00572846	0.221018	YES	NW_019106406.1	2206	19837	-	3260	PREDICTED: potassium channel subfamily K member 1-like isoform X1 [Cimex lectularius]
LOC111059058	248.17	407.136	0.714179	0.0057313	0.221018	YES	NW_019105610.1	814584	836471	+	3477	PREDICTED: neutral and basic amino acid transport protein rBAT-like [Cimex lectularius]
LOC111054389	657.386	403.484	-0.704228	0.00574292	0.221018	YES	NW_019106888.1	89527	97804	+	1055	PREDICTED: deoxyuridine 5&apos;-triphosphate nucleotidohydrolase [Cimex lectularius]
LOC111051793	395.697	657.432	0.732445	0.0057807	0.221419	YES	NW_019106474.1	279176	297537	-	3261	PREDICTED: potassium channel subfamily K member 1-like isoform X1 [Cimex lectularius]
LOC111048164	73.4927	416.851	2.50386	0.00578701	0.221419	YES	NW_019106030.1	237715	345909	-	2821	PREDICTED: hypothetical protein L798_08207 [Zootermopsis nevadensis]
LOC111051098	88.0889	157.118	0.834813	0.00580984	0.221419	YES	NW_019106383.1	114805	121959	-	1722	PREDICTED: Lysosomal acid phosphatase precursor, putative [Pediculus humanus corporis]
LOC111058043	243.375	397.253	0.706876	0.00581305	0.221419	YES	NW_019107903.1	116252	128069	+	1030	PREDICTED: Farnesyl pyrophosphate synthetase [Zootermopsis nevadensis]
LOC111058342	214.191	123.441	-0.795077	0.00581378	0.221419	YES	NW_019105543.1	869134	874570	+	1493	PREDICTED: uncharacterized protein LOC106664596 [Cimex lectularius]
LOC111055136	18.0088	49.1917	1.44971	0.00596127	0.226389	YES	NW_019107034.1	171081	198026	-	1392	PREDICTED: scavenger receptor class B member 1-like [Diuraphis noxia]
LOC111057187	185.464	820.489	2.14535	0.00597048	0.226389	YES	NW_019107585.1	36186	40303	+	1075	PREDICTED: larval cuticle protein A2B-like, partial [Trichogramma pretiosum]
LOC111063141	249.448	96.4184	-1.37136	0.00601278	0.226389	YES	NW_019113599.1	664	3454	+	393	-
LOC111052532	40.2059	82.1378	1.03064	0.00601893	0.226389	YES	NW_019106584.1	22773	37172	+	1690	PREDICTED: hypothetical protein L798_02889 [Zootermopsis nevadensis]
LOC111055738	49.4267	218.299	2.14295	0.00603988	0.226389	YES	NW_019107175.1	126	1216	+	1091	PREDICTED: AAEL003221-PA [Aedes aegypti]
LOC111059884	849.305	445.141	-0.932022	0.00604017	0.226389	YES	NW_019108842.1	4548	17701	+	2236	PREDICTED: 4-coumarate--CoA ligase 1-like [Halyomorpha halys]
LOC111059137	51.5913	123.603	1.26051	0.00604082	0.226389	YES	NW_019108382.1	565	93135	-	2416	PREDICTED: CUB and sushi domain-containing protein 3 [Cimex lectularius]
LOC111058412	10.6166	30.1549	1.50607	0.00605479	0.226389	YES	NW_019108060.1	64523	79918	+	1221	-
LOC111048507	96.4126	440.569	2.19207	0.00605644	0.226389	YES	NW_019106063.1	193468	254571	+	4274	PREDICTED: peroxidase-like [Cimex lectularius]
LOC111061304	16.6728	3.19844	-2.38205	0.00606784	0.226389	YES	NW_019110080.1	19092	20499	+	1027	PREDICTED: nicotinamide riboside kinase 1 [Protobothrops mucrosquamatus]
LOC111061184	25.4091	7.9275	-1.68041	0.00609374	0.226852	YES	NW_019109976.1	27284	28198	+	818	PREDICTED: eukaryotic translation initiation factor 3 subunit K-like [Lingula anatina]
LOC111048446	26.0325	58.6072	1.17076	0.00610502	0.226852	YES	NW_019106059.1	307074	315536	-	1352	PREDICTED: Transcription factor 21-like Protein [Tribolium castaneum]
LOC111060964	42.8874	17.1707	-1.3206	0.00613429	0.227478	YES	NW_019109807.1	1377	3542	-	1917	-
LOC111045982	1022.03	1566.5	0.61611	0.00619532	0.229047	YES	NW_019105846.1	71912	91891	+	3427	PREDICTED: sialin-like isoform X1 [Halyomorpha halys]
LOC111045863	790.242	1236.08	0.645411	0.00620161	0.229047	YES	NW_019105838.1	577608	588430	+	1044	PREDICTED: succinate dehydrogenase [ubiquinone] flavoprotein subunit, mitochondrial [Athalia rosae]
LOC111045216	49.0829	106.956	1.12372	0.00629452	0.232011	YES	NW_019105796.1	504618	637196	-	4164	PREDICTED: optomotor-blind protein-like isoform X4 [Cimex lectularius]
LOC111056224	1932.18	3204.23	0.729752	0.00632513	0.232491	YES	NW_019105598.1	319469	344877	-	2291	PREDICTED: 1,4-alpha-glucan-branching enzyme [Acyrthosiphon pisum]
LOC111055845	1235.26	668.875	-0.885007	0.00633294	0.232491	YES	NW_019107202.1	196319	203714	-	1177	-
LOC111062217	88.044	44.5765	-0.981942	0.00642393	0.23536	YES	NW_019111161.1	3642	10126	-	6211	PREDICTED: E3 ubiquitin-protein ligase TRIP12 isoform X1 [Colobus angolensis palliatus]
LOC111054888	244.406	427.573	0.806887	0.00646997	0.235654	YES	NW_019106986.1	155400	211547	-	1456	PREDICTED: Tubulin-specific chaperone cofactor E-like protein [Zootermopsis nevadensis]
LOC111061072	10.7019	1.34296	-2.99438	0.0064726	0.235654	YES	NW_019109880.1	21387	22301	+	915	-
LOC111055531	7403.85	1669.61	-2.14876	0.0064823	0.235654	YES	NW_019107121.1	16621	23391	+	2247	-
LOC111056924	261.429	624.351	1.25594	0.00649069	0.235654	YES	NW_019107497.1	51173	83431	+	4253	PREDICTED: CUB and sushi domain-containing protein 3 [Cimex lectularius]
LOC111060719	175.378	102.534	-0.774371	0.00649629	0.235654	YES	NW_019109589.1	10187	11866	+	1206	PREDICTED: protein translation factor sui1 [Echinococcus granulosus]
LOC111047578	447.959	3518.71	2.97361	0.00651404	0.235814	YES	NW_019105975.1	397975	423893	-	2172	PREDICTED: uncharacterized protein LOC105366584 [Ceratosolen solmsi marchali]
LOC111057082	2746.27	5047.46	0.878084	0.00652653	0.235814	YES	NW_019107550.1	98750	143066	+	5016	PREDICTED: Sarcalumenin [Zootermopsis nevadensis]
LOC111052624	16.6738	41.5336	1.3167	0.00653936	0.235814	YES	NW_019106596.1	11575	62710	+	1363	PREDICTED: serine/threonine-protein phosphatase rdgC [Halyomorpha halys]
LOC111048666	20.7441	96.3147	2.21505	0.00656429	0.235814	YES	NW_019106084.1	27302	117570	-	2560	PREDICTED: Protein spaetzle [Zootermopsis nevadensis]
LOC111053257	25.6563	82.9905	1.69363	0.00656762	0.235814	YES	NW_019106698.1	107085	109400	-	2316	PREDICTED: monocarboxylate transporter 3 isoform X1 [Cimex lectularius]
LOC111050047	183.249	105.577	-0.795506	0.00657792	0.235814	YES	NW_019106246.1	208842	215454	-	338	PREDICTED: ribosomal protein L39 [Riptortus pedestris]
LOC111044208	80.9771	147.519	0.865311	0.00661229	0.236583	YES	NW_019105549.1	1415680	1515622	+	5887	PREDICTED: Down syndrome cell adhesion molecule-like protein Dscam2 isoform X1 [Halyomorpha halys]
LOC111054614	925.177	582.773	-0.666796	0.00663998	0.237111	YES	NW_019105540.1	852634	863013	+	1133	PREDICTED: putative dolichol-phosphate mannosyltransferase-like Protein [Tribolium castaneum]
LOC111054393	877.437	1401.88	0.675999	0.0066706	0.237741	YES	NW_019106890.1	104708	130392	+	5590	PREDICTED: Serpin B8 [Zootermopsis nevadensis]
LOC111052568	749.138	1438.83	0.941591	0.00669898	0.238029	YES	NW_019105581.1	478545	497419	+	2391	PREDICTED: ACYPI007022 [Acyrthosiphon pisum]
LOC111059462	56.0376	21.4553	-1.38506	0.00670468	0.238029	YES	NW_019108567.1	54062	76528	+	1564	PREDICTED: glucosylceramidase-like [Athalia rosae]
LOC111043896	36.6398	14.2448	-1.36298	0.00673595	0.238677	YES	NW_019105706.1	738553	739633	+	898	PREDICTED: uncharacterized protein C589.06c-like [Papilio xuthus]
LOC111045613	29.4451	61.3333	1.05864	0.0067835	0.239438	YES	NW_019105822.1	368629	384254	-	1748	PREDICTED: Glutamate receptor-interacting protein 2-like Protein [Tribolium castaneum]
LOC111051411	33.495	68.6081	1.03443	0.00678357	0.239438	YES	NW_019105576.1	469126	472742	+	882	PREDICTED: organic cation transporter 1 [Halyomorpha halys]
LOC111051925	351.848	689.114	0.969792	0.0067974	0.239465	YES	NW_019106492.1	179590	189239	+	1437	PREDICTED: fumarylacetoacetase [Orussus abietinus]
LOC111047590	2607.1	3994.3	0.615495	0.00682854	0.2401	YES	NW_019105976.1	225127	261426	-	5977	PREDICTED: chaoptin isoform X3 [Megachile rotundata]
LOC111047961	22.9191	51.6121	1.17116	0.00684941	0.240372	YES	NW_019105563.1	397506	443716	-	2755	PREDICTED: protein embryonic gonad-like [Papilio machaon]
LOC111045736	16.8863	41.9647	1.31333	0.00691119	0.242077	YES	NW_019105830.1	578168	582637	-	1058	PREDICTED: Na[+]/H[+] hydrogen antiporter 1 [Anopheles darlingi]
LOC111043775	83.1056	295.109	1.82823	0.00695605	0.243183	YES	NW_019105701.1	217365	252239	-	2699	PREDICTED: uncharacterized protein LOC106660839 isoform X1 [Cimex lectularius]
LOC111048920	6368.68	9855.53	0.629939	0.00699291	0.244006	YES	NW_019106107.1	267841	296824	-	4640	PREDICTED: glycogen phosphorylase [Apis cerana]
LOC111059808	93.795	47.3619	-0.985784	0.00702362	0.244451	YES	NW_019108785.1	857	37461	+	1795	PREDICTED: P protein-like [Neodiprion lecontei]
LOC111055698	647.192	1335.72	1.04535	0.00703235	0.244451	YES	NW_019107161.1	159297	203802	+	574	PREDICTED: hypothetical protein WN55_01867 [Dufourea novaeangliae]
LOC111047991	7.64748	0.33574	-4.50957	0.0070489	0.244562	YES	NW_019105563.1	984593	1002355	+	1050	PREDICTED: nuclear hormone receptor E75 isoform X1 [Athalia rosae]
LOC111046773	57.5873	130.693	1.18236	0.00709565	0.245719	YES	NW_019105910.1	178198	254046	+	3772	PREDICTED: distal-less protein [Nilaparvata lugens]
LOC111060876	69.6802	34.1668	-1.02816	0.00711641	0.245973	YES	NW_019109723.1	7819	8744	-	590	PREDICTED: 60S ribosomal protein L23a [Monodelphis domestica]
LOC111048833	31.8435	11.8785	-1.42264	0.0071922	0.248124	YES	NW_019106100.1	139829	143245	+	2871	-
LOC111049259	7.35067	27.2716	1.89145	0.00722743	0.248871	YES	NW_019106147.1	72165	85894	+	474	-
LOC111057013	460.795	284.781	-0.694271	0.00724626	0.249051	YES	NW_019107523.1	145245	158809	-	3191	PREDICTED: S-phase kinase-associated protein 2 isoform X1 [Pogonomyrmex barbatus]
LOC111063036	8.70397	26.4887	1.60563	0.00730469	0.250155	YES	NW_019113305.1	1091	6372	-	1406	PREDICTED: Carbohydrate sulfotransferase 11 [Zootermopsis nevadensis]
LOC111049575	70051.7	45319.7	-0.628281	0.0073057	0.250155	YES	NW_019106183.1	380115	405784	-	870	-
LOC111061733	30.1078	11.366	-1.40541	0.00734962	0.25119	YES	NW_019110445.1	11239	13081	-	1767	-
LOC111058388	1295.22	1992.08	0.621073	0.00738329	0.251524	YES	NW_019105607.1	741449	760211	-	1835	PREDICTED: alakaline phosphatase 1 [Nilaparvata lugens]
LOC111061950	19.1141	4.93586	-1.95327	0.00738687	0.251524	YES	NW_019110709.1	8783	10657	-	1777	-
LOC111044700	321.614	194.536	-0.725295	0.0074354	0.252707	YES	NW_019105757.1	685419	698360	+	2966	PREDICTED: gastrula zinc finger protein XlCGF57.1-like [Diuraphis noxia]
LOC111052953	33.9608	71.8986	1.08209	0.00747437	0.253359	YES	NW_019106646.1	86728	169084	-	3312	PREDICTED: uncharacterized protein LOC106664558 isoform X2 [Cimex lectularius]
LOC111046700	53.3594	108.929	1.02958	0.00749136	0.253359	YES	NW_019105558.1	31439	165978	+	2844	PREDICTED: scavenger receptor class B member 1-like [Cimex lectularius]
LOC111059274	53.0929	279.273	2.39508	0.00749607	0.253359	YES	NW_019108448.1	59599	77030	-	625	PREDICTED: Cuticle protein 7 [Zootermopsis nevadensis]
LOC111061211	34.1792	13.7113	-1.31775	0.00754299	0.254475	YES	NW_019109996.1	33894	35588	+	1329	PREDICTED: Tripeptidyl-peptidase 1, partial [Ophiophagus hannah]
LOC111061186	18.0668	4.42998	-2.02797	0.0075829	0.255031	YES	NW_019109976.1	30141	32945	+	2313	-
LOC111055961	656.243	409.533	-0.680251	0.0075873	0.255031	YES	NW_019107227.1	94564	98094	+	513	PREDICTED: transmembrane protein 258 [Athalia rosae]
LOC111051129	1608.24	2715.85	0.75592	0.00765146	0.256538	YES	NW_019106386.1	215609	293944	-	4319	PREDICTED: junctophilin-1 isoform X1 [Cimex lectularius]
LOC111043948	281.164	170.554	-0.721184	0.00766015	0.256538	YES	NW_019105708.1	566918	598950	+	3967	PREDICTED: fukutin-related protein [Cimex lectularius]
LOC111058387	75.7235	132.887	0.811388	0.00774082	0.258767	YES	NW_019108055.1	4396	59948	+	1940	PREDICTED: fibrillin-2-like [Cimex lectularius]
LOC111057982	2.76573	14.5896	2.39921	0.00777276	0.259361	YES	NW_019105605.1	355661	358306	-	2646	PREDICTED: prolyl 4-hydroxylase subunit alpha-2-like [Halyomorpha halys]
LOC111056233	9.71164	50.8499	2.38846	0.00779733	0.259371	YES	NW_019107302.1	1148	74370	-	5726	PREDICTED: dynein heavy chain 7, axonemal-like [Halyomorpha halys]
LOC111051569	719.659	1166.94	0.697341	0.00780467	0.259371	YES	NW_019106445.1	175469	233087	-	5464	PREDICTED: putative TRPL channel protein [Periplaneta americana]
LOC111046509	3.9778	16.6806	2.06813	0.00781553	0.259371	YES	NW_019105889.1	287596	393654	-	1882	PREDICTED: uncharacterized protein LOC106685432 [Halyomorpha halys]
LOC111054796	0.904959	9.24986	3.35351	0.00783507	0.259549	YES	NW_019106967.1	145080	166353	-	3086	PREDICTED: phospholipase B, plb1, putative [Pediculus humanus corporis]
LOC111054133	384.589	206.578	-0.896628	0.00785692	0.259715	YES	NW_019106842.1	200687	236792	-	1289	PREDICTED: uncharacterized protein LOC106670377 isoform X2 [Cimex lectularius]
LOC111045746	1379.09	887.767	-0.635466	0.00787963	0.259715	YES	NW_019105831.1	20976	30486	+	574	PREDICTED: signal peptidase complex subunit 1 [Cimex lectularius]
LOC111045769	68.3666	125.362	0.874735	0.0078826	0.259715	YES	NW_019105832.1	248408	252039	-	1390	-
LOC111046517	2773.41	1779	-0.640598	0.00792556	0.26046	YES	NW_019105890.1	235943	236722	+	780	PREDICTED: translocon-associated protein subunit delta-like (TRAP-delta) [Coptotermes formosanus]
LOC111059169	120.121	198.865	0.727302	0.007955	0.26046	YES	NW_019108395.1	49641	79005	+	2224	PREDICTED: Histidine ammonia-lyase [Zootermopsis nevadensis]
LOC111049642	2305.81	1461.03	-0.658281	0.00796204	0.26046	YES	NW_019106196.1	192836	206134	-	1894	PREDICTED: lipopolysaccharide-induced tumor necrosis factor-alpha factor homolog isoform X2 [Bombyx mori]
LOC111062647	0.318265	63.3932	7.63796	0.0079621	0.26046	YES	NW_019112163.1	852	4167	+	1891	PREDICTED: keratin, type I cytoskeletal 9-like, partial [Diaphorina citri]
LOC111057632	5.79482	0	-Inf	0.00799335	0.260878	YES	NW_019107746.1	109063	126465	-	1235	-
LOC111059205	13.545	41.2436	1.60641	0.00800474	0.260878	YES	NW_019108412.1	14594	30436	+	4532	PREDICTED: POU domain protein CF1A [Zootermopsis nevadensis]
LOC111059445	176.859	85.8832	-1.04215	0.00801827	0.260878	YES	NW_019108557.1	20446	63080	+	5062	PREDICTED: mucin-5AC-like [Halyomorpha halys]
LOC111055036	10413.8	16959.7	0.703607	0.00803184	0.260878	YES	NW_019107015.1	119157	169269	+	2899	PREDICTED: Reticulocyte-binding protein 2-like protein a [Zootermopsis nevadensis]
LOC111060920	25.4245	7.71438	-1.7206	0.00806162	0.261382	YES	NW_019109770.1	7317	9035	-	1484	PREDICTED: cell cycle checkpoint control protein RAD9A [Esox lucius]
LOC111049766	233.911	142.136	-0.718686	0.0082045	0.265363	YES	NW_019105569.1	1050154	1067465	-	1801	PREDICTED: RNA polymerase II-associated protein 1 [Halyomorpha halys]
LOC111063829	193.68	98.1345	-0.980845	0.00821337	0.265363	YES	NW_019117798.1	495	717	-	223	PREDICTED: 60S ribosomal protein L17 [Zootermopsis nevadensis]
LOC111054580	98.0919	49.0554	-0.999724	0.0082517	0.265967	YES	NW_019106924.1	3112	17149	-	1740	PREDICTED: glucose dehydrogenase [FAD, quinone]-like [Diaphorina citri]
LOC111045154	347.079	554.242	0.675249	0.00826111	0.265967	YES	NW_019105790.1	499823	558403	+	2184	PREDICTED: Solute carrier organic anion transporter family member 4C1 [Zootermopsis nevadensis]
LOC111043643	3489.21	5319.94	0.608509	0.00832292	0.267487	YES	NW_019105693.1	528772	577778	+	3175	PREDICTED: Na+,K+ ATPase alpha-subunit 1 [Boisea trivittata]
LOC111044782	16.2508	440.306	4.75993	0.00837413	0.268629	YES	NW_019105763.1	433547	439605	-	1432	PREDICTED: loricrin [Acyrthosiphon pisum]
LOC111054070	245.828	149.36	-0.718853	0.00838778	0.268629	YES	NW_019106828.1	257485	260638	-	2832	PREDICTED: uncharacterized protein LOC106673500 [Cimex lectularius]
LOC111059127	6.69066	21.4721	1.68224	0.00842699	0.268912	YES	NW_019108375.1	37808	84463	+	1957	PREDICTED: uncharacterized protein LOC107449455 [Parasteatoda tepidariorum]
LOC111050979	29.3363	5.17623	-2.50271	0.00843656	0.268912	YES	NW_019106365.1	22345	88040	+	691	PREDICTED: lachesin isoform X3 [Tribolium castaneum]
LOC111046417	22.7137	49.714	1.13009	0.00844066	0.268912	YES	NW_019105882.1	516706	519510	-	2805	PREDICTED: tyramine receptor 1 [Halyomorpha halys]
LOC111047702	7600.95	4909.32	-0.630658	0.00845901	0.268967	YES	NW_019105987.1	344395	350053	-	1304	PREDICTED: unkown protein [Riptortus pedestris]
LOC111051283	166.683	341.247	1.03371	0.00847174	0.268967	YES	NW_019106404.1	279766	336840	+	4120	PREDICTED: LOW QUALITY PROTEIN: uncharacterized protein LOC103315966 [Nasonia vitripennis]
LOC111057096	216.849	346.057	0.67432	0.00853691	0.270567	YES	NW_019107556.1	120687	134057	+	1625	PREDICTED: ornithine-delta-transaminase [Blattella germanica]
LOC111064044	21.4792	50.0784	1.22125	0.00856143	0.270875	YES	NW_019105632.1	517933	568594	+	2507	PREDICTED: venom dipeptidyl peptidase 4 isoform X1 [Cerapachys biroi]
LOC111061078	65.3647	33.0275	-0.984844	0.00859739	0.27109	YES	NW_019109885.1	8042	10100	-	1818	PREDICTED: probable ATP-dependent RNA helicase DDX56 [Priapulus caudatus]
LOC111053773	1035.17	683.672	-0.598495	0.00859779	0.27109	YES	NW_019105586.1	197693	228453	-	2701	PREDICTED: neuronal acetylcholine receptor subunit beta-3-like isoform X2 [Tribolium castaneum]
LOC111060743	59.7551	29.2896	-1.02867	0.00864277	0.271578	YES	NW_019109608.1	17285	18349	-	931	PREDICTED: ubiquitin-conjugating enzyme E2 C [Ceratosolen solmsi marchali]
LOC111056042	594.549	1013.59	0.769605	0.00864294	0.271578	YES	NW_019107247.1	129369	202454	+	1091	PREDICTED: PDZ and LIM domain protein Zasp isoform X1 [Athalia rosae]
LOC111061160	15.4179	3.42276	-2.17138	0.00873309	0.2738	YES	NW_019109963.1	214	1274	-	908	PREDICTED: riboflavin synthase-like [Pantholops hodgsonii]
LOC111061007	12.1407	1.95086	-2.63767	0.00874356	0.2738	YES	NW_019109837.1	37873	39008	+	1055	PREDICTED: hypothetical protein BRAFLDRAFT_164490, partial [Branchiostoma floridae]
LOC111061402	40.0117	15.9713	-1.32494	0.00879488	0.274938	YES	NW_019110184.1	31027	32566	+	1357	PREDICTED: phosphomevalonate kinase-like, partial [Mus musculus]
LOC111049427	31.9849	66.7796	1.06201	0.00884459	0.276021	YES	NW_019106165.1	250695	284716	+	2905	PREDICTED: uncharacterized protein LOC105829585 [Monomorium pharaonis]
LOC111046287	294.151	464.131	0.657975	0.00886506	0.276189	YES	NW_019105870.1	229267	297098	-	3241	PREDICTED: cingulin-like [Halyomorpha halys]
LOC111064630	466.564	725.156	0.636216	0.00888403	0.27631	YES	NW_019105665.1	283962	287995	-	2444	-
LOC111064330	2.97013	14.4146	2.27893	0.00891746	0.27688	YES	NW_019105646.1	862536	889960	+	1614	-
LOC111061301	41.6876	227.681	2.44932	0.00901099	0.278758	YES	NW_019110077.1	2739	11200	-	1896	PREDICTED: cuticular protein SD [Laodelphax striatella]
LOC111051451	0.267416	196.365	9.52024	0.009017	0.278758	YES	NW_019106427.1	95721	102724	-	1465	PREDICTED: keratin, type I cytoskeletal 9-like, partial [Diaphorina citri]
LOC111060665	29.5172	10.502	-1.49089	0.00902848	0.278758	YES	NW_019109533.1	18511	20515	-	1620	PREDICTED: Calcium/calmodulin-dependent protein kinase type 1 [Trichinella spiralis]
LOC111053664	538.144	344.067	-0.6453	0.00903881	0.278758	YES	NW_019106751.1	75857	99796	+	1916	PREDICTED: Eukaryotic translation initiation factor 4E type 3 [Zootermopsis nevadensis]
LOC111053816	155.373	255.385	0.716941	0.00914769	0.281641	YES	NW_019106784.1	39123	84000	+	2432	PREDICTED: LON peptidase N-terminal domain and RING finger protein 3 [Cimex lectularius]
LOC111053235	81.3695	42.8769	-0.924289	0.00930403	0.285791	YES	NW_019106694.1	52341	54844	-	292	PREDICTED: ribosomal protein S30 [Chrysomela tremula]
LOC111059667	677.873	213.183	-1.66892	0.00931369	0.285791	YES	NW_019108690.1	35742	70626	+	871	PREDICTED: pancreatic triacylglycerol lipase-like isoform X1 [Halyomorpha halys]
LOC111045050	67.5615	122.052	0.853221	0.00938247	0.286966	YES	NW_019105784.1	230123	247080	-	1854	PREDICTED: carbohydrate sulfotransferase 11 isoform X1 [Cimex lectularius]
LOC111051195	3041.63	4969.04	0.70812	0.00938555	0.286966	YES	NW_019106394.1	276613	309334	-	1397	PREDICTED: conserved hypothetical protein [Riptortus pedestris]
LOC111053715	132.847	263.393	0.98745	0.00939895	0.286966	YES	NW_019106764.1	10796	35655	-	2288	PREDICTED: uncharacterized protein LOC107172949 [Diuraphis noxia]
LOC111048518	363.454	605.354	0.736004	0.00943001	0.287435	YES	NW_019106064.1	265807	303712	-	2454	PREDICTED: uncharacterized protein LOC100573637 [Acyrthosiphon pisum]
LOC111053599	1248.3	792.842	-0.654854	0.00945618	0.287754	YES	NW_019106742.1	213276	222449	+	354	PREDICTED: 40S ribosomal protein S29 [Cimex lectularius]
LOC111043891	55.0025	26.1072	-1.07505	0.00949913	0.288581	YES	NW_019105706.1	647216	650937	-	3537	PREDICTED: LOW QUALITY PROTEIN: nucleoporin NIC96-like, partial [Marmota marmota marmota]
LOC111055812	1073.65	1617.68	0.591402	0.00956757	0.290179	YES	NW_019107196.1	183337	189924	-	4125	PREDICTED: enhancer of split mbeta protein-like [Diuraphis noxia]
LOC111059276	250.402	422.485	0.754652	0.00961783	0.29079	YES	NW_019108449.1	47076	86460	+	3063	PREDICTED: coiled-coil domain-containing protein AGAP005037 isoform X1 [Cimex lectularius]
LOC111058179	39.3184	101.367	1.36631	0.00962255	0.29079	YES	NW_019107970.1	64450	66608	+	1485	PREDICTED: sugar transporter [Nilaparvata lugens]
LOC111045252	24.0711	52.6832	1.13004	0.00964144	0.29079	YES	NW_019105799.1	253284	269710	-	1653	PREDICTED: Uncharacterized protein APZ42_030842 [Daphnia magna]
LOC111055976	63.3487	165.409	1.38465	0.00965121	0.29079	YES	NW_019107231.1	10973	31406	-	2039	PREDICTED: Protein msta, isoform A [Zootermopsis nevadensis]
LOC111049918	132.786	331.329	1.31916	0.00978149	0.294232	YES	NW_019106228.1	144315	171673	+	1730	PREDICTED: thymidine phosphorylase [Lepisosteus oculatus]
LOC111064069	9.14014	26.931	1.55898	0.00984367	0.295499	YES	NW_019105633.1	640156	710158	+	1861	PREDICTED: ARF GTPase-activating protein GIT2 [Cimex lectularius]
LOC111064451	454.098	710.691	0.64622	0.00986773	0.295499	YES	NW_019105545.1	1101570	1186108	+	6870	PREDICTED: protein piccolo [Neodiprion lecontei]
LOC111049536	24.7147	8.0931	-1.6106	0.009872	0.295499	YES	NW_019106178.1	424365	426336	+	613	PREDICTED: Protein takeout-like Protein [Tribolium castaneum]
LOC111046264	43.7945	220.58	2.33248	0.00990002	0.295854	YES	NW_019105556.1	1336353	1344860	-	703	PREDICTED: cuticle protein 19-like [Halyomorpha halys]
LOC111056680	386.091	596.052	0.626496	0.00999026	0.297864	YES	NW_019107425.1	160884	182136	-	1430	PREDICTED: Zinc transporter ZIP14 [Zootermopsis nevadensis]
LOC111061306	47.7639	20.8977	-1.19257	0.00999981	0.297864	YES	NW_019110080.1	29604	31987	-	2108	PREDICTED: AGAP003663-PA [Anopheles gambiae str. PEST]
LOC111055159	4056	6154.72	0.601636	0.0100504	0.298884	YES	NW_019107038.1	71592	238090	+	7828	PREDICTED: Spectrin beta chain [Zootermopsis nevadensis]
LOC111054078	41530.9	62541.5	0.590628	0.0101451	0.300764	YES	NW_019106829.1	237431	271161	+	2342	PREDICTED: salivary sheath protein [Nilaparvata lugens]
LOC111047356	941.25	1447.52	0.620929	0.0101464	0.300764	YES	NW_019105955.1	439432	459824	+	3116	PREDICTED: synaptic vesicle glycoprotein 2B isoform X2 [Tribolium castaneum]
LOC111046427	136.45	76.9315	-0.826722	0.0102029	0.301951	YES	NW_019105883.1	346674	360531	+	2427	PREDICTED: origin recognition complex subunit 2 isoform X1 [Cimex lectularius]
LOC111046419	270.549	1008.57	1.89835	0.0102273	0.302017	YES	NW_019105882.1	4820	81772	-	2725	PREDICTED: putative uncharacterized protein DDB_G0294196 [Cimex lectularius]
LOC111050188	18.1573	42.1034	1.21338	0.0102476	0.302017	YES	NW_019106261.1	127873	133628	+	1482	PREDICTED: uncharacterized protein LOC106691301 [Halyomorpha halys]
LOC111044839	292.746	184.402	-0.666794	0.0102546	0.302017	YES	NW_019105552.1	761600	766418	+	403	PREDICTED: 26S proteasome complex subunit DSS1-like [Limulus polyphemus]
ND1	98.0206	174.202	0.829605	0.010276	0.302162	YES	NC_021748.1	12174	13091	-	918	PREDICTED: NADH dehydrogenase subunit 1 (mitochondrion) [Nilaparvata lugens]
LOC111059941	1121.36	2410.26	1.10394	0.0103056	0.30249	YES	NW_019108881.1	8512	9230	-	719	PREDICTED: small heat shock protein 1 [Laodelphax striatella]
LOC111062474	91.6508	166.423	0.860632	0.0103204	0.30249	YES	NW_019105625.1	16778	122699	-	2846	PREDICTED: hypothetical protein L798_06681, partial [Zootermopsis nevadensis]
LOC111061925	435.591	665.006	0.610394	0.0103423	0.30249	YES	NW_019110666.1	18636	23203	-	713	PREDICTED: lysine--tRNA ligase isoform X1 [Halyomorpha halys]
LOC111058273	171.389	100.951	-0.763629	0.0103532	0.30249	YES	NW_019108008.1	51628	65090	+	704	PREDICTED: hypothetical protein PRIPAC_6648 [Pristionchus pacificus]
LOC111045322	257.991	449.504	0.801012	0.0103859	0.302562	YES	NW_019105803.1	501413	515075	-	1229	PREDICTED: trypsin-27 [Nilaparvata lugens]
LOC111061069	491.297	753.226	0.616486	0.0103887	0.302562	YES	NW_019109876.1	9059	29661	-	1353	PREDICTED: Zinc transporter 1, partial [Zootermopsis nevadensis]
LOC111052670	49308.6	10490.1	-2.23281	0.010419	0.30296	YES	NW_019106603.1	232156	235022	-	808	-
LOC111064496	60.8249	119.068	0.969055	0.0104436	0.303045	YES	NW_019105657.1	695211	728622	-	6716	-
LOC111058377	41.8908	16.8325	-1.31538	0.0104691	0.303045	YES	NW_019105606.1	293351	295718	-	644	-
LOC111062340	318.78	195.75	-0.703546	0.0104743	0.303045	YES	NW_019111421.1	5232	12069	-	1857	PREDICTED: cytosolic 10-formyltetrahydrofolate dehydrogenase [Vollenhovia emeryi]
LOC111057436	12140.9	6209.89	-0.967231	0.010488	0.303045	YES	NW_019107665.1	98393	105435	+	1614	-
LOC111056424	668.896	428.638	-0.642024	0.0105574	0.304567	YES	NW_019105598.1	929401	934771	+	1936	PREDICTED: mitotic spindle assembly checkpoint protein MAD2A [Halyomorpha halys]
LOC111061174	185.369	331.813	0.83997	0.0107226	0.308848	YES	NW_019109973.1	1429	11427	-	1168	PREDICTED: V-ATPase D [Peregrinus maidis]
LOC111059238	75.8252	144.442	0.929738	0.0107653	0.30918	YES	NW_019108427.1	3139	57915	-	631	-
LOC111046890	392.314	246.078	-0.672895	0.0107679	0.30918	YES	NW_019105559.1	628940	647130	-	1474	PREDICTED: protein prune homolog [Copidosoma floridanum]
LOC111048939	13.8562	2.81486	-2.29939	0.0107884	0.309283	YES	NW_019106109.1	467833	469647	+	1524	PREDICTED: unnamed protein product [Mus musculus]
LOC111049625	10.8078	27.9861	1.37263	0.0108415	0.31032	YES	NW_019106193.1	10922	180778	-	4460	PREDICTED: homeotic protein spalt-major-like isoform X1 [Halyomorpha halys]
LOC111049686	70.1061	37.2042	-0.914076	0.0108821	0.310877	YES	NW_019106201.1	208778	229354	+	2250	PREDICTED: uncharacterized protein LOC105214404 [Bactrocera cucurbitae]
LOC111051017	1356.63	2367.39	0.803271	0.0108949	0.310877	YES	NW_019106371.1	117316	138826	-	2356	PREDICTED: heat shock protein 70 [Nilaparvata lugens]
LOC111044109	3.08298	14.8681	2.26982	0.0109193	0.31109	YES	NW_019105719.1	431379	495431	+	1968	PREDICTED: homeotic protein Sex combs reduced-like [Cimex lectularius]
LOC111056887	166.814	299.962	0.846541	0.0109652	0.311911	YES	NW_019107486.1	154877	165069	-	2755	PREDICTED: major facilitator superfamily domain-containing protein 6 isoform X1 [Cimex lectularius]
LOC111049570	170.977	268.975	0.653673	0.0110454	0.313423	YES	NW_019106183.1	200976	244143	-	967	PREDICTED: PGRP-LB [Nilaparvata lugens]
LOC111062715	65.1422	30.5699	-1.09148	0.0110927	0.313423	YES	NW_019112324.1	19	9622	-	612	PREDICTED: pre-mRNA-splicing factor CWC25 homolog isoform X1 [Halyomorpha halys]
LOC111062596	52.6835	163.243	1.6316	0.011094	0.313423	YES	NW_019112038.1	1542	6622	+	1227	-
LOC111052858	146.394	912.702	2.64028	0.0111065	0.313423	YES	NW_019106630.1	197686	202222	-	1276	PREDICTED: Larval cuticle protein 2 [Zootermopsis nevadensis]
LOC111060170	235.889	144.719	-0.704848	0.0111157	0.313423	YES	NW_019109064.1	9640	18140	+	459	PREDICTED: DNA-directed RNA polymerases I, II, and III subunit RPABC4 [Halyomorpha halys]
LOC111043808	18.2345	102.374	2.48911	0.0111319	0.313423	YES	NW_019105703.1	789296	813671	+	1787	-
LOC111046651	3379.34	1795.8	-0.912112	0.0111499	0.313423	YES	NW_019105898.1	351012	369677	+	1506	PREDICTED: Lipid storage droplets surface-binding protein 2 [Zootermopsis nevadensis]
LOC111062481	43.2237	18.8515	-1.19714	0.0111636	0.313423	YES	NW_019111744.1	11373	12614	-	1050	PREDICTED: Transmembrane emp24 domain-containing protein 10 [Pteropus alecto]
LOC111043734	39.2807	75.6029	0.944621	0.0111777	0.313423	YES	NW_019105699.1	977	9290	-	1142	PREDICTED: myosuppressin [Nilaparvata lugens]
LOC111059918	278.107	436.09	0.648986	0.0111894	0.313423	YES	NW_019108860.1	8078	69341	-	4048	PREDICTED: uncharacterized protein LOC103509314 isoform X2 [Diaphorina citri]
LOC111062099	46.7299	87.8681	0.910994	0.0112283	0.313636	YES	NW_019110953.1	3477	19119	+	2946	PREDICTED: putative phospholipid-transporting ATPase IF, partial [Eufriesea mexicana]
LOC111058976	133.826	78.7989	-0.764109	0.011235	0.313636	YES	NW_019108304.1	51093	53925	+	2594	PREDICTED: poly(rC)-binding protein 3-like isoform X2 [Priapulus caudatus]
LOC111059623	2.39459	90.8903	5.24628	0.0112501	0.313636	YES	NW_019105614.1	879294	886486	-	3140	PREDICTED: fibroin heavy chain-like [Diaphorina citri]
LOC111064596	26.7831	63.9232	1.25502	0.0112923	0.313636	YES	NW_019105663.1	630173	655002	-	1830	-
LOC111062850	37.8549	16.3291	-1.21304	0.0113187	0.313636	YES	NW_019112646.1	4921	8276	+	3072	PREDICTED: hypothetical protein LOTGIDRAFT_197880 [Lottia gigantea]
LOC111062486	41.5229	109.841	1.40344	0.0113193	0.313636	YES	NW_019105626.1	161928	169488	-	2243	PREDICTED: sugar transporter [Nilaparvata lugens]
LOC111058119	83.2957	247.444	1.57079	0.011339	0.313636	YES	NW_019107945.1	9950	24462	+	4365	PREDICTED: protein Skeletor, isoforms B/C-like [Halyomorpha halys]
LOC111045894	129.154	31.326	-2.04366	0.0113454	0.313636	YES	NW_019105840.1	398190	400143	-	257	-
LOC111061318	77.9409	41.3365	-0.914964	0.0113511	0.313636	YES	NW_019110084.1	298	2991	-	2445	PREDICTED: Mitochondrial-processing peptidase subunit beta [Exaiptasia pallida]
LOC111058994	48.5138	488.256	3.33117	0.0114526	0.315842	YES	NW_019108306.1	30415	37384	+	1211	-
LOC111053397	248.16	150.427	-0.722202	0.0114654	0.315842	YES	NW_019106715.1	284864	293257	+	1583	PREDICTED: ninjurin-1 [Apis florea]
LOC111044834	596.815	235.782	-1.33983	0.0114839	0.315876	YES	NW_019105767.1	378677	385454	-	1264	PREDICTED: paxillin-like [Cimex lectularius]
LOC111044179	224.107	133.922	-0.742802	0.0115053	0.31599	YES	NW_019105724.1	532401	750743	-	3993	PREDICTED: scavenger receptor class B member 1 [Nasonia vitripennis]
LOC111052786	1.69505	10.588	2.64303	0.0115459	0.31663	YES	NW_019106622.1	9189	85553	+	3991	PREDICTED: protein tipE isoform X1 [Cimex lectularius]
LOC111051670	1883.25	2847.78	0.596612	0.0115821	0.31715	YES	NW_019106458.1	8	116991	+	10707	PREDICTED: uncharacterized protein LOC107222573 [Neodiprion lecontei]
LOC111055398	1871.25	3156.74	0.754432	0.0116282	0.317935	YES	NW_019107090.1	57008	63180	-	924	PREDICTED: hypothetical protein WN48_06008 [Eufriesea mexicana]
LOC111046307	2.07632	11.8928	2.51799	0.0116468	0.317971	YES	NW_019105872.1	591813	605876	-	783	PREDICTED: Microphthalmia-associated transcription factor [Habropoda laboriosa]
LOC111050045	8.01457	58.0945	2.85771	0.0117826	0.321198	YES	NW_019106245.1	230404	242335	+	1494	PREDICTED: trypsin-29 [Nilaparvata lugens]
LOC111048566	99.8311	168.738	0.757222	0.0118363	0.321226	YES	NW_019106071.1	438336	442684	+	782	PREDICTED: uncharacterized protein LOC103505666 [Diaphorina citri]
LOC111047049	613.665	390.908	-0.650622	0.0118423	0.321226	YES	NW_019105932.1	129407	142843	-	1636	PREDICTED: phosphomannomutase isoform X1 [Halyomorpha halys]
LOC111061451	26.4535	9.13211	-1.53444	0.0118466	0.321226	YES	NW_019110213.1	19828	22505	+	2678	PREDICTED: ATPase family AAA domain-containing protein 1-A-like [Lepisosteus oculatus]
LOC111054199	0.318265	6.64813	4.38465	0.0118641	0.321226	YES	NW_019106853.1	10813	17015	-	297	-
LOC111055222	86.157	157.692	0.872067	0.0118713	0.321226	YES	NW_019107049.1	124937	128875	-	2395	PREDICTED: uncharacterized protein LOC106664038 [Cimex lectularius]
LOC111049134	71.0154	121.767	0.777915	0.0119015	0.321569	YES	NW_019106135.1	422087	453721	-	2923	PREDICTED: bestrophin-2-like isoform X1 [Cimex lectularius]
LOC111061380	63.5776	109.374	0.782679	0.0119288	0.321832	YES	NW_019110161.1	1659	10279	-	1312	PREDICTED: phosphotriesterase-related protein isoform X1 [Cephus cinctus]
LOC111053726	121.222	222.724	0.877603	0.0119495	0.321917	YES	NW_019106766.1	75313	129178	+	2271	PREDICTED: Tetraspanin-9, partial [Zootermopsis nevadensis]
LOC111043253	173.672	105.868	-0.714094	0.0120043	0.322914	YES	NW_019105668.1	863314	878157	-	1049	PREDICTED: STE20-related kinase adapter protein alpha [Halyomorpha halys]
LOC111058741	195.1	333.652	0.774129	0.0120218	0.322914	YES	NW_019108199.1	64660	102999	-	4809	PREDICTED: delta and Notch-like epidermal growth factor-related receptor [Cimex lectularius]
LOC111044175	576.903	883.422	0.614775	0.0121024	0.324188	YES	NW_019105549.1	256523	347221	-	2516	PREDICTED: uncharacterized protein LOC106665824 isoform X11 [Cimex lectularius]
LOC111061321	42.6188	19.9011	-1.09864	0.0121194	0.324188	YES	NW_019110084.1	9453	11482	+	1770	PREDICTED: inosine-5&apos;-monophosphate dehydrogenase 2 [Austrofundulus limnaeus]
LOC111044843	185.917	617.115	1.73088	0.0121223	0.324188	YES	NW_019105768.1	222205	235259	+	6882	-
LOC111043281	953.9	278.446	-1.77644	0.0121786	0.324812	YES	NW_019105669.1	705133	708682	+	539	PREDICTED: hypothetical protein Y032_0024g1083 [Ancylostoma ceylanicum]
LOC111056449	20.4087	42.7245	1.06588	0.0121811	0.324812	YES	NW_019105598.1	254628	283831	+	3913	PREDICTED: protein sax-3-like [Halyomorpha halys]
LOC111050403	5.32603	26.9664	2.34003	0.0122478	0.325938	YES	NW_019106288.1	28640	51250	-	906	-
LOC111061433	53.4681	26.5429	-1.01035	0.0122638	0.325938	YES	NW_019110204.1	10416	12418	-	1627	PREDICTED: glucose-6-phosphate 1-dehydrogenase isoform X1 [Bombus terrestris]
LOC111055373	90.2038	152.685	0.7593	0.0122767	0.325938	YES	NW_019107085.1	171161	188139	+	1751	PREDICTED: choline/ethanolamine kinase-like isoform X1 [Halyomorpha halys]
LOC111056444	538.873	889.519	0.72308	0.0124682	0.329894	YES	NW_019107361.1	163106	182412	-	1318	PREDICTED: Cyclin-G2 [Zootermopsis nevadensis]
LOC111056002	56.4555	27.5777	-1.03361	0.0124709	0.329894	YES	NW_019107239.1	134638	157912	-	804	PREDICTED: hypothetical protein KGM_17587 [Danaus plexippus]
LOC111056741	14.1724	33.874	1.25709	0.0124898	0.329894	YES	NW_019107441.1	5702	8363	+	959	PREDICTED: hypothetical protein YQE_03638, partial [Dendroctonus ponderosae]
LOC111045095	12.9308	2.81486	-2.19967	0.0124978	0.329894	YES	NW_019105787.1	693190	696143	+	2877	PREDICTED: sulfite oxidase, mitochondrial isoform X2 [Oryzias latipes]
LOC111055387	403.803	639.963	0.664337	0.0125686	0.330951	YES	NW_019107088.1	87945	116849	-	2555	PREDICTED: xanthine dehydrogenase [Halyomorpha halys]
LOC111047674	806.917	225.534	-1.83907	0.0125739	0.330951	YES	NW_019105985.1	505975	508965	-	406	-
LOC111047552	148.158	695.708	2.23135	0.012619	0.33166	YES	NW_019105971.1	295090	308657	-	1068	PREDICTED: clavesin-2-like [Halyomorpha halys]
LOC111055588	1772.7	2654.17	0.582313	0.012655	0.331914	YES	NW_019107135.1	112647	165105	+	2685	PREDICTED: proton-coupled amino acid transporter 1-like isoform X3 [Halyomorpha halys]
LOC111051577	2338.73	3513.43	0.587158	0.0126783	0.331914	YES	NW_019106446.1	43188	87607	+	1189	PREDICTED: hypothetical protein [Nilaparvata lugens]
LOC111062654	152.953	399.077	1.38358	0.0126853	0.331914	YES	NW_019105626.1	408954	556116	-	12461	PREDICTED: sushi, von Willebrand factor type A, EGF and pentraxin domain-containing protein 1 [Cimex lectularius]
LOC111053658	354.331	705.541	0.993634	0.0127011	0.331914	YES	NW_019106750.1	76245	78606	-	1075	PREDICTED: hypothetical protein TcasGA2_TC012829 [Tribolium castaneum]
LOC111057593	11.3976	28.1377	1.30378	0.0127472	0.332394	YES	NW_019107731.1	31353	57362	-	993	PREDICTED: homeobox protein abdominal-B isoform X2 [Cimex lectularius]
LOC111053444	482.316	1045.69	1.11641	0.0127883	0.332394	YES	NW_019105584.1	115778	155491	-	7171	PREDICTED: RanBP-type and C3HC4-type zinc finger-containing protein 1 [Zootermopsis nevadensis]
LOC111049349	50.9415	141.908	1.47804	0.012792	0.332394	YES	NW_019106155.1	205753	258905	-	2948	PREDICTED: uncharacterized protein LOC107162465 [Diuraphis noxia]
LOC111060632	44.454	21.2807	-1.06277	0.0127947	0.332394	YES	NW_019109496.1	20637	24118	+	3270	PREDICTED: CRE-PMR-1 protein [Caenorhabditis remanei]
LOC111049740	46.4493	86.4582	0.896346	0.0128635	0.332394	YES	NW_019106207.1	380735	419177	+	1140	PREDICTED: protein fem-1 homolog CG6966 isoform X2 [Halyomorpha halys]
LOC111045109	73.2654	38.4874	-0.928746	0.012883	0.332394	YES	NW_019105787.1	675921	677659	-	1549	PREDICTED: Fumarate lyase and Fumarase C domain containing protein [Haemonchus contortus]
LOC111054991	1763.47	1099.65	-0.681372	0.0128894	0.332394	YES	NW_019107006.1	106092	124705	-	1017	-
LOC111050683	417.427	647.99	0.634446	0.0128951	0.332394	YES	NW_019106326.1	291498	389895	+	11040	PREDICTED: unconventional myosin-XV isoform X2 [Halyomorpha halys]
LOC111062482	32.7779	13.691	-1.25949	0.0128952	0.332394	YES	NW_019111744.1	3172	5272	-	1985	PREDICTED: uncharacterized aarF domain-containing protein kinase 2 [Clupea harengus]
LOC111048025	782.797	506.558	-0.627909	0.0129009	0.332394	YES	NW_019106017.1	156681	164695	-	3125	PREDICTED: luciferin-regenerating enzyme, partial [Pachnoda marginata peregrina]
LOC111062904	4.23509	15.2901	1.85213	0.0129508	0.33321	YES	NW_019112823.1	1378	6430	-	612	PREDICTED: Pyridine nucleotide-disulfide oxidoreductase domain-containing protein 2 [Zootermopsis nevadensis]
LOC111058017	70.9642	36.1466	-0.973231	0.0129981	0.333424	YES	NW_019107899.1	1465	18349	+	2646	PREDICTED: DNA repair protein RAD51-like protein 1 [Zootermopsis nevadensis]
LOC111056745	46.3628	206.849	2.15754	0.0130121	0.333424	YES	NW_019107441.1	140224	147951	-	1702	PREDICTED: putative serine protease K12H4.7 isoform X1 [Amyelois transitella]
LOC111048795	1026.43	2162.52	1.07508	0.0130322	0.333424	YES	NW_019106097.1	394584	417236	+	1738	PREDICTED: MFS-type transporter SLC18B1-like [Halyomorpha halys]
LOC111061914	122.651	71.2458	-0.783682	0.0130551	0.333424	YES	NW_019110656.1	7327	8805	+	1282	-
LOC111043215	34.1386	67.1995	0.977046	0.0130643	0.333424	YES	NW_019105667.1	408579	430554	+	1478	PREDICTED: annexin A13 [Pterocles gutturalis]
LOC111062301	87.5733	146.617	0.743485	0.0130683	0.333424	YES	NW_019111331.1	1282	13606	+	1348	PREDICTED: Activin receptor type-2B [Zootermopsis nevadensis]
LOC111051192	2134.51	7445.87	1.80253	0.0131201	0.334279	YES	NW_019106394.1	131333	180569	+	3795	PREDICTED: glutamine--fructose-6-phosphate aminotransferase [isomerizing] 2-like isoform X1 [Cimex lectularius]
LOC111055075	164.161	265.849	0.695496	0.0131804	0.335198	YES	NW_019107025.1	68891	72424	+	838	-
LOC111052297	290.024	993.131	1.77581	0.0131927	0.335198	YES	NW_019106548.1	71020	91214	+	2070	PREDICTED: chitin deacetylase 3 [Nilaparvata lugens]
LOC111056627	111.004	58.2872	-0.929366	0.0132181	0.335245	YES	NW_019107410.1	29682	52537	+	6105	PREDICTED: Fanconi anemia group M protein isoform X2 [Halyomorpha halys]
LOC111052386	107.546	250.936	1.22237	0.0132312	0.335245	YES	NW_019106562.1	136026	176726	+	1406	-
LOC111061154	33.6636	14.3559	-1.22955	0.0132561	0.335412	YES	NW_019109955.1	19080	21172	+	1815	-
LOC111061218	67.316	32.8468	-1.0352	0.0133213	0.336597	YES	NW_019110004.1	17725	19508	+	1727	PREDICTED: Protein disulfide-isomerase A6 [Trachymyrmex septentrionalis]
LOC111052085	75.5648	131.542	0.799733	0.0133678	0.336863	YES	NW_019106517.1	293896	311080	+	1913	PREDICTED: proton-coupled amino acid transporter 1 isoform X1 [Cimex lectularius]
LOC111047685	136.468	216.583	0.666354	0.0133759	0.336863	YES	NW_019105562.1	606951	626277	+	1942	PREDICTED: gamma-aminobutyric acid receptor subunit rho-3-like isoform X2 [Diuraphis noxia]
LOC111050986	174.695	447.305	1.35642	0.013387	0.336863	YES	NW_019106368.1	364063	381182	-	1505	PREDICTED: MFS-type transporter SLC18B1-like [Halyomorpha halys]
LOC111056734	9.32023	30.0114	1.68707	0.0134581	0.337365	YES	NW_019107440.1	86227	102184	+	945	PREDICTED: delta-sarcoglycan [Cimex lectularius]
LOC111060820	33.6443	13.2854	-1.34052	0.0134999	0.337365	YES	NW_019109672.1	32152	33234	-	996	PREDICTED: cobalt/magnesium transport protein CorA-like [Apis mellifera]
LOC111043388	1665.48	2513.85	0.593961	0.0135122	0.337365	YES	NW_019105677.1	703847	728358	-	1131	PREDICTED: Succinate dehydrogenase [ubiquinone] iron-sulfur subunit, mitochondrial [Zootermopsis nevadensis]
LOC111047602	864.512	559.121	-0.628724	0.0135165	0.337365	YES	NW_019105978.1	71009	112393	+	1928	PREDICTED: hypothetical protein L798_11130 [Zootermopsis nevadensis]
ND5	937.195	1434.08	0.613699	0.013519	0.337365	YES	NC_021748.1	6929	8603	-	1675	PREDICTED: NADH dehydrogenase subunit 5 (mitochondrion) [Nilaparvata lugens]
LOC111060966	20.0639	5.68875	-1.81842	0.013526	0.337365	YES	NW_019109807.1	8503	10725	-	2223	PREDICTED: probable ATP-dependent RNA helicase DDX31 [Lingula anatina]
LOC111052576	55.4443	439.064	2.98532	0.0135358	0.337365	YES	NW_019106591.1	164772	189786	-	4401	PREDICTED: peroxidase [Diuraphis noxia]
LOC111051929	76.0771	40.6063	-0.905759	0.013558	0.337457	YES	NW_019106493.1	1903	16503	-	1540	PREDICTED: Vacuolar protein sorting-associated protein 52-like protein [Zootermopsis nevadensis]
LOC111050413	870.229	563.819	-0.626163	0.0136303	0.338007	YES	NW_019106289.1	82888	97095	+	2409	PREDICTED: Lymphoid-specific helicase [Zootermopsis nevadensis]
LOC111051029	286.407	57.3187	-2.32099	0.013632	0.338007	YES	NW_019106373.1	8179	13196	+	2577	PREDICTED: cell adhesion molecule 2-like isoform X3 [Halyomorpha halys]
LOC111047192	801.146	1742.62	1.12112	0.0136409	0.338007	YES	NW_019105943.1	530765	561532	-	3082	PREDICTED: sugar transporter 6 [Nilaparvata lugens]
LOC111061312	17.175	4.99003	-1.78319	0.0136539	0.338007	YES	NW_019110080.1	27882	29507	+	1626	PREDICTED: protein RFT1 homolog [Chlorocebus sabaeus]
LOC111048161	89.3871	49.6606	-0.847966	0.0137034	0.338775	YES	NW_019106030.1	361920	377836	+	684	PREDICTED: protein LZIC-like [Priapulus caudatus]
LOC111047524	41619.5	61142.5	0.554917	0.0137301	0.338978	YES	NW_019105968.1	40837	57204	-	2516	PREDICTED: elongation factor 2 [Riptortus pedestris]
LOC111047515	409.006	266.178	-0.619731	0.0137733	0.339586	YES	NW_019105967.1	463353	467610	-	1550	PREDICTED: glia maturation factor beta [Neodiprion lecontei]
LOC111056623	583.256	1050.07	0.848284	0.0138289	0.339678	YES	NW_019105543.1	244576	268709	+	1817	PREDICTED: actin-binding Rho-activating protein-like [Cimex lectularius]
LOC111045532	60.1933	107.769	0.840274	0.013835	0.339678	YES	NW_019105817.1	329015	378255	+	1946	PREDICTED: serine/threonine-protein kinase MAK-like [Halyomorpha halys]
LOC111060089	97.7058	163.126	0.739474	0.0138361	0.339678	YES	NW_019109009.1	4430	44892	-	1755	PREDICTED: Ca(2+)/calmodulin-responsive adenylate cyclase-like isoform X1 [Cimex lectularius]
LOC111051586	296.416	187.031	-0.664341	0.0138532	0.339678	YES	NW_019106449.1	34852	44686	-	969	PREDICTED: vacuolar protein sorting-associated protein 37B [Megachile rotundata]
LOC111056360	33.1992	67.1901	1.0171	0.0138697	0.339678	YES	NW_019107341.1	75361	111063	-	2431	PREDICTED: white-like protein [Laodelphax striatella]
LOC111056102	23.1306	56.5599	1.28998	0.0139167	0.340374	YES	NW_019107265.1	17752	89501	-	8771	PREDICTED: A-kinase anchor protein 9-like [Cimex lectularius]
LOC111064210	1084.73	2343.14	1.11111	0.0139672	0.341153	YES	NW_019105545.1	1323908	1467044	-	9567	PREDICTED: chitinase [Nilaparvata lugens]
LOC111048127	299.258	635.377	1.08622	0.0140306	0.342246	YES	NW_019106027.1	91225	165627	+	5450	PREDICTED: BTB/POZ domain-containing protein 2 [Zootermopsis nevadensis]
LOC111057370	326.872	205.211	-0.671616	0.0140992	0.343462	YES	NW_019107645.1	119487	151073	+	2569	PREDICTED: uncharacterized protein LOC106692498 [Halyomorpha halys]
LOC111061398	15.2401	35.233	1.20906	0.0141431	0.344073	YES	NW_019110175.1	15497	33016	+	1181	PREDICTED: bumetanide-sensitive sodium-(potassium)-chloride cotransporter [Halyomorpha halys]
LOC111057339	85.4318	144.295	0.756178	0.0142101	0.344713	YES	NW_019107638.1	121141	121848	+	708	PREDICTED: transcriptional coactivator YAP1-A-like isoform X1 [Cimex lectularius]
LOC111059240	230.509	142.883	-0.689988	0.0142266	0.344713	YES	NW_019108430.1	72261	75596	+	3336	PREDICTED: G patch domain and KOW motifs-containing protein isoform X1 [Halyomorpha halys]
LOC111061308	25.819	9.50597	-1.44153	0.0142296	0.344713	YES	NW_019110080.1	10286	14251	+	1563	PREDICTED: glutamyl-tRNA(Gln) amidotransferase subunit A, chloroplastic/mitochondrial-like [Pantholops hodgsonii]
LOC111045901	157.028	54.4019	-1.52929	0.0142447	0.344713	YES	NW_019105840.1	434831	441104	+	3935	-
LOC111051960	7246.71	10772.4	0.571942	0.0142692	0.344852	YES	NW_019106497.1	185978	309374	-	4166	PREDICTED: PFTAIRE-interacting protein factor 1 [Nilaparvata lugens]
LOC111061904	34.4557	66.7665	0.954383	0.0143338	0.345263	YES	NW_019110645.1	3769	21584	-	1703	PREDICTED: Venom dipeptidyl peptidase [Cerapachys biroi]
LOC111047340	288.468	183.267	-0.654464	0.0143382	0.345263	YES	NW_019105953.1	183898	282240	-	1460	PREDICTED: ADP-ribosylation factor-like protein 2-binding protein [Diachasma alloeum]
LOC111061108	12.7162	2.84665	-2.15933	0.0143428	0.345263	YES	NW_019109918.1	2274	2941	+	609	-
LOC111056296	231.917	144.08	-0.686736	0.0143773	0.345405	YES	NW_019107319.1	17633	53359	-	2003	PREDICTED: hypothetical protein HELRODRAFT_111094 [Helobdella robusta]
LOC111053828	451.898	878.536	0.959105	0.0143864	0.345405	YES	NW_019106786.1	54342	90891	-	1233	PREDICTED: neurogenic locus notch homolog protein 1 [Diaphorina citri]
LOC111053691	29592.2	48431.8	0.710737	0.0144895	0.347426	YES	NW_019106757.1	49238	82337	+	2139	-
LOC111052856	110.654	64.1947	-0.785529	0.0145206	0.347715	YES	NW_019106630.1	147838	160732	-	3209	PREDICTED: hypothetical protein D910_05584 [Dendroctonus ponderosae]
LOC111061355	25.5607	9.39941	-1.44328	0.0145983	0.34912	YES	NW_019110133.1	13098	14446	-	1070	PREDICTED: alcohol dehydrogenase [NADP(+)] [Chrysochloris asiatica]
LOC111050223	267.591	420.161	0.650912	0.0146466	0.349818	YES	NW_019106266.1	378964	393926	+	5531	PREDICTED: hypothetical protein D910_11762 [Dendroctonus ponderosae]
LOC111061158	53.4896	25.9671	-1.04257	0.0147035	0.350721	YES	NW_019109963.1	23866	26065	+	1953	PREDICTED: coatomer subunit delta [Clupea harengus]
LOC111056280	70.0191	119.452	0.77061	0.0148305	0.35329	YES	NW_019107315.1	45660	163741	-	3204	PREDICTED: potassium voltage-gated channel protein Shab isoform X1 [Cimex lectularius]
LOC111061030	239.702	63.5315	-1.9157	0.0148781	0.353524	YES	NW_019105621.1	33207	67680	+	2442	PREDICTED: A disintegrin and metalloproteinase with thrombospondin motifs gon-1 isoform X2 [Cimex lectularius]
LOC111061717	18.8487	5.76808	-1.70831	0.0148789	0.353524	YES	NW_019110432.1	1005	1872	-	742	-
LOC111051920	100.635	56.4323	-0.834544	0.0149264	0.353756	YES	NW_019106491.1	39517	58891	+	1733	PREDICTED: endonuclease-reverse transcriptase [Bombyx mori]
LOC111057820	81.0186	165.542	1.03087	0.0149471	0.353756	YES	NW_019107817.1	119351	128466	-	1781	PREDICTED: glucosylceramidase-like [Cimex lectularius]
LOC111050825	592.557	884.845	0.578471	0.0149618	0.353756	YES	NW_019106343.1	213307	236109	+	3076	PREDICTED: fibrillin-1-like isoform X1 [Halyomorpha halys]
LOC111053865	39.65	6.77044	-2.55	0.0149821	0.353756	YES	NW_019106792.1	23443	26078	-	495	PREDICTED: putative secreted protease inhibitor [Ixodes scapularis]
LOC111057583	638.108	1154.56	0.855466	0.0149962	0.353756	YES	NW_019107727.1	70355	142873	-	2309	PREDICTED: uncharacterized protein LOC103524429 [Diaphorina citri]
LOC111055739	11.7819	71.2066	2.59544	0.0150224	0.353756	YES	NW_019107175.1	53130	65977	+	1065	PREDICTED: larval cuticle protein LCP-22-like isoform X1 [Cimex lectularius]
LOC111045475	0.267416	7.06319	4.72316	0.0150239	0.353756	YES	NW_019105813.1	649711	663702	+	684	-
LOC111054390	17.7669	63.8975	1.84657	0.0151785	0.356514	YES	NW_019106888.1	199561	201105	-	1545	PREDICTED: uncharacterized protein LOC106687913 [Halyomorpha halys]
LOC111055011	70.7683	121.625	0.78126	0.0151799	0.356514	YES	NW_019107010.1	17561	75569	+	2349	PREDICTED: organic cation transporter protein [Polistes dominula]
LOC111062320	794.66	251.498	-1.65979	0.0152307	0.357248	YES	NW_019111366.1	773	7799	+	2477	PREDICTED: major royal jelly protein 1 [Nasonia vitripennis]
LOC111058648	69.1322	36.8684	-0.906973	0.0153194	0.358438	YES	NW_019108156.1	24878	26361	-	346	PREDICTED: alanine--glyoxylate aminotransferase 2-like [Papilio polytes]
LOC111061467	48.6585	23.2703	-1.0642	0.0153205	0.358438	YES	NW_019110222.1	25828	28610	-	2601	PREDICTED: SWI/SNF complex subunit SMARCC2 isoform X2 [Bactrocera cucurbitae]
LOC111063113	20.386	5.98151	-1.769	0.0153676	0.35908	YES	NW_019113518.1	1107	3258	-	516	PREDICTED: cytoskeleton-associated protein 5 [Halyomorpha halys]
LOC111046672	88.1568	48.2172	-0.870524	0.0154109	0.359441	YES	NW_019105900.1	157194	157520	-	327	PREDICTED: dolichyl-diphosphooligosaccharide--protein glycosyltransferase subunit DAD1-like protein [Maconellicoccus hirsutus]
LOC111060605	6.57882	25.6929	1.96547	0.0154347	0.359441	YES	NW_019109475.1	5445	46652	+	1926	PREDICTED: uncharacterized protein LOC107267565 isoform X1 [Cephus cinctus]
LOC111055145	18.7602	41.2208	1.1357	0.0154426	0.359441	YES	NW_019107035.1	40086	145422	+	3246	PREDICTED: Centrosomal protein of 135 kDa [Zootermopsis nevadensis]
LOC111053555	15.8288	36.1794	1.19262	0.0154706	0.359441	YES	NW_019106737.1	908	12785	+	666	PREDICTED: Ammonium transporter Rh type C [Daphnia magna]
LOC111048009	15.5014	34.7495	1.16459	0.0154811	0.359441	YES	NW_019106015.1	189438	228566	+	1870	PREDICTED: serine protease 4 [Nilaparvata lugens]
LOC111050138	83.9371	33.0125	-1.3463	0.0155085	0.359619	YES	NW_019106256.1	372995	373292	-	298	PREDICTED: cytochrome b-c1 complex subunit 9-like protein [Callorhinchus milii]
LOC111059336	86.6694	46.2748	-0.905297	0.0155467	0.360049	YES	NW_019108487.1	402	17698	-	598	PREDICTED: Protein croquemort [Zootermopsis nevadensis]
LOC111047023	1156.16	2297.38	0.990642	0.0156028	0.360741	YES	NW_019105931.1	105000	112803	+	1977	PREDICTED: sugar transporter 2 [Nilaparvata lugens]
LOC111060947	26.4962	9.56322	-1.47022	0.0156159	0.360741	YES	NW_019109784.1	6671	8426	+	1686	PREDICTED: queuine tRNA-ribosyltransferase subunit QTRTD1 isoform X2 [Poecilia reticulata]
LOC111064298	3637.63	1593.46	-1.19083	0.0156848	0.361877	YES	NW_019105644.1	708099	712450	+	675	PREDICTED: i-type lysozyme 7 [Nilaparvata lugens]
LOC111045442	123.382	69.1666	-0.834986	0.015712	0.362047	YES	NW_019105811.1	593073	608764	+	881	PREDICTED: uncharacterized protein LOC105555930 [Vollenhovia emeryi]
LOC111063805	91.9934	153.233	0.736126	0.0157515	0.362502	YES	NW_019117447.1	10	2236	-	2227	PREDICTED: macrophage colony-stimulating factor 1 receptor 2-like [Cimex lectularius]
LOC111047810	192.148	368.405	0.939072	0.0158802	0.364047	YES	NW_019105999.1	43280	62761	-	2552	PREDICTED: transducin-like enhancer protein 4 isoform X1 [Cimex lectularius]
LOC111049301	81.5721	44.317	-0.880216	0.0158902	0.364047	YES	NW_019106151.1	291690	310108	-	1590	PREDICTED: integrin alpha-4-like [Biomphalaria glabrata]
LOC111048878	63.4857	32.3213	-0.973947	0.0159117	0.364047	YES	NW_019106102.1	311796	328825	-	2905	PREDICTED: membrane metallo-endopeptidase-like 1 isoform X1 [Neodiprion lecontei]
LOC111058274	869.774	569.609	-0.610668	0.0159134	0.364047	YES	NW_019108008.1	81185	121155	-	2856	PREDICTED: f-spondin, putative [Pediculus humanus corporis]
LOC111044317	337.624	667.998	0.984426	0.015918	0.364047	YES	NW_019105734.1	193367	224068	-	6909	PREDICTED: UDP-glucuronosyltransferase 2B1 [Zootermopsis nevadensis]
LOC111060779	99.6101	57.863	-0.783651	0.0159519	0.364368	YES	NW_019109635.1	7456	9029	+	1452	PREDICTED: casein kinase I isoform gamma-3-like [Limulus polyphemus]
LOC111048747	265.619	410.756	0.628924	0.0159898	0.364778	YES	NW_019106091.1	22642	153706	+	2969	PREDICTED: homothorax [Tribolium castaneum]
LOC111046236	0.637543	30.493	5.57981	0.0160378	0.365007	YES	NW_019105556.1	1202690	1206310	-	756	PREDICTED: larval cuticle protein A2B-like [Amyelois transitella]
LOC111055404	609.771	1225.31	1.00681	0.0160397	0.365007	YES	NW_019107091.1	140814	150751	-	3032	PREDICTED: conserved hypothetical protein [Culex quinquefasciatus]
LOC111057245	21.0918	61.3896	1.54131	0.0160664	0.365161	YES	NW_019107606.1	8634	55811	+	492	PREDICTED: uncharacterized protein LOC103511514 [Diaphorina citri]
LOC111055960	460.725	783.61	0.76623	0.0161292	0.365821	YES	NW_019105596.1	496363	502137	-	850	PREDICTED: uncharacterized protein LOC107170377 isoform X1 [Diuraphis noxia]
LOC111056931	527.429	1578.62	1.58161	0.0161353	0.365821	YES	NW_019107499.1	3135	162042	-	5114	PREDICTED: uncharacterized protein LOC106679506 isoform X1 [Halyomorpha halys]
LOC111050002	92.2559	151.836	0.718804	0.016231	0.367218	YES	NW_019106239.1	412773	418300	-	2092	PREDICTED: LON peptidase N-terminal domain and RING finger protein 3 [Cimex lectularius]
LOC111061669	23.6948	8.18847	-1.53291	0.016237	0.367218	YES	NW_019110381.1	11252	12596	-	1296	-
LOC111058730	288.959	181.333	-0.672227	0.0162972	0.367532	YES	NW_019105609.1	381499	385788	-	727	PREDICTED: dynein light chain 1, cytoplasmic-like isoform X1 [Halyomorpha halys]
LOC111054073	48.6751	23.4671	-1.05255	0.0163091	0.367532	YES	NW_019106828.1	238503	239659	-	1073	PREDICTED: 39S ribosomal protein L15, mitochondrial-like [Amphimedon queenslandica]
LOC111064085	204.754	312.704	0.61091	0.0163243	0.367532	YES	NW_019105634.1	832425	842777	+	1366	-
LOC111062838	31.9018	106.056	1.73311	0.0163502	0.367532	YES	NW_019112620.1	4180	6284	+	2105	PREDICTED: Krueppel-like factor 2 [Zootermopsis nevadensis]
LOC111049973	22.8083	46.6351	1.03186	0.0163531	0.367532	YES	NW_019106235.1	138467	276492	-	3342	PREDICTED: uncharacterized protein LOC105697050 [Orussus abietinus]
LOC111043602	120.116	227.326	0.920342	0.0163781	0.367532	YES	NW_019105548.1	1555	77327	-	1390	PREDICTED: acetyl-CoA carboxylase isoform X2 [Cimex lectularius]
LOC111045206	0.370127	23.1982	5.96985	0.0163914	0.367532	YES	NW_019105795.1	694362	699401	+	1470	-
LOC111053791	475.142	713.125	0.585796	0.0164356	0.368072	YES	NW_019106780.1	248985	269034	-	2638	PREDICTED: protein 5 nuc-like protein, partial [Melanoplus sanguinipes]
LOC111059209	36.2291	71.9047	0.988936	0.0164585	0.368135	YES	NW_019105611.1	281522	652882	+	2101	PREDICTED: LIM domain transcription factor LMO4, putative [Pediculus humanus corporis]
LOC111047357	25.1093	57.7511	1.20163	0.01652	0.36906	YES	NW_019105561.1	17950	49899	+	1052	PREDICTED: Homeobox protein GBX-1, putative [Pediculus humanus corporis]
LOC111061731	57.6573	29.5921	-0.96229	0.0165538	0.369365	YES	NW_019110445.1	7552	10592	-	2740	PREDICTED: predicted protein [Nematostella vectensis]
LOC111048591	529.487	800.885	0.597	0.0166057	0.370073	YES	NW_019106074.1	393282	412334	+	3435	PREDICTED: dipeptidase 1-like isoform X2 [Neodiprion lecontei]
LOC111060586	3077.93	4633.87	0.590256	0.0166409	0.370407	YES	NW_019109445.1	567	6695	-	577	PREDICTED: putative ribosomal protein S23e [Graphocephala atropunctata]
LOC111063892	95.7484	53.4113	-0.842104	0.0166901	0.371051	YES	NW_019119305.1	297	1023	+	727	PREDICTED: hypothetical protein L798_12701 [Zootermopsis nevadensis]
LOC111057900	2.71387	12.811	2.23896	0.0167576	0.3721	YES	NW_019107854.1	77522	79241	+	312	-
LOC111055529	1328.61	545.644	-1.28388	0.0167805	0.372157	YES	NW_019107121.1	81493	89765	+	6504	-
LOC111045071	16437.3	8575.69	-0.938644	0.0168358	0.37261	YES	NW_019105786.1	551728	566171	+	2021	PREDICTED: lipid storage droplets surface-binding protein 2-like [Fopius arisanus]
LOC111054072	52.8885	26.4366	-1.00042	0.0168416	0.37261	YES	NW_019106828.1	243848	245296	-	1229	PREDICTED: cytochrome c oxidase subunit 5B, mitochondrial precursor [Alligator mississippiensis]
LOC111049207	38789.9	56959.8	0.554263	0.0168789	0.372986	YES	NW_019106143.1	298724	322108	-	2140	PREDICTED: mitochondrial ATP synthase subunit alpha [Laodelphax striatella]
LOC111058510	852.482	1318.25	0.628882	0.0169394	0.373871	YES	NW_019108094.1	101756	110099	-	1302	PREDICTED: Nesprin-1 [Zootermopsis nevadensis]
LOC111044749	10.7884	28.5032	1.40164	0.0170127	0.37454	YES	NW_019105760.1	328963	386239	-	2247	PREDICTED: LOW QUALITY PROTEIN: odorant receptor coreceptor [Cimex lectularius]
LOC111052305	310.582	467.563	0.590188	0.0170342	0.37454	YES	NW_019106549.1	257754	328941	-	1448	PREDICTED: multiple PDZ domain protein isoform X1 [Acyrthosiphon pisum]
LOC111059381	264.014	734.487	1.47612	0.0170536	0.37454	YES	NW_019108514.1	6855	36505	-	2164	PREDICTED: Pyrroline-5-carboxylate reductase-like Protein [Tribolium castaneum]
LOC111050608	743.528	490.54	-0.600017	0.0170548	0.37454	YES	NW_019106315.1	112797	123404	+	1177	PREDICTED: Dolichyl-phosphate beta-glucosyltransferase [Zootermopsis nevadensis]
LOC111049872	905.924	593.686	-0.60969	0.0170719	0.37454	YES	NW_019106224.1	26956	70001	-	10508	PREDICTED: putative leucine-rich repeat-containing protein DDB_G0290503 isoform X8 [Halyomorpha halys]
LOC111061045	10.1407	27.9319	1.46175	0.0171391	0.374866	YES	NW_019105621.1	561847	685599	-	1498	PREDICTED: neuropeptide GPCR B2 [Nilaparvata lugens]
LOC111056412	23.6562	8.41765	-1.49073	0.0171446	0.374866	YES	NW_019107354.1	179105	179933	+	687	-
LOC111054529	519.757	1185.9	1.19007	0.0171482	0.374866	YES	NW_019106914.1	123344	154420	+	2006	PREDICTED: pyruvate carboxylase, mitochondrial-like [Diaphorina citri]
LOC111046311	73.2557	129.393	0.820751	0.0171947	0.375435	YES	NW_019105872.1	420028	588081	-	2734	PREDICTED: microphthalmia-associated transcription factor isoform X1 [Athalia rosae]
LOC111054236	22.8144	45.9258	1.00936	0.0172606	0.376244	YES	NW_019106860.1	123540	161469	-	2681	PREDICTED: venom dipeptidyl peptidase 4 isoform X1 [Cerapachys biroi]
LOC111062175	862.923	576.526	-0.581846	0.0172729	0.376244	YES	NW_019105624.1	380163	386697	-	1305	-
LOC111051653	727.619	491.652	-0.565547	0.0173025	0.376278	YES	NW_019106457.1	172873	175653	+	2781	PREDICTED: G protein gamma subunit [Triatoma infestans]
LOC111044944	649.022	330.034	-0.975651	0.0173155	0.376278	YES	NW_019105776.1	49251	118899	-	12405	PREDICTED: low-density lipoprotein receptor-related protein 4-like [Ceratosolen solmsi marchali]
LOC111054982	767.595	460.86	-0.736018	0.0174463	0.378418	YES	NW_019107005.1	99218	131033	+	1483	PREDICTED: putative cystathionine gamma-lyase, partial [Laodelphax striatella]
LOC111061852	23.8636	50.0627	1.06892	0.0174716	0.378418	YES	NW_019110569.1	10555	18824	+	2101	PREDICTED: piggyBac transposable element-derived protein 3-like [Pundamilia nyererei]
LOC111059138	116.991	208.395	0.832922	0.0174759	0.378418	YES	NW_019108383.1	20092	50622	-	616	PREDICTED: PDZ and LIM domain protein 3 isoform X1 [Halyomorpha halys]
LOC111053097	118.56	68.9061	-0.782911	0.0175332	0.37921	YES	NW_019106668.1	206401	233322	+	1380	PREDICTED: probable palmitoyltransferase ZDHHC16 [Cimex lectularius]
LOC111061271	1013	1660.59	0.713063	0.0176048	0.379469	YES	NW_019110056.1	12079	35393	-	5718	PREDICTED: histone-lysine N-methyltransferase, H3 lysine-79 specific [Monomorium pharaonis]
LOC111056190	4.51061	15.928	1.82017	0.0176295	0.379469	YES	NW_019107286.1	150040	201359	-	1989	PREDICTED: neuronal PAS domain-containing protein 4 isoform X1 [Cimex lectularius]
LOC111058080	198.953	121.04	-0.716941	0.017631	0.379469	YES	NW_019107930.1	97511	128948	-	900	PREDICTED: U2af38 [Drosophila busckii]
LOC111048033	1062.55	1813.6	0.771329	0.017637	0.379469	YES	NW_019106017.1	210520	225114	-	1554	PREDICTED: beta-tubulin 4 [Nilaparvata lugens]
LOC111050636	20.37	42.1176	1.04798	0.0176567	0.379469	YES	NW_019106320.1	151031	169222	+	1845	PREDICTED: uncharacterized protein LOC106684818 [Halyomorpha halys]
LOC111060468	632.612	410.748	-0.623069	0.0176695	0.379469	YES	NW_019109326.1	12115	51205	-	3078	PREDICTED: gem-associated protein 5 [Cimex lectularius]
LOC111060460	46.0709	106.912	1.2145	0.0177688	0.381059	YES	NW_019109319.1	40374	51704	-	1898	PREDICTED: Delta-sarcoglycan, partial [Zootermopsis nevadensis]
LOC111045263	113.256	178.054	0.652721	0.0177851	0.381059	YES	NW_019105800.1	458146	608199	+	3713	PREDICTED: Semaphorin-5B [Zootermopsis nevadensis]
LOC111058480	12.8374	60.1641	2.22856	0.0178629	0.381418	YES	NW_019108080.1	100115	115968	-	3526	PREDICTED: chitin synthase 1 variant b [Nilaparvata lugens]
LOC111047913	78.2227	128.028	0.7108	0.0178919	0.381418	YES	NW_019106008.1	211464	375135	+	13697	PREDICTED: dynein beta chain, ciliary, putative [Pediculus humanus corporis]
LOC111051669	412.013	266.247	-0.629926	0.0179265	0.381418	YES	NW_019106458.1	245377	264468	-	1315	PREDICTED: calmodulin-like protein 4 [Cimex lectularius]
LOC111057673	216.157	332.61	0.621752	0.0179545	0.381418	YES	NW_019107765.1	140123	145139	-	1521	PREDICTED: hypothetical protein WN51_07499 [Melipona quadrifasciata]
LOC111043508	73.7352	39.7604	-0.89102	0.0179675	0.381418	YES	NW_019105685.1	674315	689215	-	1606	PREDICTED: DNA repair protein XRCC4 [Cerapachys biroi]
LOC111062218	39.1302	17.0278	-1.20039	0.0179747	0.381418	YES	NW_019111161.1	15762	17144	+	1315	PREDICTED: NADH-ubiquinone oxidoreductase subunit 9 [Diuraphis noxia]
LOC111043652	588.249	397.191	-0.566595	0.0179815	0.381418	YES	NW_019105694.1	258151	266856	+	1633	PREDICTED: phosphoesterase 25, partial [Laodelphax striatella]
LOC111057809	310.131	112.878	-1.45811	0.0179908	0.381418	YES	NW_019107813.1	113400	139202	-	1586	PREDICTED: protein croquemort-like [Cimex lectularius]
LOC111045037	158.573	95.6844	-0.728794	0.0180078	0.381418	YES	NW_019105783.1	435820	460500	+	4332	PREDICTED: DNA replication ATP-dependent helicase/nuclease DNA2 [Acyrthosiphon pisum]
LOC111061721	24.8225	9.46299	-1.39128	0.0180101	0.381418	YES	NW_019110432.1	21332	23576	-	2076	PREDICTED: dimethylaniline monooxygenase [N-oxide-forming] 1-like isoform X1 [Corvus cornix cornix]
LOC111061770	25.1519	9.86231	-1.35067	0.0181552	0.384048	YES	NW_019110465.1	12823	14149	+	1030	PREDICTED: ras protein [Suberites domuncula]
LOC111056642	5.52031	17.7692	1.68656	0.0182449	0.384409	YES	NW_019107415.1	108596	120132	-	1053	PREDICTED: chondroitin sulfate N-acetylgalactosaminyltransferase 1 [Orussus abietinus]
LOC111044729	31837.4	46386.5	0.542985	0.0182955	0.384409	YES	NW_019105552.1	501642	512511	+	2071	PREDICTED: ATP synthase beta subunit, partial [Panstrongylus megistus]
LOC111058671	306.44	197.508	-0.633693	0.0183401	0.384409	YES	NW_019108165.1	90766	102301	-	420	PREDICTED: Rbx1 protein [Danio rerio]
LOC111047980	43.9358	97.2984	1.14702	0.0183594	0.384409	YES	NW_019105563.1	719391	795946	-	2720	PREDICTED: Protein embryonic gonad [Zootermopsis nevadensis]
LOC111046068	2805.42	4127.71	0.557121	0.0183707	0.384409	YES	NW_019105556.1	301492	315778	+	1529	PREDICTED: NADH dehydrogenase [ubiquinone] 1 alpha subcomplex subunit 10, mitochondrial-like [Limulus polyphemus]
LOC111054515	411.944	677.448	0.717663	0.0183729	0.384409	YES	NW_019106911.1	5812	52163	+	6512	PREDICTED: LIM domain only protein 7 isoform X2 [Halyomorpha halys]
LOC111058001	271.608	416.711	0.617522	0.0183792	0.384409	YES	NW_019107892.1	49594	104913	-	4464	PREDICTED: neuropeptide-like precursor 1 [Nilaparvata lugens]
LOC111044890	160.973	337.393	1.06761	0.0183799	0.384409	YES	NW_019105771.1	319251	706417	+	4831	PREDICTED: nuclear factor 1 X-type isoform X5 [Halyomorpha halys]
LOC111056186	53.4357	26.5656	-1.00825	0.0183802	0.384409	YES	NW_019105597.1	573633	582806	+	1678	PREDICTED: Aftiphilin [Zootermopsis nevadensis]
LOC111049033	601.166	1042.1	0.793662	0.0183821	0.384409	YES	NW_019105567.1	452406	474876	-	2537	PREDICTED: kynurenine/oxoglutarate transaminase 1, putative [Pediculus humanus corporis]
LOC111046457	97.9304	192.67	0.976305	0.0184056	0.38446	YES	NW_019105885.1	424875	512036	-	3590	PREDICTED: nuclear hormone receptor FTZ-F1 beta [Cimex lectularius]
LOC111043460	688.682	1286.55	0.901594	0.0184483	0.384914	YES	NW_019105682.1	615322	644288	+	2076	PREDICTED: Hexokinase type 2 [Zootermopsis nevadensis]
LOC111060787	15.3031	4.42512	-1.79003	0.0184811	0.385159	YES	NW_019109635.1	21272	22885	-	1614	-
LOC111064055	7.60474	32.4034	2.09118	0.0185292	0.38533	YES	NW_019105633.1	470426	481438	-	1151	PREDICTED: glyoxylate reductase/hydroxypyruvate reductase-like isoform X1 [Cimex lectularius]
LOC111062525	785.664	1193.45	0.603152	0.0185739	0.38533	YES	NW_019111870.1	202	11564	-	1422	PREDICTED: titin-like [Cephus cinctus]
LOC111044212	11545.3	22026.6	0.931939	0.0185846	0.38533	YES	NW_019105727.1	314926	328834	-	671	PREDICTED: myosin light chain alkali [Halyomorpha halys]
LOC111050388	17844.4	8920.41	-1.00029	0.0185982	0.38533	YES	NW_019106285.1	240104	260456	-	2302	PREDICTED: transferrin [Nephotettix cincticeps]
LOC111058240	550.798	825.61	0.583938	0.0186049	0.38533	YES	NW_019107996.1	19392	62979	+	1502	PREDICTED: protein FAM89B-like [Cimex lectularius]
LOC111051332	22.9679	118.519	2.36742	0.0186155	0.38533	YES	NW_019106411.1	73634	105702	-	1097	PREDICTED: alpha-tocopherol transfer protein-like [Nasonia vitripennis]
LOC111051771	85.608	187.034	1.12748	0.0187208	0.387073	YES	NW_019106471.1	145844	213795	+	1708	PREDICTED: Arrestin domain-containing protein 2 [Zootermopsis nevadensis]
LOC111050458	47.0564	496.762	3.40009	0.0187835	0.387761	YES	NW_019106296.1	42677	56021	+	3205	PREDICTED: uncharacterized protein LOC106673964 [Cimex lectularius]
LOC111058275	415.114	274.103	-0.59879	0.0187964	0.387761	YES	NW_019108008.1	70396	80774	+	3100	PREDICTED: Serine/threonine-protein kinase 12 [Zootermopsis nevadensis]
LOC111061775	41.2888	20.0125	-1.04485	0.0189275	0.38982	YES	NW_019110465.1	5184	7094	+	1794	PREDICTED: beta- -endoglucanase, partial [Lasius niger]
LOC111058706	333.414	120.926	-1.46319	0.0189782	0.38982	YES	NW_019108183.1	101497	105929	-	1329	PREDICTED: Protein takeout-like Protein [Tribolium castaneum]
LOC111059742	50.7666	88.8711	0.807833	0.0189923	0.38982	YES	NW_019108720.1	10042	53446	-	3318	PREDICTED: uncharacterized protein LOC106665612 isoform X1 [Cimex lectularius]
LOC111055329	2.06619	10.2777	2.31447	0.0190221	0.38982	YES	NW_019107073.1	52792	200066	+	1263	PREDICTED: TRPgamma cation channel [Periplaneta americana]
LOC111043282	336.458	541.436	0.686366	0.0190237	0.38982	YES	NW_019105670.1	33244	210788	-	4431	PREDICTED: protein FAM43A [Halyomorpha halys]
LOC111050510	346.481	627.231	0.856224	0.0190343	0.38982	YES	NW_019106301.1	71454	135028	-	2263	PREDICTED: titin [Halyomorpha halys]
LOC111051027	31.6018	58.3353	0.884362	0.0190452	0.38982	YES	NW_019106373.1	284941	312298	-	1989	PREDICTED: monocarboxylate transporter 10 [Halyomorpha halys]
LOC111044844	31.9088	61.8295	0.954342	0.0190947	0.390397	YES	NW_019105768.1	426528	523034	-	3077	PREDICTED: hypothetical protein L798_13829, partial [Zootermopsis nevadensis]
LOC111058446	168.484	319.054	0.921194	0.0191876	0.39172	YES	NW_019108069.1	70012	108090	+	4389	PREDICTED: uncharacterized protein LOC100880055 [Megachile rotundata]
LOC111050559	3248.51	4784.85	0.558696	0.0192022	0.39172	YES	NW_019106307.1	319934	343455	+	1247	PREDICTED: glutathione s-transferase D2 [Sogatella furcifera]
LOC111063466	875.628	1309.15	0.580241	0.0192834	0.392939	YES	NW_019115047.1	178	3581	+	689	PREDICTED: titin-like [Cimex lectularius]
LOC111060248	17358.4	24929.7	0.522233	0.0193353	0.393344	YES	NW_019109141.1	1282	13502	+	1485	PREDICTED: glyceraldehyde-3-phosphate dehydrogenase [Laodelphax striatella]
LOC111061358	20.2081	6.77074	-1.57755	0.0193462	0.393344	YES	NW_019110133.1	20851	21897	+	1047	-
LOC111055728	115.676	456.491	1.98049	0.0193957	0.393884	YES	NW_019107171.1	136204	159035	+	2950	PREDICTED: chitinase, partial [Nilaparvata lugens]
LOC111043741	1098.43	1846.43	0.749304	0.0194157	0.393884	YES	NW_019105699.1	575437	591740	+	3761	PREDICTED: lipid storage droplets surface-binding protein 1-like isoform X2 [Cimex lectularius]
LOC111061491	137.957	261.041	0.92006	0.0195024	0.394386	YES	NW_019110237.1	13623	24267	+	1808	PREDICTED: Protein msta, isoform A [Zootermopsis nevadensis]
LOC111044828	680.544	1023.3	0.588462	0.0195048	0.394386	YES	NW_019105767.1	411781	490539	+	4990	PREDICTED: MLX-interacting protein isoform X1 [Athalia rosae]
LOC111048865	364.956	243.291	-0.585039	0.0195113	0.394386	YES	NW_019106102.1	151492	162125	+	1746	PREDICTED: Seipin [Zootermopsis nevadensis]
LOC111056544	5096.91	2907.13	-0.810025	0.0195327	0.394386	YES	NW_019105599.1	176582	196658	+	2906	PREDICTED: dehydrogenase/reductase SDR family member 11-like isoform X3 [Diaphorina citri]
LOC111050439	430.327	283.342	-0.602888	0.0195482	0.394386	YES	NW_019106292.1	225188	268230	+	843	PREDICTED: eukaryotic translation initiation factor 5B isoform X1 [Halyomorpha halys]
LOC111052278	89.9264	146.454	0.703628	0.019598	0.394957	YES	NW_019106546.1	179538	200269	+	3389	PREDICTED: glutamate [NMDA] receptor subunit 1 [Cimex lectularius]
LOC111053200	13.5756	29.7961	1.13411	0.0196228	0.395022	YES	NW_019106686.1	383	25483	+	2927	PREDICTED: Uncharacterized protein C20orf26-like Protein [Tribolium castaneum]
LOC111054095	165.726	293.436	0.824251	0.0196558	0.395252	YES	NW_019105587.1	1006107	1017206	+	1143	PREDICTED: cuticular protein analogous to peritrophins 1-A [Tribolium castaneum]
LOC111064331	39.117	113.697	1.53932	0.0197424	0.396284	YES	NW_019105647.1	164254	174548	-	2334	PREDICTED: Peritrophin-48 [Zootermopsis nevadensis]
LOC111047050	476.419	317.81	-0.584066	0.0197504	0.396284	YES	NW_019105932.1	145729	153294	-	7566	PREDICTED: Histone-lysine N-methyltransferase pr-set7 [Zootermopsis nevadensis]
LOC111061176	38.1734	16.6603	-1.19615	0.0198012	0.39679	YES	NW_019109976.1	20822	23315	-	2202	PREDICTED: AP-2 complex subunit beta [Exaiptasia pallida]
LOC111052457	14753.8	24741.3	0.745834	0.0198368	0.39679	YES	NW_019106571.1	88808	136871	-	2442	PREDICTED: putative citrate synthase, mitochondrial-like Protein [Tribolium castaneum]
LOC111058548	239.786	604.106	1.33306	0.0198406	0.39679	YES	NW_019108113.1	101297	108589	+	619	PREDICTED: small heat shock protein hsp20 family [Riptortus pedestris]
LOC111049804	159.791	96.8373	-0.722547	0.0199054	0.396794	YES	NW_019106216.1	377489	390508	+	1598	PREDICTED: CDK5 regulatory subunit-associated protein 3 isoform X1 [Cephus cinctus]
LOC111063252	134.863	227.106	0.751875	0.0199069	0.396794	YES	NW_019114056.1	713	5153	+	804	PREDICTED: hypothetical protein AMK59_3620 [Oryctes borbonicus]
LOC111050734	24.788	49.539	0.998921	0.0199528	0.396794	YES	NW_019106331.1	139732	162244	-	2887	PREDICTED: dual 3&apos;,5&apos;-cyclic-AMP and -GMP phosphodiesterase, putative [Pediculus humanus corporis]
LOC111058170	117.801	1421.8	3.59329	0.01996	0.396794	YES	NW_019107967.1	39059	56387	+	2431	PREDICTED: glycine-rich cell wall structural protein-like [Cimex lectularius]
LOC111057817	4722.62	7632.14	0.6925	0.0199677	0.396794	YES	NW_019107817.1	12664	39009	+	2156	PREDICTED: 6-phosphogluconate dehydrogenase, decarboxylating isoform X2 [Strongylocentrotus purpuratus]
LOC111048001	84.8186	142.666	0.750194	0.0199707	0.396794	YES	NW_019106014.1	273715	288401	+	2474	PREDICTED: soluble trehalase [Laodelphax striatella]
LOC111054708	14.5028	33.9785	1.22829	0.0200402	0.397003	YES	NW_019106954.1	43190	50716	+	601	PREDICTED: hypothetical protein TcasGA2_TC007340 [Tribolium castaneum]
LOC111049363	41.4018	74.3968	0.845548	0.0200474	0.397003	YES	NW_019106157.1	385035	406446	-	4217	PREDICTED: Insulin-like growth factor-binding protein complex acid labile chain [Zootermopsis nevadensis]
LOC111046254	19.7181	6.89305	-1.5163	0.0200703	0.397003	YES	NW_019105540.1	4	39895	+	4632	PREDICTED: Low-density lipoprotein receptor-related protein 4, partial [Zootermopsis nevadensis]
LOC111054101	15652.2	32828.9	1.0686	0.0200886	0.397003	YES	NW_019106836.1	114774	133506	+	1944	PREDICTED: adenine nucleotide translocase insect1 [Nilaparvata lugens]
LOC111063448	134.679	68.9809	-0.965254	0.0200896	0.397003	YES	NW_019114938.1	701	1538	-	838	-
LOC111046921	534.766	325.157	-0.717774	0.0201626	0.397723	YES	NW_019105920.1	272385	285707	+	2607	PREDICTED: Kelch-like protein 38 [Zootermopsis nevadensis]
LOC111056023	7.70846	21.6346	1.48882	0.0201695	0.397723	YES	NW_019105596.1	895526	901061	-	1179	PREDICTED: uncharacterized protein LOC106668713 [Cimex lectularius]
LOC111058973	19.8137	6.71171	-1.56174	0.0202182	0.398254	YES	NW_019108304.1	69719	70370	+	540	-
LOC111044993	124.827	207.925	0.736134	0.0203639	0.400694	YES	NW_019105781.1	477566	665429	+	2544	PREDICTED: MAP/microtubule affinity-regulating kinase 3, partial [Zootermopsis nevadensis]
LOC111059939	291.419	445.228	0.611448	0.0204076	0.401122	YES	NW_019108880.1	11522	62434	+	3156	PREDICTED: unconventional myosin-XVIIIa isoform X1 [Tribolium castaneum]
LOC111056339	129.679	357.256	1.46202	0.0204889	0.40229	YES	NW_019107333.1	8278	159255	+	2201	PREDICTED: protein fem-1 homolog CG6966 isoform X2 [Halyomorpha halys]
LOC111045387	3877.12	7576.57	0.966561	0.0205161	0.402392	YES	NW_019105807.1	591857	682723	-	15682	PREDICTED: titin isoform X9 [Apis cerana]
LOC111051051	776.692	1490.07	0.939962	0.020582	0.403127	YES	NW_019106375.1	111610	164687	+	3703	PREDICTED: SEC23-interacting protein [Zootermopsis nevadensis]
LOC111048790	591.198	265.699	-1.15385	0.0205976	0.403127	YES	NW_019106096.1	263147	278164	+	1682	PREDICTED: Cell division cycle protein 20-like protein [Zootermopsis nevadensis]
LOC111043515	18.3362	51.9986	1.50378	0.0207259	0.405205	YES	NW_019105685.1	241522	287055	-	2437	PREDICTED: ATP-sensitive inward rectifier potassium channel 12-like [Cimex lectularius]
LOC111053433	561.748	925.211	0.71986	0.0208352	0.406419	YES	NW_019106720.1	146660	153905	-	1477	PREDICTED: uncharacterized protein LOC106665595 [Cimex lectularius]
LOC111049265	422.695	648.976	0.61855	0.0208539	0.406419	YES	NW_019106147.1	55536	67708	-	2450	PREDICTED: hypothetical protein ZHAS_00003770 [Anopheles sinensis]
LOC111051723	1759.38	2650.2	0.591032	0.0208545	0.406419	YES	NW_019106465.1	140911	154441	-	4348	PREDICTED: Microtubule plus-end tracking protein TIP150 [Zootermopsis nevadensis]
LOC111061159	21.0602	7.90027	-1.41455	0.020923	0.406988	YES	NW_019109963.1	3847	5369	+	1523	PREDICTED: probable assembly chaperone of rpl4 [Xiphophorus maculatus]
LOC111045653	133.32	212.637	0.673498	0.0209281	0.406988	YES	NW_019105824.1	346049	364386	+	2141	PREDICTED: lysyl oxidase homolog 2B isoform X1 [Cephus cinctus]
LOC111053316	2560.78	8112.86	1.66363	0.0209679	0.407161	YES	NW_019106708.1	266617	274579	-	688	-
LOC111064087	175.394	313.909	0.839745	0.0209815	0.407161	YES	NW_019105634.1	306270	357145	+	21116	PREDICTED: hypothetical protein L798_07346 [Zootermopsis nevadensis]
LOC111059929	7930.66	11496.4	0.535667	0.0211426	0.409765	YES	NW_019105616.1	876673	893358	+	2137	PREDICTED: malate dehydrogenase, cytoplasmic [Cimex lectularius]
LOC111055142	839.229	1485.85	0.824152	0.0211604	0.409765	YES	NW_019107035.1	12260	25247	+	2141	PREDICTED: dihydrolipoyllysine-residue acetyltransferase component 1 of pyruvate dehydrogenase complex, mitochondrial-like [Diuraphis noxia]
LOC111064079	247.95	383.594	0.629531	0.0212257	0.410594	YES	NW_019105634.1	128102	261875	+	4338	PREDICTED: ankyrin-3-like isoform X1 [Halyomorpha halys]
LOC111046343	45.9418	96.7477	1.07442	0.0212823	0.411256	YES	NW_019105876.1	128422	185013	+	3106	PREDICTED: T-box transcription factor TBX20-like [Cimex lectularius]
LOC111048831	46.2864	22.8707	-1.01709	0.0213292	0.411727	YES	NW_019106100.1	134667	136162	-	1494	PREDICTED: L-serine dehydratase/L-threonine deaminase-like [Callorhinchus milii]
LOC111060718	51.6989	26.4	-0.969597	0.0213752	0.411766	YES	NW_019109589.1	240	6506	+	6212	-
LOC111046805	225.645	380.779	0.754901	0.0213761	0.411766	YES	NW_019105913.1	433305	439126	+	905	PREDICTED: uncharacterized protein LOC105677350 [Linepithema humile]
LOC111059328	228.593	406.147	0.829225	0.0214362	0.412484	YES	NW_019105612.1	635400	752145	+	1374	PREDICTED: uncharacterized protein LOC106140913, partial [Amyelois transitella]
LOC111049002	40.1918	73.5773	0.872361	0.0214606	0.412484	YES	NW_019106116.1	30132	298864	+	3637	PREDICTED: uncharacterized protein LOC106665612 isoform X2 [Cimex lectularius]
LOC111064356	2017.78	3389.83	0.748442	0.021481	0.412484	YES	NW_019105648.1	243894	261587	+	3884	PREDICTED: putative isocitrate dehydrogenase [NAD] subunit alpha, mitochondrial [Zootermopsis nevadensis]
LOC111054198	94.2236	147.06	0.642241	0.0215273	0.412625	YES	NW_019106852.1	231277	264092	+	2281	PREDICTED: uncharacterized protein LOC106673838 isoform X1 [Cimex lectularius]
LOC111044099	21.4161	43.7715	1.03129	0.0215465	0.412625	YES	NW_019105718.1	635273	757838	+	3537	PREDICTED: zinc finger protein 70-like isoform X1 [Cimex lectularius]
LOC111043618	258.972	165.983	-0.641756	0.021572	0.412625	YES	NW_019105691.1	775376	780984	-	2954	PREDICTED: hypothetical protein L798_04391 [Zootermopsis nevadensis]
LOC111045380	1122.36	1659.26	0.564009	0.0216194	0.412625	YES	NW_019105807.1	487281	572098	-	16848	PREDICTED: titin-like [Athalia rosae]
LOC111056080	218.902	330.35	0.593709	0.0216203	0.412625	YES	NW_019107259.1	182728	206780	+	1805	PREDICTED: Ubiquitin-protein ligase E3A [Zootermopsis nevadensis]
LOC111046048	60.8954	488.908	3.00516	0.021648	0.412625	YES	NW_019105851.1	126733	200140	-	6416	PREDICTED: chitin synthase 1 variant a [Nilaparvata lugens]
LOC111046396	12629	23836	0.916399	0.0216585	0.412625	YES	NW_019105881.1	71310	137601	-	3002	PREDICTED: troponin I, partial [Nilaparvata lugens]
LOC111046371	15.4394	35.9817	1.22065	0.021716	0.412625	YES	NW_019105878.1	540107	578077	+	2308	PREDICTED: glucose dehydrogenase precursor, putative [Pediculus humanus corporis]
LOC111050707	25851	37021.8	0.518156	0.0217342	0.412625	YES	NW_019106329.1	256322	268044	-	1689	PREDICTED: longwave opsin [Nilaparvata lugens]
LOC111045419	189.621	113.378	-0.741982	0.0217438	0.412625	YES	NW_019105809.1	405857	423367	+	6774	PREDICTED: hypothetical protein L798_04327 [Zootermopsis nevadensis]
LOC111059171	74.2559	42.7718	-0.795846	0.0217637	0.412625	YES	NW_019108395.1	79308	91345	-	891	PREDICTED: probable tRNA N6-adenosine threonylcarbamoyltransferase, mitochondrial [Limulus polyphemus]
LOC111054035	7080.13	13047.6	0.881941	0.0217867	0.412625	YES	NW_019106822.1	65866	70715	-	640	PREDICTED: myosin RLC2, partial [Nilaparvata lugens]
LOC111051160	77.2128	126.407	0.711167	0.0218026	0.412625	YES	NW_019105575.1	1096761	1121291	+	2015	PREDICTED: Nucleolar protein 10-like Protein [Tribolium castaneum]
LOC111043524	24.8247	264.148	3.4115	0.0218036	0.412625	YES	NW_019105686.1	733869	750779	+	1877	PREDICTED: hypothetical protein L798_03474 [Zootermopsis nevadensis]
LOC111054253	281.92	437.417	0.633723	0.0218509	0.412976	YES	NW_019106864.1	109456	117366	+	1326	PREDICTED: conserved hypothetical protein [Pediculus humanus corporis]
LOC111048769	348.889	230.224	-0.599734	0.0218673	0.412976	YES	NW_019106094.1	61726	72015	+	1044	PREDICTED: elongation of very long chain fatty acids protein 7-like [Cimex lectularius]
LOC111052182	190.924	413.772	1.11584	0.0219055	0.41301	YES	NW_019106532.1	44561	50358	-	5541	PREDICTED: muscle calcium channel subunit alpha-1 isoform X2 [Cimex lectularius]
LOC111059891	52.783	89.8915	0.768113	0.0219866	0.41301	YES	NW_019105616.1	815175	876123	-	3980	PREDICTED: uncharacterized protein LOC103509314 isoform X2 [Diaphorina citri]
LOC111050629	203.22	318.974	0.650394	0.0219975	0.41301	YES	NW_019106318.1	233939	291937	-	2881	PREDICTED: uncharacterized protein LOC106670265 [Cimex lectularius]
LOC111051095	194.362	105.539	-0.880979	0.0220025	0.41301	YES	NW_019106383.1	328061	329694	-	377	PREDICTED: putative nucleoside diphosphate kinase [Coptotermes formosanus]
LOC111044264	180.086	104.19	-0.789474	0.0220039	0.41301	YES	NW_019105731.1	76420	132821	+	2460	PREDICTED: elongation of very long chain fatty acids protein AAEL008004-like [Cephus cinctus]
LOC111061468	17.8237	5.77293	-1.62642	0.0220044	0.41301	YES	NW_019110222.1	1345	3034	-	1524	PREDICTED: bifunctional polynucleotide phosphatase/kinase-like [Aplysia californica]
LOC111058250	1.80891	10.5289	2.54117	0.0220911	0.414096	YES	NW_019108000.1	111112	117519	-	1068	PREDICTED: Craniofacial development protein 2, partial [Stegodyphus mimosarum]
LOC111053657	1852.82	3870.22	1.06269	0.0221074	0.414096	YES	NW_019106750.1	52487	74434	-	1674	PREDICTED: sugar transporter 11 [Nilaparvata lugens]
LOC111049735	649.776	438.116	-0.568631	0.0221606	0.414668	YES	NW_019106206.1	155983	162976	-	4702	PREDICTED: ribonuclease 3 [Halyomorpha halys]
LOC111044420	74.7848	147.87	0.983517	0.0222243	0.415435	YES	NW_019105740.1	316511	350702	+	6634	PREDICTED: uncharacterized protein LOC107265441 isoform X1 [Cephus cinctus]
LOC111044850	516.371	767.726	0.572183	0.0222625	0.415726	YES	NW_019105768.1	421338	425303	+	1212	PREDICTED: Farnesyl pyrophosphate synthetase [Zootermopsis nevadensis]
LOC111052987	40.9818	18.7383	-1.12899	0.0223144	0.416271	YES	NW_019106651.1	293291	303113	-	899	PREDICTED: protein sprint isoform X1 [Diuraphis noxia]
LOC111053317	32.709	14.728	-1.15113	0.0223478	0.416416	YES	NW_019106708.1	35304	43405	+	1464	-
LOC111061519	81.27	34.2121	-1.24822	0.0223677	0.416416	YES	NW_019110265.1	9109	30995	-	3691	PREDICTED: Putative fatty acyl-CoA reductase [Zootermopsis nevadensis]
LOC111058853	1.00767	7.98623	2.98649	0.0224046	0.416681	YES	NW_019108255.1	72487	96645	-	2730	PREDICTED: Soluble guanylate cyclase gcy-31, putative [Pediculus humanus corporis]
LOC111046472	17.835	37.6465	1.0778	0.0224284	0.416699	YES	NW_019105887.1	376748	548593	+	1672	PREDICTED: locomotion-related protein Hikaru genki [Cimex lectularius]
LOC111049684	1007.74	1474.76	0.549358	0.0224675	0.416997	YES	NW_019106201.1	161773	206334	-	6481	PREDICTED: Thrombospondin-3 precursor, putative [Pediculus humanus corporis]
LOC111059279	239.716	685.132	1.51506	0.0224899	0.416997	YES	NW_019105611.1	1003389	1004126	+	738	PREDICTED: small heat shock protein 2 [Laodelphax striatella]
LOC111062063	56.7425	29.4598	-0.945685	0.0225252	0.417215	YES	NW_019110879.1	1935	14227	-	1191	PREDICTED: matrix metalloproteinase 1 isoform X2 [Bombyx mori]
LOC111043877	35.4777	16.1841	-1.13234	0.0225483	0.417215	YES	NW_019105706.1	788344	791777	-	2189	-
LOC111058780	15.5237	4.50475	-1.78495	0.02257	0.417215	YES	NW_019108215.1	65580	78284	+	439	-
LOC111058508	166.097	256.488	0.626863	0.0226631	0.418257	YES	NW_019108094.1	110074	116370	-	553	PREDICTED: Nesprin-1 [Zootermopsis nevadensis]
LOC111043595	54.7343	92.9716	0.764345	0.022672	0.418257	YES	NW_019105690.1	429373	474118	-	1105	PREDICTED: uncharacterized protein LOC106660788 [Cimex lectularius]
LOC111052736	2901.38	4165.86	0.521873	0.0227418	0.419122	YES	NW_019105542.1	708113	801667	+	2184	PREDICTED: paxillin-like isoform X2 [Cimex lectularius]
LOC111049971	593.296	2963.66	2.32056	0.022841	0.420392	YES	NW_019105571.1	790333	946794	+	5677	PREDICTED: chitin deacetylase 4 [Nilaparvata lugens]
LOC111055081	71.3927	151.164	1.08226	0.0228784	0.420392	YES	NW_019107027.1	28774	36992	-	1076	PREDICTED: protein takeout [Cimex lectularius]
LOC111051257	102.822	62.0484	-0.728683	0.0228796	0.420392	YES	NW_019106403.1	107789	108985	-	1197	PREDICTED: cell cycle checkpoint protein RAD1 [Acyrthosiphon pisum]
LOC111045866	156.335	238.112	0.607004	0.0230127	0.422415	YES	NW_019105838.1	73635	76580	+	1873	PREDICTED: Enhancer of split mbeta protein [Zootermopsis nevadensis]
LOC111055188	698.579	995.587	0.511124	0.0230396	0.422484	YES	NW_019105593.1	118863	181189	-	3427	PREDICTED: transferrin [Cephus cinctus]
LOC111048320	0	4.46177	Inf	0.0230867	0.422822	YES	NW_019106046.1	260931	262277	+	1347	PREDICTED: Fork head domain transcription factor slp2 [Zootermopsis nevadensis]
LOC111059368	421.131	625.411	0.570536	0.0231175	0.422822	YES	NW_019108507.1	9604	73089	-	2213	PREDICTED: uncharacterized protein LOC107266503 isoform X2 [Cephus cinctus]
LOC111054157	0	7.66168	Inf	0.0231272	0.422822	YES	NW_019106846.1	7746	12645	+	934	-
LOC111052022	186.338	117.608	-0.663934	0.0231525	0.422861	YES	NW_019106506.1	36514	51174	-	1960	PREDICTED: Aladin, putative [Pediculus humanus corporis]
LOC111056211	19.0155	39.4226	1.05185	0.0232557	0.424186	YES	NW_019107295.1	175496	179768	-	695	-
LOC111044307	5197.3	7877.79	0.600027	0.0232713	0.424186	YES	NW_019105733.1	467659	489546	+	1012	PREDICTED: TnC3 [Nilaparvata lugens]
LOC111058501	81.5915	131.108	0.684267	0.023358	0.424751	YES	NW_019108090.1	91217	110325	-	4502	PREDICTED: transient receptor potential channel pyrexia [Halyomorpha halys]
LOC111053881	21.9256	6.5685	-1.73898	0.0233804	0.424751	YES	NW_019106794.1	116881	125401	+	2988	-
LOC111047652	9703.34	20308.2	1.06551	0.0233805	0.424751	YES	NW_019105982.1	273772	293687	-	2086	PREDICTED: probable low-specificity L-threonine aldolase 1 [Halyomorpha halys]
LOC111056203	0.370127	5.46443	3.88398	0.0233997	0.424751	YES	NW_019107293.1	513	1172	-	660	PREDICTED: uncharacterized protein LOC105700713 [Orussus abietinus]
LOC111044268	541.551	366.847	-0.561919	0.0234182	0.424751	YES	NW_019105731.1	404412	406094	+	1683	PREDICTED: suppressor of cytokine signaling 4 [Athalia rosae]
LOC111048294	102.856	491.313	2.25602	0.0235723	0.427123	YES	NW_019106043.1	83467	96244	-	736	PREDICTED: Cuticle protein 19 [Zootermopsis nevadensis]
LOC111044618	221.381	111.53	-0.989099	0.0236411	0.427677	YES	NW_019105753.1	674158	675968	+	1811	PREDICTED: uncharacterized protein LOC100123767 [Nasonia vitripennis]
LOC111058724	3.45209	13.0244	1.91567	0.0236496	0.427677	YES	NW_019108191.1	84008	94096	-	952	PREDICTED: beta carbonic anhydrase 1 [Halyomorpha halys]
LOC111053152	664.007	1000.17	0.590981	0.0236754	0.427721	YES	NW_019106680.1	55366	111355	-	3942	PREDICTED: hypothetical protein L798_04891, partial [Zootermopsis nevadensis]
LOC111049787	31.4511	88.712	1.49602	0.0237074	0.427878	YES	NW_019106213.1	186787	324521	-	6422	-
LOC111059935	105.293	282.976	1.42627	0.0237587	0.42804	YES	NW_019108877.1	19519	40801	+	2598	PREDICTED: alpha-N-acetylgalactosaminidase [Halyomorpha halys]
LOC111058667	35.2399	137.518	1.96434	0.0237951	0.42804	YES	NW_019108164.1	22829	51212	+	4371	PREDICTED: mediator of RNA polymerase II transcription subunit 15-like isoform X1 [Cimex lectularius]
LOC111046898	252.03	110.809	-1.18553	0.0238024	0.42804	YES	NW_019105919.1	491003	504116	-	1650	PREDICTED: T-cell acute lymphocytic leukemia protein 1 homolog isoform X1 [Cimex lectularius]
LOC111046147	753.245	515.345	-0.547582	0.0238294	0.42804	YES	NW_019105858.1	466357	492262	-	1806	PREDICTED: unkown protein [Riptortus pedestris]
LOC111060631	36.64	16.2816	-1.17018	0.0238864	0.42804	YES	NW_019109496.1	14980	17269	+	1890	PREDICTED: UPF0668 protein C10orf76 homolog [Trichogramma pretiosum]
LOC111054058	79.8882	43.6621	-0.871599	0.0239063	0.42804	YES	NW_019106827.1	33359	53430	+	1658	PREDICTED: Importin-4 [Eufriesea mexicana]
LOC111051298	18.0566	39.3742	1.12472	0.02394	0.42804	YES	NW_019106406.1	126341	132932	+	1357	PREDICTED: uncharacterized protein LOC106667854 [Cimex lectularius]
LOC111045911	13552.7	2987.62	-2.18151	0.0239421	0.42804	YES	NW_019105840.1	344797	347082	-	579	-
LOC111044132	16.1807	82.8068	2.35548	0.0239466	0.42804	YES	NW_019105722.1	289667	440373	-	3891	PREDICTED: hypothetical protein L798_09024 [Zootermopsis nevadensis]
LOC111059153	637.424	937.229	0.556147	0.02395	0.42804	YES	NW_019108390.1	72284	91205	-	3381	PREDICTED: AMP deaminase [Riptortus pedestris]
LOC111055351	1101.28	2130.46	0.951979	0.0239926	0.428382	YES	NW_019107079.1	89930	156790	-	5626	PREDICTED: uncharacterized protein LOC106678838 isoform X8 [Halyomorpha halys]
LOC111049982	160.165	99.0055	-0.693977	0.0240228	0.428504	YES	NW_019106237.1	218392	244924	-	2528	PREDICTED: hypothetical protein Phum_PHUM604480 [Pediculus humanus corporis]
LOC111045556	1282.62	871.807	-0.557012	0.0240638	0.428817	YES	NW_019105554.1	1406702	1418382	-	2744	PREDICTED: acyl-CoA desaturase 4 [Cimex lectularius]
LOC111061449	28.9751	12.3463	-1.23074	0.0240984	0.428907	YES	NW_019110213.1	26125	27283	-	987	PREDICTED: predicted protein [Nematostella vectensis]
LOC111047648	353.4	235.461	-0.585811	0.0241156	0.428907	YES	NW_019105982.1	69736	90243	-	1027	PREDICTED: general transcription factor 3C polypeptide 6 [Cimex lectularius]
LOC111048167	39.8692	19.79	-1.01051	0.0241686	0.429089	YES	NW_019106030.1	401156	402022	+	867	PREDICTED: putative NADH: ubiquinone dehydrogenase [Coptotermes formosanus]
LOC111048297	254.673	162.178	-0.651069	0.0241727	0.429089	YES	NW_019106043.1	370053	389090	-	2949	PREDICTED: PI-PLC X domain-containing protein 1 [Zootermopsis nevadensis]
LOC111044735	7.32921	20.3804	1.47545	0.0242484	0.430016	YES	NW_019105759.1	400906	424149	-	1442	PREDICTED: LOW QUALITY PROTEIN: uncharacterized protein LOC106786167 [Polistes canadensis]
LOC111055807	104.646	63.1507	-0.728654	0.0242746	0.430064	YES	NW_019107195.1	8463	17179	+	554	PREDICTED: transmembrane protein 87B [Halyomorpha halys]
LOC111056767	51.6513	105.695	1.03303	0.0243268	0.430454	YES	NW_019107448.1	36994	62816	-	3669	PREDICTED: sushi, von Willebrand factor type A, EGF and pentraxin domain-containing protein 1 [Cimex lectularius]
LOC111043804	440.699	295.128	-0.578452	0.0243436	0.430454	YES	NW_019105703.1	624804	626059	-	1256	PREDICTED: N-acetylglucosaminyl-phosphatidylinositol de-N-acetylase [Ceratitis capitata]
LOC111056026	486.474	327.784	-0.569618	0.0248204	0.438041	YES	NW_019107244.1	72190	81402	-	3799	-
LOC111060746	153.379	92.1185	-0.735536	0.0248205	0.438041	YES	NW_019109608.1	35091	37560	+	2357	PREDICTED: hypothetical protein BRAFLDRAFT_275293 [Branchiostoma floridae]
LOC111046077	501.898	740.131	0.560385	0.0248629	0.438156	YES	NW_019105556.1	319014	341832	-	2100	PREDICTED: serine/threonine-protein kinase PINK1, mitochondrial [Athalia rosae]
LOC111063194	13.2877	3.27321	-2.02132	0.0249002	0.438156	YES	NW_019113866.1	239	5489	+	535	PREDICTED: arf-GAP with SH3 domain, ANK repeat and PH domain-containing protein 2 isoform X1 [Halyomorpha halys]
LOC111062508	31.2337	73.5085	1.23481	0.0249119	0.438156	YES	NW_019111816.1	16	8310	-	2584	PREDICTED: Transcriptional repressor scratch 1-like Protein [Tribolium castaneum]
LOC111054662	7282.76	5106.29	-0.512211	0.0249362	0.438156	YES	NW_019105590.1	427234	435591	+	1071	PREDICTED: crustapain-like [Nasonia vitripennis]
LOC111064184	669.682	454.473	-0.559281	0.0249692	0.438156	YES	NW_019105639.1	296190	307261	-	2006	PREDICTED: transmembrane protein 19 isoform X2 [Acyrthosiphon pisum]
LOC111055671	166.969	327.89	0.973634	0.024988	0.438156	YES	NW_019107155.1	136175	170365	-	6638	PREDICTED: zinc finger protein 629-like isoform X2 [Halyomorpha halys]
LOC111053553	245.091	370.455	0.59598	0.0250223	0.438156	YES	NW_019106737.1	215265	217591	+	2327	PREDICTED: venom serine carboxypeptidase-like [Halyomorpha halys]
LOC111056462	2240.83	3231.51	0.528177	0.0250872	0.438156	YES	NW_019107363.1	79528	124293	-	3122	PREDICTED: Serine/threonine-protein kinase Doa [Zootermopsis nevadensis]
LOC111050988	1998.59	1316.9	-0.601832	0.0250943	0.438156	YES	NW_019106368.1	112733	200880	-	3380	PREDICTED: uncharacterized protein LOC106662269 isoform X1 [Cimex lectularius]
LOC111063949	120.586	74.4153	-0.69639	0.0250963	0.438156	YES	NW_019123173.1	9	1002	+	994	-
LOC111056543	284.742	188.047	-0.598564	0.0251006	0.438156	YES	NW_019107385.1	128508	164904	-	3078	PREDICTED: GRB2-associated-binding protein 1 [Cimex lectularius]
LOC111057861	957.573	651.053	-0.556608	0.0251278	0.438156	YES	NW_019107838.1	60762	139547	-	2573	PREDICTED: Dystrobrevin beta [Zootermopsis nevadensis]
LOC111054074	15.4017	4.54773	-1.75987	0.0251379	0.438156	YES	NW_019106828.1	267815	268620	-	667	PREDICTED: hypothetical protein BRAFLDRAFT_266022 [Branchiostoma floridae]
LOC111049206	9645.56	13491.6	0.484122	0.0252224	0.43921	YES	NW_019106143.1	104502	142962	+	1069	PREDICTED: ACYPI002609 [Acyrthosiphon pisum]
LOC111055873	594.8	846.995	0.509949	0.0252767	0.439738	YES	NW_019107207.1	67295	85457	-	3058	PREDICTED: beta-1,4-glucuronyltransferase 1 isoform X2 [Cimex lectularius]
LOC111046291	9.18897	23.8713	1.3773	0.0253231	0.440127	YES	NW_019105870.1	11353	166326	+	3546	PREDICTED: paired box protein Pax-5 isoform X6 [Cimex lectularius]
LOC111052008	498.251	295.85	-0.752006	0.0253956	0.440785	YES	NW_019106504.1	111667	121280	-	1064	PREDICTED: zinc metalloproteinase nas-14 [Neodiprion lecontei]
LOC111063651	0.267416	5.93822	4.47287	0.0254091	0.440785	YES	NW_019116069.1	12	2577	-	2441	PREDICTED: IgA FC receptor [Atta colombica]
LOC111049370	1066.98	760.045	-0.489372	0.0254401	0.440906	YES	NW_019105541.1	1426603	1469423	-	4343	PREDICTED: Gamma-glutamyltranspeptidase 1 [Zootermopsis nevadensis]
LOC111058954	61.1209	32.0506	-0.931313	0.0255206	0.441325	YES	NW_019108295.1	24577	31053	-	1802	PREDICTED: hypothetical protein TcasGA2_TC013460 [Tribolium castaneum]
LOC111059832	347.36	653.541	0.911844	0.0255223	0.441325	YES	NW_019108806.1	19044	43467	+	3365	PREDICTED: electron transfer flavoprotein-ubiquinone oxidoreductase, mitochondrial [Cimex lectularius]
LOC111057561	173.536	268.179	0.627964	0.0255595	0.441325	YES	NW_019105603.1	639795	743364	-	9130	PREDICTED: potassium voltage-gated channel subfamily H member 2 isoform X1 [Cimex lectularius]
LOC111060177	9.77364	24.985	1.3541	0.0255607	0.441325	YES	NW_019109069.1	9634	58921	+	2221	PREDICTED: uncharacterized protein LOC106682438 [Halyomorpha halys]
LOC111054966	4.73833	21.0498	2.15135	0.0255935	0.441475	YES	NW_019105591.1	284229	286127	-	1899	PREDICTED: PiggyBac transposable element-derived protein 4, partial [Stegodyphus mimosarum]
LOC111045624	300.458	201.76	-0.574522	0.0256382	0.441513	YES	NW_019105540.1	1038107	1042987	+	758	-
LOC111044492	0.534833	6.88186	3.68564	0.0256438	0.441513	YES	NW_019105745.1	10445	21016	-	1787	PREDICTED: E3 ubiquitin-protein ligase TRAIP-like [Vollenhovia emeryi]
LOC111049292	70.0738	157.94	1.17243	0.0257456	0.442848	YES	NW_019106150.1	7554	58104	-	2603	PREDICTED: leucine-rich repeat-containing protein 4C-like [Halyomorpha halys]
LOC111049583	1306.9	906.642	-0.527541	0.0258267	0.443643	YES	NW_019106184.1	120020	136449	-	1416	PREDICTED: GL12279 [Drosophila persimilis]
LOC111048118	374.127	248.758	-0.588784	0.0258403	0.443643	YES	NW_019106026.1	393608	404802	-	4165	PREDICTED: glycosyltransferase 25 family member isoform X1 [Halyomorpha halys]
LOC111048141	4928.56	7060.02	0.518506	0.0258832	0.443965	YES	NW_019106028.1	6125	28630	-	1158	PREDICTED: salivap-4 [Nilaparvata lugens]
LOC111055825	25.6715	86.9855	1.76061	0.0259521	0.44412	YES	NW_019105543.1	49448	106770	-	3639	PREDICTED: hypothetical protein OBRU01_17342 [Operophtera brumata]
LOC111060295	4.87973	35.6947	2.87084	0.0259522	0.44412	YES	NW_019109176.1	13357	20399	+	1449	PREDICTED: atrial natriuretic peptide-converting enzyme-like isoform X1 [Halyomorpha halys]
LOC111043614	240.223	359.937	0.583373	0.025965	0.44412	YES	NW_019105691.1	733994	740768	-	574	PREDICTED: odorant binding protein 7 [Nilaparvata lugens]
LOC111057641	16.2905	34.58	1.08591	0.0260561	0.445263	YES	NW_019107750.1	67092	120670	-	3320	PREDICTED: proto-oncogene tyrosine-protein kinase receptor Ret [Halyomorpha halys]
LOC111061432	17.4699	5.27824	-1.72675	0.0260859	0.445357	YES	NW_019110204.1	23915	24723	+	762	-
LOC111052210	867.922	1256.46	0.53373	0.0261496	0.446028	YES	NW_019106536.1	108328	197932	-	5684	PREDICTED: tyrosine-protein phosphatase non-receptor type 9 [Vollenhovia emeryi]
LOC111056461	912.569	1324.72	0.537684	0.0263347	0.448193	YES	NW_019107363.1	54726	67013	-	2319	PREDICTED: aminomethyltransferase, mitochondrial isoform X1 [Cimex lectularius]
LOC111063046	7.57433	25.5067	1.75168	0.0263465	0.448193	YES	NW_019113313.1	5140	6287	+	1146	PREDICTED: octopamine receptor beta-1R-like [Halyomorpha halys]
LOC111061426	257.472	121.236	-1.08659	0.0263499	0.448193	YES	NW_019110201.1	365	17087	+	1802	PREDICTED: probable G-protein coupled receptor 158 isoform X1 [Halyomorpha halys]
LOC111055653	609.035	984.544	0.69293	0.0263945	0.448535	YES	NW_019107151.1	21869	25823	-	3955	PREDICTED: sodium/potassium-transporting ATPase subunit alpha-like [Acyrthosiphon pisum]
LOC111062329	439.465	648.905	0.56226	0.0264763	0.448706	YES	NW_019111380.1	426	3748	-	1193	PREDICTED: protein phosphatase 1 regulatory subunit 3B isoform X1 [Tribolium castaneum]
LOC111048146	6.32357	42.8885	2.76178	0.0265045	0.448706	YES	NW_019106029.1	490796	499337	-	423	PREDICTED: probable enoyl-CoA hydratase, mitochondrial isoform X1 [Cimex lectularius]
LOC111053198	98.0151	179.205	0.870535	0.026534	0.448706	YES	NW_019106686.1	145635	224065	+	5126	PREDICTED: organic cation transporter protein [Halyomorpha halys]
LOC111055280	222.332	144.88	-0.617861	0.0265468	0.448706	YES	NW_019105593.1	895286	929534	+	7280	PREDICTED: centrosomal protein of 290 kDa-like [Acyrthosiphon pisum]
LOC111052015	4.47091	31.7521	2.82821	0.0265514	0.448706	YES	NW_019106504.1	124132	147327	-	1853	PREDICTED: zinc metalloproteinase nas-13 [Cimex lectularius]
LOC111058981	23.2435	8.50183	-1.45098	0.026566	0.448706	YES	NW_019108304.1	44491	45933	+	1298	PREDICTED: hypothetical protein TRIADDRAFT_25994 [Trichoplax adhaerens]
LOC111045016	699.777	452.167	-0.630041	0.0266586	0.448706	YES	NW_019105782.1	582399	615468	-	3706	PREDICTED: bipolar kinesin KRP-130-like [Monomorium pharaonis]
LOC111053805	687.457	1033.69	0.588461	0.0266588	0.448706	YES	NW_019106782.1	169211	176309	-	2841	PREDICTED: Krueppel-like factor 10 [Zootermopsis nevadensis]
LOC111048512	764.798	1155.72	0.595636	0.0266626	0.448706	YES	NW_019106064.1	189669	248125	+	4442	PREDICTED: tensin [Cimex lectularius]
LOC111058533	258.117	157.677	-0.711046	0.0267197	0.448706	YES	NW_019108107.1	106653	113563	+	1346	PREDICTED: gem-associated protein 5 [Cimex lectularius]
LOC111063411	2.81455	12.2076	2.11681	0.0267258	0.448706	YES	NW_019114708.1	7	2883	+	1608	-
LOC111061012	76.6411	44.9427	-0.770033	0.0267323	0.448706	YES	NW_019109837.1	23258	25404	+	2080	PREDICTED: hypothetical protein BRAFLDRAFT_128458 [Branchiostoma floridae]
LOC111055796	53.7672	29.2034	-0.880591	0.0267479	0.448706	YES	NW_019107193.1	227	23967	-	1600	PREDICTED: Sodium/hydrogen exchanger 9 [Zootermopsis nevadensis]
LOC111050806	7.12177	20.7906	1.54562	0.0267658	0.448706	YES	NW_019106340.1	305872	328265	+	6523	PREDICTED: cadherin-86C [Cimex lectularius]
LOC111062454	399.896	589.592	0.560093	0.026772	0.448706	YES	NW_019111685.1	9093	11971	-	1805	PREDICTED: Spectrin alpha chain [Zootermopsis nevadensis]
LOC111061066	1077.52	709.909	-0.60201	0.0268311	0.449287	YES	NW_019105621.1	156647	164804	+	1383	PREDICTED: cytochrome b5 reductase 4 [Diaphorina citri]
LOC111055991	156.599	99.9645	-0.64759	0.0268883	0.449832	YES	NW_019107236.1	74756	150745	-	2525	PREDICTED: Rho GTPase-activating protein 26 [Zootermopsis nevadensis]
LOC111052701	7.10961	23.6212	1.73224	0.0269152	0.449872	YES	NW_019106608.1	261128	305589	-	5697	PREDICTED: mucin-5AC-like [Halyomorpha halys]
LOC111054988	3560.01	5028.23	0.498173	0.0270751	0.452132	YES	NW_019107005.1	185924	198260	+	2393	PREDICTED: arrestin homolog [Athalia rosae]
LOC111055047	535.728	964.645	0.848498	0.0271099	0.452301	YES	NW_019107019.1	105894	157722	-	5196	PREDICTED: trichohyalin-like [Halyomorpha halys]
LOC111051726	18.1156	39.204	1.11377	0.027164	0.452639	YES	NW_019106466.1	286976	295821	-	1341	PREDICTED: DNA polymerase beta [Zootermopsis nevadensis]
LOC111059692	75.694	153.118	1.01639	0.0271796	0.452639	YES	NW_019108702.1	6064	29348	+	1418	PREDICTED: fibrillin-1 isoform X1 [Acyrthosiphon pisum]
LOC111046066	98.0967	193.492	0.979996	0.0272193	0.452889	YES	NW_019105852.1	198548	221855	-	2504	PREDICTED: nose resistant to fluoxetine protein 6-like [Cephus cinctus]
LOC111061111	16.6118	4.88347	-1.76623	0.0272938	0.453347	YES	NW_019109918.1	9599	10390	+	539	-
LOC111058537	1613.74	1106.53	-0.544367	0.0272963	0.453347	YES	NW_019108107.1	75400	106360	-	3188	PREDICTED: Gem-associated protein 5 [Zootermopsis nevadensis]
LOC111063485	59.4968	98.7664	0.731209	0.0273821	0.453774	YES	NW_019115125.1	493	2972	+	647	PREDICTED: translation initiation factor eIF-2B subunit beta [Halyomorpha halys]
LOC111051912	525.339	776.942	0.564559	0.0273834	0.453774	YES	NW_019105578.1	625457	792216	+	5462	PREDICTED: tight junction protein ZO-1-like, partial [Cimex lectularius]
LOC111045913	7538.13	1392.26	-2.43678	0.0274808	0.453774	YES	NW_019105840.1	347343	349686	+	591	-
LOC111044965	763.764	486.822	-0.649734	0.027535	0.453774	YES	NW_019105777.1	266907	288538	-	1810	PREDICTED: snRNA-activating protein complex subunit 3 [Zootermopsis nevadensis]
LOC111044463	1616.9	2869.29	0.827469	0.0275555	0.453774	YES	NW_019105743.1	111233	170040	+	3563	PREDICTED: cytospin-A-like isoform X1 [Halyomorpha halys]
LOC111061769	46.5255	24.1497	-0.946013	0.0275635	0.453774	YES	NW_019110465.1	3025	4556	+	1532	PREDICTED: peroxisome assembly protein 12 [Protobothrops mucrosquamatus]
LOC111053513	2904.84	4195.72	0.530461	0.0275695	0.453774	YES	NW_019106731.1	188451	206616	+	2547	PREDICTED: succinate dehydrogenase flavoprotein subunit [Bemisia tabaci]
LOC111044076	18.7785	39.1808	1.06107	0.0275822	0.453774	YES	NW_019105717.1	568839	605710	+	3276	PREDICTED: neuropeptide GPCR A47 [Nilaparvata lugens]
LOC111049572	996.181	582.829	-0.773337	0.0276055	0.453774	YES	NW_019106183.1	256858	308446	+	1473	-
LOC111051402	14.6473	34.3429	1.22938	0.0276137	0.453774	YES	NW_019106420.1	149815	173562	-	847	-
LOC111043913	1.74691	8.85995	2.34249	0.0276254	0.453774	YES	NW_019105707.1	470260	493498	+	1213	PREDICTED: uncharacterized protein LOC105430232 [Pogonomyrmex barbatus]
LOC111054209	2236.32	1572.28	-0.508266	0.0276281	0.453774	YES	NW_019106853.1	171842	206107	+	2426	PREDICTED: Sorting nexin-6 [Zootermopsis nevadensis]
LOC111060425	11.0447	2.46793	-2.16198	0.027666	0.453774	YES	NW_019109294.1	14436	43132	+	731	-
LOC111059999	17.3824	37.8771	1.1237	0.0276688	0.453774	YES	NW_019108926.1	85	54089	+	573	PREDICTED: neuroendocrine convertase 2-like [Halyomorpha halys]
LOC111046131	2390.24	3442.91	0.526475	0.0276981	0.453847	YES	NW_019105857.1	424506	504283	-	3395	PREDICTED: proline dehydrogenase 1, mitochondrial-like isoform X1 [Cimex lectularius]
LOC111045650	10.884	25.595	1.23365	0.0277304	0.453971	YES	NW_019105824.1	571113	579358	-	1650	PREDICTED: variant-surface-glycoprotein phospholipase C-like [Neodiprion lecontei]
LOC111057042	153.501	233.063	0.602472	0.0277571	0.454003	YES	NW_019107534.1	76975	86789	-	2217	PREDICTED: sugar transporter [Nilaparvata lugens]
LOC111052671	42867.4	10070.2	-2.08979	0.0277955	0.454184	YES	NW_019106603.1	237466	240148	+	761	-
LOC111044819	255.261	163.997	-0.638303	0.0278178	0.454184	YES	NW_019105766.1	123119	133352	+	2420	PREDICTED: NudC domain-containing protein 3 [Cyphomyrmex costatus]
LOC111046125	334.886	223.409	-0.583987	0.0278664	0.45422	YES	NW_019105556.1	745174	759353	-	1562	-
LOC111046759	2.28174	13.1894	2.53117	0.0278805	0.45422	YES	NW_019105909.1	192057	222689	-	1203	PREDICTED: LIM/homeobox protein Lhx3 isoform X1 [Acyrthosiphon pisum]
LOC111047624	476.848	760.001	0.672474	0.0279154	0.45422	YES	NW_019105980.1	451349	461249	+	1209	PREDICTED: sodium/potassium-transporting ATPase subunit beta-2-like isoform X1 [Cimex lectularius]
LOC111061561	56.9131	31.6283	-0.847545	0.0279192	0.45422	YES	NW_019110299.1	27317	29171	+	1632	PREDICTED: ATP phosphoribosyltransferase-like [Amphimedon queenslandica]
LOC111060507	74.8642	141.138	0.91476	0.0280464	0.455726	YES	NW_019109362.1	28386	49409	+	1551	PREDICTED: solute carrier organic anion transporter family member 2A1-like [Diuraphis noxia]
LOC111048380	627.146	423.603	-0.566089	0.0281141	0.455726	YES	NW_019106052.1	377494	383968	+	1826	PREDICTED: Serine/threonine-protein kinase 12 [Zootermopsis nevadensis]
LOC111043860	39.8194	19.378	-1.03905	0.0281216	0.455726	YES	NW_019105706.1	675544	680502	-	4841	PREDICTED: DNA topoisomerase 2-like [Papilio xuthus]
LOC111044167	7.16451	21.3824	1.57749	0.0281318	0.455726	YES	NW_019105724.1	775650	783232	-	3829	PREDICTED: chaoptin [Cimex lectularius]
LOC111060423	445.35	307.22	-0.535666	0.0281608	0.455726	YES	NW_019109293.1	27714	52541	+	2226	PREDICTED: Mechanosensory protein 2 [Zootermopsis nevadensis]
LOC111048809	56.2146	29.5827	-0.926192	0.028161	0.455726	YES	NW_019106100.1	114068	115727	+	1511	PREDICTED: alpha-soluble NSF attachment protein-like isoform X3 [Lingula anatina]
LOC111055509	1796.54	2556.51	0.508957	0.0282163	0.456217	YES	NW_019107119.1	11608	153838	-	2540	PREDICTED: MAP kinase-interacting serine/threonine-protein kinase 1 [Zootermopsis nevadensis]
LOC111062044	1558.97	614.433	-1.34327	0.0283125	0.457026	YES	NW_019110862.1	8679	14648	-	724	PREDICTED: hypothetical protein TcasGA2_TC015504 [Tribolium castaneum]
LOC111050680	5.7237	16.248	1.50524	0.0283459	0.457026	YES	NW_019106325.1	344826	377277	+	2157	PREDICTED: hypothetical protein Phum_PHUM415020 [Pediculus humanus corporis]
LOC111058467	241.168	354.029	0.553831	0.0283595	0.457026	YES	NW_019108078.1	26004	59554	-	1389	PREDICTED: GRP4 [Nilaparvata lugens]
LOC111060655	172.426	102.01	-0.757262	0.0283688	0.457026	YES	NW_019109523.1	191	18081	+	2520	PREDICTED: Trafficking kinesin-binding protein milt [Zootermopsis nevadensis]
LOC111060763	24.9628	48.2823	0.951711	0.0283911	0.457026	YES	NW_019109622.1	39730	42179	-	703	-
LOC111045987	249.801	373.337	0.579699	0.028536	0.458076	YES	NW_019105846.1	310461	348075	+	3681	PREDICTED: aminopeptidase N-like [Cimex lectularius]
LOC111047003	288.693	442.484	0.616091	0.0285537	0.458076	YES	NW_019105929.1	566174	576252	+	2089	PREDICTED: sideroflexin 1,2,3 [Riptortus pedestris]
LOC111043263	323.42	623.109	0.946077	0.0285566	0.458076	YES	NW_019105669.1	423011	458273	-	7529	PREDICTED: hemicentin-1 isoform X1 [Cimex lectularius]
LOC111058293	68.0566	120.263	0.82139	0.0285957	0.458076	YES	NW_019108017.1	113840	123244	-	638	PREDICTED: RING finger protein 150-like [Diaphorina citri]
LOC111058752	160.47	100.233	-0.678954	0.0286361	0.458076	YES	NW_019108204.1	22319	29609	+	963	PREDICTED: BTB/POZ domain-containing protein 6-A [Zootermopsis nevadensis]
LOC111062102	123.231	189.549	0.621205	0.0286654	0.458076	YES	NW_019110956.1	1627	9683	-	1891	PREDICTED: glucosyl glucuronosyl transferases [Locusta migratoria]
LOC111051300	54.5453	126.651	1.21533	0.0287009	0.458076	YES	NW_019106406.1	176719	227885	+	2063	PREDICTED: uncharacterized protein LOC106667777 isoform X2 [Cimex lectularius]
LOC111061144	18.5507	7.0108	-1.40383	0.028732	0.458076	YES	NW_019109943.1	22803	23717	-	789	-
LOC111049097	463.319	685.731	0.565637	0.028767	0.458076	YES	NW_019106130.1	32454	44627	-	1910	PREDICTED: Decaprenyl-diphosphate synthase subunit 2 [Zootermopsis nevadensis]
LOC111057781	51.936	87.5215	0.752903	0.0287845	0.458076	YES	NW_019107800.1	129383	141040	+	643	PREDICTED: hypothetical protein TcasGA2_TC011305 [Tribolium castaneum]
LOC111047500	90.0261	151.573	0.7516	0.0287884	0.458076	YES	NW_019105966.1	133781	186427	+	2993	PREDICTED: solute carrier organic anion transporter family member 3A1-like [Cimex lectularius]
LOC111053067	208	126.135	-0.721619	0.0288031	0.458076	YES	NW_019106665.1	270832	272245	-	1414	PREDICTED: ATP synthase mitochondrial F1 complex assembly factor 1 [Microplitis demolitor]
LOC111053104	3018.06	4329.1	0.520448	0.028837	0.458076	YES	NW_019106669.1	161236	270932	+	17548	PREDICTED: Nesprin-1 [Zootermopsis nevadensis]
LOC111052344	1053.21	1504.84	0.514815	0.0288492	0.458076	YES	NW_019105580.1	410333	576058	-	7702	PREDICTED: glutamate synthase [NADH], amyloplastic isoform X1 [Halyomorpha halys]
LOC111052031	0.318265	14.9672	5.55543	0.0288698	0.458076	YES	NW_019105578.1	546847	551733	+	558	-
LOC111058927	2217.65	1410.25	-0.653082	0.0288785	0.458076	YES	NW_019108286.1	33660	71661	-	6227	PREDICTED: uncharacterized protein LOC106685554 isoform X2 [Halyomorpha halys]
LOC111053758	147.329	92.4078	-0.672959	0.0288814	0.458076	YES	NW_019106772.1	169884	193588	-	1263	PREDICTED: uncharacterized protein LOC107162131 [Diuraphis noxia]
LOC111053919	204.191	438.661	1.10319	0.0289478	0.458732	YES	NW_019106802.1	2109	16865	+	3083	PREDICTED: hypothetical protein AMK59_2747 [Oryctes borbonicus]
LOC111045374	13.3925	29.9184	1.15961	0.0290376	0.45928	YES	NW_019105807.1	133075	155681	+	2270	PREDICTED: osmotic avoidance abnormal protein 3 isoform X2 [Cimex lectularius]
LOC111048943	35.1216	17.0596	-1.04177	0.0290633	0.45928	YES	NW_019106109.1	447147	449404	-	2018	PREDICTED: ero1-like protein isoform X2 [Plutella xylostella]
LOC111046830	1624.61	584.576	-1.47463	0.029066	0.45928	YES	NW_019105914.1	139946	146523	+	1458	-
LOC111054728	362.99	229.969	-0.658492	0.0290826	0.45928	YES	NW_019106956.1	40903	167342	-	3108	PREDICTED: probable nuclear hormone receptor HR3 isoform X7 [Cimex lectularius]
LOC111064117	69.7554	40.1434	-0.797141	0.0292054	0.460771	YES	NW_019105544.1	1418417	1424180	+	641	PREDICTED: UPF0235 protein C15orf40 homolog [Neodiprion lecontei]
LOC111045915	9292.34	3343.64	-1.47463	0.0292273	0.460771	YES	NW_019105840.1	392254	394752	+	1258	-
LOC111063140	0.318265	5.33063	4.066	0.0292861	0.461135	YES	NW_019113596.1	1714	2715	-	1002	PREDICTED: hypothetical protein D910_11992 [Dendroctonus ponderosae]
LOC111053652	14.5028	32.2205	1.15164	0.0293008	0.461135	YES	NW_019106749.1	111798	138613	-	4549	PREDICTED: uncharacterized protein LOC106671071 isoform X1 [Cimex lectularius]
LOC111047800	393.041	765.632	0.961973	0.0293261	0.461137	YES	NW_019105997.1	455886	512609	-	2675	PREDICTED: mitochondrial uncoupling protein 2 [Latimeria chalumnae]
LOC111046310	1211.1	754.015	-0.683647	0.0293566	0.461221	YES	NW_019105872.1	181631	280256	-	4748	PREDICTED: solute carrier family 41 member 2 isoform X1 [Cimex lectularius]
LOC111046940	13.7932	30.0565	1.12372	0.029454	0.462355	YES	NW_019105923.1	104845	156350	-	6144	PREDICTED: Toll-like receptor 3 [Zootermopsis nevadensis]
LOC111052455	38.9898	70.8975	0.862638	0.0295263	0.463093	YES	NW_019106571.1	39525	79198	+	2436	PREDICTED: Voltage-gated potassium channel subunit beta-2 [Zootermopsis nevadensis]
LOC111056388	7.82232	22.1877	1.50409	0.0295769	0.463489	YES	NW_019107348.1	120090	127727	+	4634	PREDICTED: uncharacterized protein LOC106683203 [Halyomorpha halys]
LOC111046163	270.262	180.167	-0.58502	0.0296311	0.463943	YES	NW_019105858.1	570818	587314	-	2208	PREDICTED: gamma-tubulin complex component 5 [Apis cerana]
LOC111060612	37.8144	17.8806	-1.08054	0.0297408	0.464794	YES	NW_019109480.1	9777	13391	-	2745	PREDICTED: armadillo repeat-containing protein 8 isoform X1 [Ceratotherium simum simum]
LOC111046161	445.141	304.041	-0.549994	0.0297616	0.464794	YES	NW_019105556.1	822908	831323	+	1609	PREDICTED: SAYSvFN domain-containing protein 1 [Neodiprion lecontei]
LOC111043906	43.6813	21.4215	-1.02796	0.0297734	0.464794	YES	NW_019105706.1	777698	778976	+	1206	PREDICTED: hypothetical protein BRAFLDRAFT_125492 [Branchiostoma floridae]
LOC111053256	593.374	337.781	-0.812854	0.029787	0.464794	YES	NW_019106698.1	19911	37881	-	2355	PREDICTED: gamma-glutamyl hydrolase A-like [Diaphorina citri]
LOC111062712	9.91807	23.6581	1.2542	0.0298936	0.465802	YES	NW_019112315.1	5128	9285	-	844	PREDICTED: transient-receptor-potential-like protein isoform X1 [Halyomorpha halys]
LOC111054925	19.775	7.03171	-1.49173	0.0299025	0.465802	YES	NW_019106993.1	122505	168793	-	3503	PREDICTED: LOW QUALITY PROTEIN: uncharacterized protein LOC105672385 [Linepithema humile]
LOC111055558	14002.1	24886.6	0.829731	0.0300533	0.467754	YES	NW_019107127.1	2334	24068	+	1684	PREDICTED: troponin T [Nilaparvata lugens]
LOC111047992	63.2002	33.6312	-0.910131	0.030113	0.468168	YES	NW_019106014.1	298973	334044	-	1635	PREDICTED: Synaptic vesicle glycoprotein 2B [Zootermopsis nevadensis]
LOC111046749	53.6432	98.7115	0.879825	0.0301503	0.468168	YES	NW_019105907.1	51435	114593	-	3910	PREDICTED: regulating synaptic membrane exocytosis protein 2 [Cimex lectularius]
LOC111054712	0	4.24378	Inf	0.0301866	0.468168	YES	NW_019106954.1	30241	31800	+	303	PREDICTED: homeobox protein CDX-1-like isoform X1 [Cimex lectularius]
LOC111044701	107.677	171.024	0.667494	0.0301921	0.468168	YES	NW_019105757.1	703929	707591	+	3663	PREDICTED: monocarboxylate transporter 3 isoform X1 [Cimex lectularius]
LOC111061316	38.4345	19.6992	-0.964268	0.0302078	0.468168	YES	NW_019110084.1	25965	26710	-	614	-
LOC111055545	744.766	1060.23	0.509516	0.0302333	0.468168	YES	NW_019107125.1	139096	197733	-	3677	PREDICTED: spectrin alpha chain-like [Diaphorina citri]
LOC111064644	14.2212	40.6823	1.51635	0.0303739	0.469948	YES	NW_019105665.1	494037	801665	-	15419	PREDICTED: cadherin-related tumor suppressor [Cimex lectularius]
LOC111060652	1.3778	8.31078	2.59262	0.0304213	0.470285	YES	NW_019109521.1	37142	42841	-	1503	-
LOC111044276	153.253	353.783	1.20695	0.0305459	0.471457	YES	NW_019105550.1	1009615	1027242	-	1897	PREDICTED: zinc finger CCHC domain-containing protein 24-like isoform X2 [Microplitis demolitor]
LOC111043985	134.438	331.62	1.30259	0.0305515	0.471457	YES	NW_019105711.1	340908	422896	-	6181	PREDICTED: LIX1-like protein [Limulus polyphemus]
LOC111044815	1.49064	10.7309	2.84776	0.0305743	0.471457	YES	NW_019105766.1	385104	466853	+	1601	PREDICTED: basic phospholipase A2 PA-12C [Halyomorpha halys]
LOC111052309	137.685	208.35	0.597635	0.0306682	0.472506	YES	NW_019105580.1	273089	302016	+	2196	PREDICTED: serine/threonine-protein kinase/endoribonuclease IRE1 [Athalia rosae]
LOC111058307	1387.59	2312.62	0.736946	0.0307688	0.473649	YES	NW_019108020.1	12099	123060	-	14005	PREDICTED: ryanodine receptor [Nilaparvata lugens]
LOC111056650	4.67734	16.7267	1.83839	0.030801	0.473649	YES	NW_019107417.1	9011	39150	-	562	-
LOC111052853	614.948	422.314	-0.54215	0.0308199	0.473649	YES	NW_019106630.1	77870	147570	+	3399	PREDICTED: centrosomal protein of 162 kDa-like [Cimex lectularius]
LOC111044733	662.283	427.92	-0.630107	0.0308856	0.473754	YES	NW_019105759.1	241952	265310	+	4300	PREDICTED: origin recognition complex subunit 1 isoform X1 [Cimex lectularius]
LOC111048031	586.878	404.506	-0.536901	0.0308999	0.473754	YES	NW_019106017.1	201126	204636	-	1146	PREDICTED: FK506-binding protein 2 [Zootermopsis nevadensis]
LOC111062160	13.1992	3.60895	-1.8708	0.0309069	0.473754	YES	NW_019111077.1	2285	17655	-	745	PREDICTED: integrator complex subunit 3 isoform X1 [Cephus cinctus]
LOC111063925	193.445	331.985	0.779198	0.0309433	0.473754	YES	NW_019105631.1	188271	209130	+	3061	PREDICTED: spondin-2 [Halyomorpha halys]
LOC111043379	130.217	1257.62	3.2717	0.0309802	0.473754	YES	NW_019105677.1	185113	286054	-	4463	PREDICTED: multicopper oxidase 2 [Nilaparvata lugens]
LOC111047649	750.217	512.501	-0.549753	0.0309819	0.473754	YES	NW_019105982.1	172565	211855	-	3065	PREDICTED: putative inorganic phosphate cotransporter, partial [Halyomorpha halys]
LOC111043426	9.99122	2.13219	-2.22832	0.0310705	0.474479	YES	NW_019105680.1	647567	653937	-	537	PREDICTED: hypothetical protein L798_08484 [Zootermopsis nevadensis]
LOC111045161	146.544	89.8754	-0.705336	0.0310811	0.474479	YES	NW_019105790.1	419335	420136	+	802	PREDICTED: tetraspanin-9-like isoform X2 [Halyomorpha halys]
LOC111060785	15.4374	4.3346	-1.83246	0.0312741	0.477027	YES	NW_019109635.1	20314	21198	-	885	-
LOC111048221	10151.6	19225.2	0.921293	0.0313501	0.477789	YES	NW_019106035.1	122382	164970	+	4187	PREDICTED: ATP-citrate synthase [Cimex lectularius]
LOC111061135	802.507	1474.47	0.877611	0.0314382	0.478463	YES	NW_019109938.1	297	32951	-	4530	PREDICTED: titin isoform X1 [Halyomorpha halys]
LOC111054994	256.845	168.647	-0.606888	0.0314466	0.478463	YES	NW_019107006.1	146481	160403	+	2619	PREDICTED: beta-galactosidase-1-like protein 2 isoform X1 [Cephus cinctus]
LOC111049246	874.253	604.759	-0.53169	0.0314845	0.478642	YES	NW_019106145.1	330980	337920	+	632	-
LOC111058125	47.2665	25.4452	-0.893428	0.0316901	0.481049	YES	NW_019105605.1	949982	953400	+	3419	PREDICTED: delta-tubulin, partial [Nilaparvata lugens]
LOC111061322	45.5492	24.3583	-0.903011	0.0317022	0.481049	YES	NW_019110084.1	28777	32376	-	2934	PREDICTED: PGAP2-interacting protein-like [Aplysia californica]
LOC111062859	96.0751	160.086	0.736613	0.0317216	0.481049	YES	NW_019112673.1	956	7080	-	986	PREDICTED: hypothetical protein FF38_10872 [Lucilia cuprina]
LOC111056322	3.70938	12.3529	1.7356	0.0318156	0.481056	YES	NW_019107330.1	50859	68221	+	1528	PREDICTED: alpha-tubulin 4 [Nilaparvata lugens]
LOC111043633	1.42865	13.5331	3.24377	0.0318182	0.481056	YES	NW_019105692.1	549886	575573	+	2537	PREDICTED: meprin A subunit beta-like [Cimex lectularius]
LOC111050616	374.378	542.104	0.534076	0.0318782	0.481056	YES	NW_019106315.1	139765	202557	+	1372	PREDICTED: CD151 antigen, putative [Pediculus humanus corporis]
LOC111048115	582.545	398.57	-0.547537	0.0319102	0.481056	YES	NW_019106026.1	137840	171213	-	2237	PREDICTED: hypothetical protein FF38_04990 [Lucilia cuprina]
LOC111061576	158.597	244.033	0.621716	0.0319164	0.481056	YES	NW_019110303.1	3330	20196	-	1024	PREDICTED: myosin light chain kinase, smooth muscle-like [Harpegnathos saltator]
LOC111053238	3240.34	4504.8	0.475319	0.0319522	0.481056	YES	NW_019106695.1	228659	292553	+	1568	PREDICTED: hypothetical protein L798_03456 [Zootermopsis nevadensis]
LOC111063886	781.16	537.498	-0.539357	0.0319646	0.481056	YES	NW_019119143.1	13	1013	-	1001	PREDICTED: histone-lysine N-methyltransferase SETMAR [Polistes canadensis]
LOC111056354	412.854	278.586	-0.56751	0.0319737	0.481056	YES	NW_019107338.1	183376	198291	-	1297	PREDICTED: CLP1-like protein [Zootermopsis nevadensis]
LOC111044758	3344.01	2352.74	-0.507236	0.0319761	0.481056	YES	NW_019105552.1	553842	585105	-	5284	PREDICTED: phospholipid scramblase 2 isoform X4 [Halyomorpha halys]
LOC111049378	38.2516	17.8792	-1.09724	0.0320091	0.481056	YES	NW_019106160.1	104228	117712	-	1891	PREDICTED: ribosome biogenesis protein [Nilaparvata lugens]
LOC111046785	101.843	159.939	0.651174	0.0320109	0.481056	YES	NW_019105911.1	213988	227734	+	1077	PREDICTED: peptidyl-alpha-hydroxyglycine alpha-amidating lyase 2-like [Diuraphis noxia]
LOC111061683	4516.64	11003.7	1.28467	0.0320848	0.481715	YES	NW_019110391.1	5805	28475	+	3899	PREDICTED: ATP-citrate synthase [Cimex lectularius]
LOC111045089	51.7395	27.9322	-0.889335	0.0321098	0.481715	YES	NW_019105787.1	638158	646632	+	4353	PREDICTED: kelch domain-containing protein 3 [Strongylocentrotus purpuratus]
LOC111045313	875.542	1506.1	0.782573	0.0321336	0.481715	YES	NW_019105803.1	492622	499482	-	1213	PREDICTED: trypsin-26 [Nilaparvata lugens]
LOC111064508	3.12369	11.425	1.87087	0.0321636	0.48177	YES	NW_019105658.1	5215	22136	+	1219	PREDICTED: uncharacterized protein LOC106677124 isoform X1 [Halyomorpha halys]
LOC111057883	32.9853	60.1554	0.866869	0.0322598	0.481814	YES	NW_019107851.1	8905	37977	-	2690	PREDICTED: ribosome biogenesis protein [Nilaparvata lugens]
LOC111049432	14.4998	31.5762	1.12281	0.0323063	0.481814	YES	NW_019106165.1	61311	123696	+	3033	PREDICTED: uncharacterized protein LOC106692229 [Halyomorpha halys]
LOC111061293	314.573	451.97	0.522833	0.0323176	0.481814	YES	NW_019110073.1	25666	33865	+	1056	PREDICTED: Serpin B10 [Zootermopsis nevadensis]
LOC111050512	4015.13	5612.84	0.483285	0.0323313	0.481814	YES	NW_019106301.1	151134	223073	-	12275	PREDICTED: muscle M-line assembly protein unc-89 [Cimex lectularius]
LOC111051314	5.37486	16.5408	1.62173	0.0323495	0.481814	YES	NW_019106408.1	228499	263572	+	2203	PREDICTED: slowpoke-binding protein isoform X1 [Cimex lectularius]
LOC111044663	139.666	87.5205	-0.674288	0.032357	0.481814	YES	NW_019105756.1	389386	421746	-	2670	PREDICTED: radial spoke head protein 3 homolog B isoform X1 [Cimex lectularius]
LOC111064353	40.5933	11.5047	-1.81902	0.0323764	0.481814	YES	NW_019105647.1	759943	766741	-	1318	PREDICTED: Protein XRP2 [Zootermopsis nevadensis]
LOC111046864	34.4283	63.2426	0.877301	0.0324005	0.481814	YES	NW_019105917.1	443399	472179	-	1100	-
LOC111052920	421.312	610.473	0.535039	0.0324237	0.481814	YES	NW_019106642.1	39983	95963	+	2740	PREDICTED: putative inhibitor of apoptosis 1 [Lygus lineolaris]
LOC111047803	65.2581	125.974	0.948899	0.0324295	0.481814	YES	NW_019105998.1	9761	76150	+	4444	PREDICTED: longitudinals lacking protein, isoforms H/M/V-like isoform X1 [Copidosoma floridanum]
LOC111057053	121.648	75.9747	-0.679126	0.0325145	0.482685	YES	NW_019105602.1	55730	67483	+	1121	PREDICTED: Intraflagellar transport protein 20-like protein [Zootermopsis nevadensis]
LOC111058408	3074.43	4284.58	0.478838	0.0325596	0.482923	YES	NW_019108059.1	74694	95602	-	2080	PREDICTED: nucleolar GTP-binding protein [Riptortus pedestris]
LOC111048268	384.827	563.034	0.549011	0.0325832	0.482923	YES	NW_019106040.1	13807	103550	+	2711	PREDICTED: integrin beta-PS [Diuraphis noxia]
LOC111057284	143.239	361.777	1.33668	0.0326401	0.483375	YES	NW_019107619.1	32029	71175	-	1209	PREDICTED: superoxide dismutase [Cu-Zn]-like isoform X1 [Cimex lectularius]
LOC111051305	122.123	188.746	0.628114	0.0327067	0.483969	YES	NW_019106407.1	143986	160935	-	5592	PREDICTED: hypothetical protein L798_11233 [Zootermopsis nevadensis]
LOC111052283	62.4569	103.085	0.722903	0.0327541	0.484279	YES	NW_019106546.1	289954	298065	+	1186	PREDICTED: Putative heparin-binding growth factor 1 [Zootermopsis nevadensis]
LOC111058988	40.0868	20.4663	-0.969877	0.0328203	0.484647	YES	NW_019108304.1	74373	77282	-	2746	PREDICTED: dynamin-1-like protein isoform X2 [Stegastes partitus]
LOC111062753	53.504	87.2496	0.705503	0.0328615	0.484647	YES	NW_019112431.1	1199	9151	-	877	PREDICTED: Serine/threonine-protein kinase Doa [Zootermopsis nevadensis]
LOC111058034	0.370127	5.49592	3.89227	0.0328788	0.484647	YES	NW_019107902.1	123279	124016	-	738	PREDICTED: mitochondrial import receptor subunit TOM22-like protein [Sarcoptes scabiei]
LOC111046423	30.8225	10.0325	-1.61931	0.0329052	0.484647	YES	NW_019105883.1	208728	235126	+	1848	PREDICTED: pickpocket protein 19-like [Diuraphis noxia]
LOC111049825	15.9203	32.8986	1.04715	0.0329112	0.484647	YES	NW_019106218.1	613	44254	-	2539	PREDICTED: zinc finger protein 497-like [Microplitis demolitor]
LOC111055010	377.145	595.945	0.660061	0.0329982	0.485389	YES	NW_019105592.1	347299	362318	+	1496	PREDICTED: mpv17-like protein [Diuraphis noxia]
LOC111043495	171.337	255.64	0.577278	0.0330208	0.485389	YES	NW_019105684.1	712619	718838	+	838	PREDICTED: juvenile hormone acid methyltransferase [Nilaparvata lugens]
LOC111064041	200.835	622.866	1.63291	0.0330459	0.485389	YES	NW_019105632.1	831765	849108	-	7303	PREDICTED: mucin-5AC-like [Halyomorpha halys]
LOC111051392	946.166	663.134	-0.512793	0.0330676	0.485389	YES	NW_019105576.1	409464	415396	-	860	PREDICTED: oligosaccharyltransferase complex subunit OSTC [Halyomorpha halys]
LOC111053840	4.44963	13.7752	1.63032	0.033122	0.485798	YES	NW_019106788.1	35211	94640	-	1690	PREDICTED: torso [Tribolium castaneum]
LOC111053321	2501.07	4267.43	0.770821	0.0332029	0.486007	YES	NW_019106709.1	60880	94014	+	3978	PREDICTED: NADP-dependent malic enzyme [Zootermopsis nevadensis]
LOC111047701	5271.78	7508.57	0.510248	0.033215	0.486007	YES	NW_019105987.1	323715	336774	+	1249	PREDICTED: cytochrome c oxidase subunit iv [Papilio xuthus]
LOC111052449	424.029	610.561	0.525971	0.0332159	0.486007	YES	NW_019105580.1	712706	720573	+	1404	PREDICTED: Reticulon-4-interacting protein 1-like protein, mitochondrial [Zootermopsis nevadensis]
LOC111060717	23.3114	10.2522	-1.1851	0.0334236	0.48862	YES	NW_019109589.1	7860	9350	-	1491	PREDICTED: Uncharacterized protein OBRU01_15069 [Operophtera brumata]
LOC111051015	167.048	108.176	-0.626886	0.0334478	0.48862	YES	NW_019106371.1	107579	115515	-	1361	PREDICTED: Transmembrane protein 135 [Papilio machaon]
LOC111060789	28.7697	12.7952	-1.16894	0.0335752	0.489748	YES	NW_019109635.1	9989	11022	-	885	PREDICTED: unnamed protein product [Oikopleura dioica]
LOC111049527	288.631	190.947	-0.596054	0.0335785	0.489748	YES	NW_019106177.1	273067	300960	-	1783	PREDICTED: Protein GPR89 [Zootermopsis nevadensis]
LOC111043812	20557.7	30124	0.551234	0.0336372	0.490017	YES	NW_019105703.1	431701	459785	-	1973	PREDICTED: Fructose-bisphosphate aldolase [Lucilia cuprina]
LOC111053725	2423.02	3574.84	0.561077	0.0336504	0.490017	YES	NW_019106766.1	57371	69471	-	2337	PREDICTED: Protein tumorous imaginal discs, mitochondrial [Zootermopsis nevadensis]
LOC111056577	7578.87	5319.17	-0.510781	0.0337216	0.490664	YES	NW_019107389.1	65650	73190	+	745	PREDICTED: stress-associated endoplasmic reticulum protein 2-like [Diaphorina citri]
LOC111057730	17.5127	174.414	3.31605	0.0337852	0.4912	YES	NW_019107783.1	111412	113493	-	1194	PREDICTED: endocuticle structural glycoprotein SgAbd-8-like [Cimex lectularius]
LOC111057329	11076.4	20266.2	0.871587	0.0340226	0.494258	YES	NW_019107635.1	28509	67204	+	1889	PREDICTED: cytochrome P450 CYP6ER1v2 [Nilaparvata lugens]
LOC111062857	21.2464	40.7404	0.939244	0.0341496	0.494736	YES	NW_019112671.1	2407	8149	+	2374	PREDICTED: conserved hypothetical protein [Pediculus humanus corporis]
LOC111048995	90.3389	141.878	0.651228	0.0341757	0.494736	YES	NW_019105567.1	216024	245463	+	2197	PREDICTED: ras and EF-hand domain-containing protein-like isoform X1 [Diaphorina citri]
LOC111049499	517.53	353.269	-0.550875	0.0342204	0.494736	YES	NW_019106172.1	331987	419469	-	2190	PREDICTED: TGF-alpha [Gryllus bimaculatus]
LOC111063659	6032.29	9297.88	0.624196	0.0342348	0.494736	YES	NW_019105630.1	326190	338567	-	1448	PREDICTED: phosphoserine transaminase [Blattella germanica]
LOC111049948	361.059	248.454	-0.539258	0.0342459	0.494736	YES	NW_019106233.1	160585	172777	-	3870	PREDICTED: Transmembrane 7 superfamily member 3 [Zootermopsis nevadensis]
LOC111056432	64.5373	124.106	0.943368	0.0342694	0.494736	YES	NW_019107358.1	162172	191217	-	3530	PREDICTED: uncharacterized protein LOC106685607 [Halyomorpha halys]
LOC111063444	6261.47	8933.22	0.512679	0.0342819	0.494736	YES	NW_019105629.1	797024	814971	+	1607	PREDICTED: cytochrome b-c1 complex subunit 2, mitochondrial [Neodiprion lecontei]
LOC111044127	41.2351	69.5587	0.75436	0.0342844	0.494736	YES	NW_019105722.1	612202	638207	+	959	PREDICTED: peptide transporter family 1 isoform X2 [Neodiprion lecontei]
LOC111045013	549.609	777.892	0.501164	0.0343434	0.494736	YES	NW_019105782.1	560980	576466	-	1387	PREDICTED: cathepsin B-like [Cimex lectularius]
LOC111061528	26.9934	11.8879	-1.18311	0.0343705	0.494736	YES	NW_019105623.1	31859	108196	+	1107	PREDICTED: Lipoma HMGIC fusion partner homolog-like Protein [Tribolium castaneum]
LOC111064439	5.63113	31.4369	2.48097	0.0343727	0.494736	YES	NW_019105653.1	269889	273737	+	843	-
LOC111048087	31.9077	90.7293	1.50766	0.0344004	0.494736	YES	NW_019106022.1	335749	422491	-	7708	PREDICTED: probable nuclear hormone receptor HR38 isoform X1 [Halyomorpha halys]
LOC111053768	10.0421	38.4208	1.93583	0.0344065	0.494736	YES	NW_019106775.1	413	21161	+	3343	PREDICTED: patched domain-containing protein 3 [Halyomorpha halys]
LOC111048024	229.19	346.009	0.594267	0.0345118	0.495168	YES	NW_019106017.1	135564	155364	+	2137	PREDICTED: high affinity cationic amino acid transporter 1-like isoform X4 [Cimex lectularius]
LOC111048958	199.93	303.977	0.604471	0.0345311	0.495168	YES	NW_019106110.1	104773	137444	+	3337	PREDICTED: TLD domain-containing protein 1-like Protein [Tribolium castaneum]
LOC111063834	37.3689	18.3184	-1.02855	0.0345516	0.495168	YES	NW_019117894.1	5	1828	-	1824	-
LOC111044220	44.2091	80.0158	0.855943	0.0345802	0.495168	YES	NW_019105728.1	203026	277969	+	4225	PREDICTED: multidrug resistance protein 49-like protein [Laodelphax striatella]
LOC111054086	43.2697	74.3508	0.780992	0.034598	0.495168	YES	NW_019106832.1	28862	48341	-	1111	PREDICTED: uncharacterized protein LOC106674296 [Cimex lectularius]
LOC111061181	22.1736	8.77577	-1.33725	0.0346096	0.495168	YES	NW_019109976.1	18432	19640	-	1038	PREDICTED: hypothetical protein BRAFLDRAFT_87445 [Branchiostoma floridae]
LOC111056588	6245.53	3147.34	-0.988692	0.0346258	0.495168	YES	NW_019107391.1	160327	165240	+	617	-
LOC111043989	0.63653	21.5334	5.08021	0.0346681	0.495274	YES	NW_019105548.1	233982	242261	+	878	PREDICTED: ecdysis triggering hormone [Nilaparvata lugens]
LOC111058088	20.2784	39.9058	0.976655	0.0346873	0.495274	YES	NW_019107935.1	78946	128838	+	1406	PREDICTED: hypothetical protein D910_07059, partial [Dendroctonus ponderosae]
LOC111054134	296.574	202.159	-0.552902	0.0347909	0.495984	YES	NW_019106842.1	238660	252813	-	3075	PREDICTED: hypothetical protein D910_07030 [Dendroctonus ponderosae]
LOC111064557	18.5874	37.5015	1.01262	0.0348086	0.495984	YES	NW_019105661.1	85066	350216	+	3450	-
LOC111046544	13.3418	407.87	4.93409	0.0348254	0.495984	YES	NW_019105892.1	515520	522124	-	1353	PREDICTED: pro-resilin-like isoform X2 [Diaphorina citri]
LOC111053660	2.81658	68.6897	4.60808	0.0348453	0.495984	YES	NW_019106750.1	150582	160715	-	567	-
LOC111050588	545.535	377.459	-0.53135	0.0349379	0.496913	YES	NW_019106312.1	154932	156931	-	2000	PREDICTED: BTB/POZ domain-containing protein 1-like [Bombus terrestris]
LOC111043360	150.249	93.8865	-0.678364	0.0349648	0.496913	YES	NW_019105675.1	458834	479708	+	1741	PREDICTED: CTD small phosphatase-like protein 2-B [Cimex lectularius]
LOC111043975	37.1953	62.7387	0.754236	0.0350225	0.497262	YES	NW_019105711.1	764629	772304	-	1984	PREDICTED: TNF receptor-associated factor 5 [Cephus cinctus]
LOC111045751	1240.5	669.457	-0.889853	0.0350834	0.497262	YES	NW_019105554.1	1354462	1381760	-	1362	PREDICTED: acyl-CoA Delta(11) desaturase-like isoform X1 [Cimex lectularius]
LOC111064537	80.7156	48.7808	-0.726533	0.0350879	0.497262	YES	NW_019105659.1	337134	340018	+	2885	PREDICTED: BRCA1-associated protein [Zootermopsis nevadensis]
LOC111054303	7578.8	15398.8	1.02277	0.035098	0.497262	YES	NW_019106870.1	12522	148932	+	2895	PREDICTED: tropomyosin [Myzus persicae]
LOC111062855	33.0414	58.3995	0.82168	0.0352821	0.499485	YES	NW_019112666.1	1928	6246	+	1138	PREDICTED: hypothetical protein Phum_PHUM352970 [Pediculus humanus corporis]
LOC111051226	2.17903	9.80359	2.16962	0.0353727	0.500381	YES	NW_019106397.1	235141	275703	+	1550	PREDICTED: uncharacterized protein LOC106662339 isoform X1 [Cimex lectularius]
LOC111052473	505.667	708.8	0.487191	0.035413	0.500563	YES	NW_019106573.1	277770	313199	+	988	PREDICTED: sugar transporter 1 [Nilaparvata lugens]
LOC111051693	101.465	692.374	2.77057	0.035486	0.500961	YES	NW_019106460.1	320775	335705	+	2993	PREDICTED: Pro-resilin [Zootermopsis nevadensis]
LOC111050791	15.6428	38.5689	1.30194	0.0355385	0.500961	YES	NW_019106338.1	274733	312084	-	3764	PREDICTED: zinc finger protein 423 homolog [Cimex lectularius]
LOC111051072	4.62346	15.1039	1.70788	0.0355564	0.500961	YES	NW_019106378.1	209030	301140	-	1348	PREDICTED: neuropeptide GPCR A35 [Nilaparvata lugens]
LOC111060871	36.4994	18.382	-0.989582	0.0355601	0.500961	YES	NW_019109723.1	12372	15079	-	2540	-
LOC111050019	457.741	320.645	-0.513556	0.0355793	0.500961	YES	NW_019106241.1	317245	377966	-	2992	PREDICTED: venom dipeptidyl peptidase 4 isoform X3 [Cimex lectularius]
LOC111045160	232.211	136.934	-0.761962	0.0356052	0.500961	YES	NW_019105790.1	169070	216828	-	2759	PREDICTED: uncharacterized protein LOC725799 isoform X1 [Apis mellifera]
LOC111045872	5904.46	8398.53	0.508333	0.0356453	0.50114	YES	NW_019105838.1	571628	577521	-	931	PREDICTED: mitochondrial cytochrome c [Nilaparvata lugens]
LOC111046381	712.493	1010.29	0.503819	0.0357034	0.501212	YES	NW_019105557.1	1058472	1208620	-	4953	PREDICTED: UDP-N-acetylglucosamine--peptide N-acetylglucosaminyltransferase 110 kDa subunit isoform X3 [Athalia rosae]
LOC111047543	132.221	200.467	0.600418	0.0357321	0.501212	YES	NW_019105970.1	52528	109460	+	3448	PREDICTED: hypothetical protein TcasGA2_TC015324 [Tribolium castaneum]
LOC111061667	42.7651	22.349	-0.936219	0.0357468	0.501212	YES	NW_019110381.1	1428	3093	+	1525	PREDICTED: Ornithine decarboxylase, partial [Anas platyrhynchos]
LOC111052166	184.303	289.173	0.649852	0.0357693	0.501212	YES	NW_019106530.1	1215	65765	-	4675	PREDICTED: multidrug resistance-associated protein 4-like protein [Laodelphax striatella]
LOC111057369	58.4591	92.9752	0.669419	0.0357871	0.501212	YES	NW_019107645.1	42382	79187	+	2884	PREDICTED: cyclin-dependent kinase-like 4 isoform X1 [Cimex lectularius]
LOC111054808	146.316	93.5102	-0.645897	0.0358469	0.501665	YES	NW_019106970.1	143354	183866	-	3885	PREDICTED: DNA polymerase alpha catalytic subunit [Halyomorpha halys]
LOC111043449	0	3.80634	Inf	0.0358809	0.501757	YES	NW_019105681.1	575877	578857	+	1568	PREDICTED: Glucose dehydrogenase [acceptor], partial [Zootermopsis nevadensis]
LOC111052383	19.5047	136.33	2.80521	0.0359659	0.50218	YES	NW_019106562.1	3931	25064	-	1748	PREDICTED: extensin-like [Cimex lectularius]
LOC111055215	3.3504	12.7949	1.93317	0.0359766	0.50218	YES	NW_019105593.1	470409	539586	+	1418	PREDICTED: Krueppel-like factor 9 isoform X1 [Cimex lectularius]
LOC111044999	2525.13	3627.82	0.522745	0.0360184	0.50218	YES	NW_019105782.1	333796	534517	-	16771	PREDICTED: uncharacterized protein LOC107270181 isoform X3 [Cephus cinctus]
LOC111049216	433.796	297.527	-0.543996	0.0360831	0.50218	YES	NW_019106144.1	27693	41808	-	2549	PREDICTED: UPF0047 protein YjbQ [Halyomorpha halys]
LOC111046968	379.439	262.964	-0.529005	0.0361345	0.50218	YES	NW_019105926.1	443140	454360	-	1832	-
LOC111049843	710.416	1056	0.57188	0.0361448	0.50218	YES	NW_019106220.1	356500	375082	+	2174	PREDICTED: arrestin1 precursor [Dianemobius nigrofasciatus]
LOC111043374	57.9759	29.8712	-0.956698	0.0361633	0.50218	YES	NW_019105676.1	318439	322315	-	915	PREDICTED: uncharacterized protein LOC106677485 [Halyomorpha halys]
LOC111045181	208.884	140.919	-0.567837	0.0361713	0.50218	YES	NW_019105792.1	619689	653698	+	1771	PREDICTED: DnaJ domain-containing protein [Heliconius erato]
LOC111048854	32.584	65.7805	1.0135	0.036178	0.50218	YES	NW_019106101.1	74393	115780	-	4511	PREDICTED: mucin-5AC-like isoform X2 [Cimex lectularius]
LOC111061848	31.9402	15.3967	-1.05275	0.0361853	0.50218	YES	NW_019110567.1	453	26173	+	1476	PREDICTED: partitioning defective 3 homolog B [Halyomorpha halys]
LOC111047665	3.13585	12.3142	1.97339	0.0362333	0.502466	YES	NW_019105984.1	186038	220986	+	611	-
LOC111060627	13.969	4.27557	-1.70804	0.036285	0.502802	YES	NW_019109496.1	1395	2958	-	1366	-
LOC111049651	205.575	131.744	-0.641932	0.0363489	0.503307	YES	NW_019106197.1	381151	383788	+	464	PREDICTED: single-pass membrane and coiled-coil domain-containing protein 4 homolog [Dinoponera quadriceps]
LOC111043528	26.118	48.341	0.888203	0.0363972	0.503596	YES	NW_019105547.1	292911	295474	-	752	PREDICTED: putative transmembrane protein INAFM2 [Halyomorpha halys]
LOC111050961	1907.45	3664.4	0.941931	0.0365226	0.504606	YES	NW_019106363.1	88281	168765	-	3881	PREDICTED: dopamine N-acetyltransferase-like isoform X1 [Cimex lectularius]
LOC111054766	18.3119	43.2326	1.23934	0.0365745	0.504606	YES	NW_019106964.1	122734	136174	-	753	PREDICTED: uncharacterized protein LOC103511826 [Diaphorina citri]
LOC111060278	229.241	448.98	0.969786	0.0365935	0.504606	YES	NW_019109170.1	22149	53587	+	4315	PREDICTED: myosin light chain kinase, smooth muscle isoform X1 [Tribolium castaneum]
LOC111059082	35.8643	79.0315	1.13988	0.0366177	0.504606	YES	NW_019108347.1	46944	49429	+	2486	PREDICTED: protein vein isoform X1 [Cimex lectularius]
LOC111046437	148.876	89.5311	-0.73365	0.0366182	0.504606	YES	NW_019105883.1	391663	399527	+	1807	PREDICTED: origin recognition complex subunit 2 [Culex quinquefasciatus]
LOC111064133	144.402	91.6845	-0.655339	0.0366355	0.504606	YES	NW_019105544.1	1528461	1535590	+	2015	-
LOC111062476	461.67	646.943	0.486775	0.0366963	0.504668	YES	NW_019111731.1	656	12310	-	1766	PREDICTED: Spectrin alpha chain [Zootermopsis nevadensis]
LOC111043898	36.4609	18.8987	-0.948061	0.0367178	0.504668	YES	NW_019105706.1	774590	775722	+	801	PREDICTED: density-regulated protein homolog [Acropora digitifera]
LOC111061320	86.1607	53.1273	-0.697577	0.0367532	0.504668	YES	NW_019110084.1	13558	16946	-	2828	PREDICTED: X-ray repair cross-complementing protein 5-like [Aplysia californica]
LOC111047656	23.8148	9.4315	-1.3363	0.0367704	0.504668	YES	NW_019105983.1	466045	468977	+	867	-
LOC111054079	1.86077	9.95283	2.41921	0.0367811	0.504668	YES	NW_019106830.1	28970	93851	-	1790	PREDICTED: zinc finger protein rotund-like isoform X1 [Cimex lectularius]
LOC111051572	37.9801	78.4935	1.04733	0.0368309	0.504668	YES	NW_019106445.1	312017	313951	-	1935	PREDICTED: FMRFamide [Nilaparvata lugens]
LOC111058336	28.6437	51.5019	0.84641	0.0368382	0.504668	YES	NW_019108030.1	1377	47495	+	3782	PREDICTED: E3 ubiquitin-protein ligase MYCBP2 isoform X1 [Halyomorpha halys]
LOC111053547	56.9154	93.0797	0.709648	0.036861	0.504668	YES	NW_019106736.1	125837	145683	-	572	-
LOC111052356	43.2318	98.5373	1.18858	0.0369077	0.504668	YES	NW_019106557.1	203226	267917	-	2367	PREDICTED: nose resistant to fluoxetine protein 6-like [Acyrthosiphon pisum]
LOC111051330	21.1406	66.0342	1.6432	0.0369155	0.504668	YES	NW_019106411.1	124250	140998	-	1372	PREDICTED: alpha-tocopherol transfer protein-like [Neodiprion lecontei]
LOC111050737	72.434	121.272	0.743504	0.0369584	0.504878	YES	NW_019106332.1	61639	85734	+	2006	PREDICTED: F-box/LRR-repeat protein 7-like [Cimex lectularius]
LOC111044310	242.758	361.772	0.575561	0.0370554	0.505826	YES	NW_019105734.1	35872	58245	-	2465	PREDICTED: carbonic anhydrase 2-like [Halyomorpha halys]
LOC111048197	931.012	652.846	-0.512057	0.0371311	0.506109	YES	NW_019106033.1	163524	190343	+	5926	PREDICTED: protein abnormal spindle [Diaphorina citri]
LOC111043952	456.51	290.882	-0.650212	0.0371314	0.506109	YES	NW_019105548.1	1105024	1120711	+	2050	PREDICTED: calpain-A-like isoform X5 [Bombus terrestris]
LOC111058432	211.417	397.95	0.912499	0.0371662	0.506206	YES	NW_019108065.1	10244	32705	+	1958	PREDICTED: methoprene-tolerant protein [Nilaparvata lugens]
LOC111047255	29.2253	13.6208	-1.10141	0.0372118	0.506277	YES	NW_019105560.1	1127251	1272232	-	2000	PREDICTED: connectin-like [Bombyx mori]
LOC111046716	2986.31	2123.73	-0.491768	0.0372458	0.506277	YES	NW_019105904.1	571345	577015	-	1769	PREDICTED: trypsin-18 [Nilaparvata lugens]
LOC111047979	17.4963	36.2972	1.05281	0.0372643	0.506277	YES	NW_019106013.1	518052	527875	+	1913	PREDICTED: acetylcholine receptor subunit alpha-like [Cephus cinctus]
LOC111058450	1663	1194.66	-0.477187	0.0372819	0.506277	YES	NW_019108070.1	54046	73094	-	3933	PREDICTED: sortilin-related receptor-like [Diaphorina citri]
LOC111045318	390.451	554.647	0.506428	0.0373363	0.506557	YES	NW_019105803.1	439759	449959	-	861	PREDICTED: trypsin-23 [Nilaparvata lugens]
LOC111047345	918.984	1277.77	0.475519	0.0373701	0.506557	YES	NW_019105954.1	455939	490868	+	1930	PREDICTED: nucleolar protein 11 [Cimex lectularius]
LOC111048793	19.7434	44.464	1.17127	0.0373855	0.506557	YES	NW_019106097.1	425921	441579	+	2390	PREDICTED: probable ubiquitin carboxyl-terminal hydrolase FAF-X [Halyomorpha halys]
LOC111043798	3.33925	26.6059	2.99415	0.0374398	0.506783	YES	NW_019105702.1	508145	515462	+	1569	-
LOC111053922	653.786	906.517	0.471516	0.0374575	0.506783	YES	NW_019106802.1	151679	199013	-	3039	PREDICTED: uncharacterized protein LOC106680965 isoform X4 [Halyomorpha halys]
LOC111049865	367.046	180.667	-1.02263	0.037489	0.506835	YES	NW_019106223.1	37850	50753	-	1226	PREDICTED: Ly-6/neurotoxin superfamily member 1 [Nilaparvata lugens]
LOC111044410	377.519	255.836	-0.56133	0.0375258	0.506835	YES	NW_019105739.1	237020	261044	+	2014	PREDICTED: insulin-like peptide 2 [Nilaparvata lugens]
LOC111045675	2612.14	1850.46	-0.497353	0.0375602	0.506835	YES	NW_019105826.1	235858	243219	-	376	PREDICTED: ribosomal protein L29 [Manduca sexta]
LOC111044500	149.299	95.9069	-0.638495	0.037572	0.506835	YES	NW_019105745.1	540847	558596	-	460	PREDICTED: conserved hypothetical protein [Pediculus humanus corporis]
LOC111052306	0.318265	5.05847	3.9904	0.0376063	0.506924	YES	NW_019106549.1	89721	90686	+	966	PREDICTED: myosin-2 heavy chain-like [Diaphorina citri]
LOC111055660	59.4226	33.0345	-0.84704	0.0377019	0.507839	YES	NW_019107152.1	170267	219393	-	3022	PREDICTED: Protein retinal degeneration B [Zootermopsis nevadensis]
LOC111054913	21.8707	43.6927	0.998391	0.0377935	0.508389	YES	NW_019106991.1	17620	116648	-	1015	PREDICTED: GAS2-like protein 1 [Diaphorina citri]
LOC111048874	159.352	240.968	0.596624	0.0378117	0.508389	YES	NW_019106102.1	46205	131264	-	5050	PREDICTED: Adenylate cyclase type 3, partial [Zootermopsis nevadensis]
LOC111055319	567.873	797.71	0.490295	0.0378451	0.508389	YES	NW_019107070.1	174672	234489	-	4415	PREDICTED: multidrug resistance-associated protein 1-like protein [Laodelphax striatella]
LOC111045668	75.4619	119.486	0.663027	0.0378672	0.508389	YES	NW_019105825.1	347261	361163	-	2222	PREDICTED: putative chemosensory protein CSP4 [Nilaparvata lugens]
LOC111051202	7658.3	10770.3	0.491965	0.0378815	0.508389	YES	NW_019106395.1	143342	152933	+	1163	PREDICTED: ACYPI000258 [Acyrthosiphon pisum]
LOC111051545	353.417	240.136	-0.557521	0.0379765	0.509291	YES	NW_019106441.1	191663	251932	+	2068	PREDICTED: probable galactosyltransferase sqv-3 isoform X1 [Cimex lectularius]
LOC111055528	278.258	122.896	-1.17899	0.0380211	0.509516	YES	NW_019107121.1	97603	101798	-	1401	-
LOC111051203	41.8878	74.4682	0.830094	0.0381097	0.510036	YES	NW_019106395.1	291598	300861	+	3073	PREDICTED: Heat shock factor 2-binding protein [Zootermopsis nevadensis]
LOC111055055	589.44	410.452	-0.522132	0.0381164	0.510036	YES	NW_019107022.1	219150	221923	+	2774	PREDICTED: Solute carrier family 35 member B1-like protein [Zootermopsis nevadensis]
LOC111058746	257.327	122.767	-1.06768	0.0381883	0.510036	YES	NW_019105609.1	442159	460612	+	1539	PREDICTED: UPF0764 protein C16orf89 homolog [Diuraphis noxia]
LOC111049135	6639.54	9316.2	0.488658	0.038192	0.510036	YES	NW_019106135.1	380668	417016	-	2638	PREDICTED: delta-1-pyrroline-5-carboxylate dehydrogenase, mitochondrial [Diuraphis noxia]
LOC111058023	4.2665	0	-Inf	0.0382072	0.510036	YES	NW_019107900.1	69515	73151	+	860	-
LOC111053777	2.43631	10.1184	2.05421	0.038227	0.510036	YES	NW_019106776.1	218844	281709	-	10629	PREDICTED: uncharacterized protein LOC107270320 isoform X2 [Cephus cinctus]
LOC111045761	161.507	104.617	-0.626474	0.0383266	0.51089	YES	NW_019105554.1	1473138	1479012	-	2428	PREDICTED: acyl-CoA desaturase 4 [Cimex lectularius]
LOC111057774	6.63981	18.4564	1.47491	0.038353	0.51089	YES	NW_019107797.1	62810	119841	+	3569	PREDICTED: endoplasmic reticulum aminopeptidase 1-like [Halyomorpha halys]
LOC111050710	147.133	229.935	0.644106	0.0383746	0.51089	YES	NW_019106329.1	305141	319835	-	1190	PREDICTED: circadian clock-controlled protein-like [Cephus cinctus]
LOC111052972	1.86077	13.2194	2.82869	0.0384554	0.511594	YES	NW_019105582.1	812066	814904	+	414	PREDICTED: olfactory receptor 20 [Tribolium castaneum]
LOC111061502	73.3675	126.884	0.790296	0.0385633	0.512153	YES	NW_019110262.1	9674	30013	-	4814	PREDICTED: major facilitator superfamily domain-containing protein 6 [Acyrthosiphon pisum]
LOC111052490	257.467	173.237	-0.571644	0.0386086	0.512153	YES	NW_019105542.1	561801	568212	-	1347	-
LOC111046612	468.616	662.436	0.499374	0.0386118	0.512153	YES	NW_019105895.1	340578	353908	+	674	PREDICTED: hypothetical protein L798_08088 [Zootermopsis nevadensis]
LOC111061754	55.0137	30.1288	-0.868648	0.0386534	0.512153	YES	NW_019105623.1	580469	605074	-	1505	PREDICTED: T-box transcription factor TBX6-like [Halyomorpha halys]
LOC111043894	91.1991	56.7622	-0.684089	0.0387181	0.512153	YES	NW_019105706.1	691316	698036	-	6505	PREDICTED: putative glutamate synthase [NADPH] isoform X3 [Microplitis demolitor]
LOC111064490	41.2116	21.9697	-0.907534	0.0387849	0.512153	YES	NW_019105656.1	208966	211330	+	1944	PREDICTED: uncharacterized protein LOC105846628 [Hydra vulgaris]
LOC111052787	123.743	212.6	0.7808	0.0387959	0.512153	YES	NW_019106622.1	110095	149153	+	6751	PREDICTED: gamma-aminobutyric acid type B receptor subunit 1 isoform X1 [Halyomorpha halys]
LOC111050989	427.206	638.445	0.579629	0.0388427	0.512153	YES	NW_019106368.1	203921	227396	-	4866	PREDICTED: 65 kDa Yes-associated protein [Zootermopsis nevadensis]
LOC111049390	38.5964	66.0036	0.774081	0.038853	0.512153	YES	NW_019106161.1	78781	89339	-	1681	-
LOC111061771	34.4944	16.234	-1.08734	0.0388791	0.512153	YES	NW_019110465.1	11	1905	-	1227	PREDICTED: histidine protein methyltransferase 1 homolog [Bactrocera dorsalis]
LOC111044778	55.9583	94.0034	0.74836	0.0389237	0.512153	YES	NW_019105763.1	6024	24617	+	1787	PREDICTED: potassium channel subfamily K member 18 [Halyomorpha halys]
LOC111055993	4.35908	13.7277	1.65499	0.0389442	0.512153	YES	NW_019107238.1	136323	146219	-	658	-
LOC111051237	148.226	96.451	-0.619934	0.0389711	0.512153	YES	NW_019106400.1	226650	231348	+	2928	-
LOC111064300	5652.56	3939.91	-0.520742	0.0390192	0.512153	YES	NW_019105645.1	80420	101779	-	4325	PREDICTED: Stereocilin [Zootermopsis nevadensis]
LOC111047145	27.6848	12.6454	-1.13048	0.03904	0.512153	YES	NW_019105940.1	414099	430569	+	1143	PREDICTED: DNA-directed RNA polymerase II subunit RPB7 [Athalia rosae]
LOC111045744	8.92358	20.9662	1.23237	0.0390401	0.512153	YES	NW_019105830.1	251480	254653	-	1348	PREDICTED: uncharacterized protein LOC107454032 [Parasteatoda tepidariorum]
LOC111058747	346.636	237.232	-0.547127	0.0390421	0.512153	YES	NW_019108202.1	42953	62877	+	3189	-
LOC111045755	272.942	187.314	-0.543134	0.0390504	0.512153	YES	NW_019105831.1	47630	63082	-	1449	PREDICTED: uncharacterized protein CG4449-like [Neodiprion lecontei]
LOC111056937	8.34702	22.0221	1.39962	0.0391105	0.512153	YES	NW_019107501.1	163632	172035	-	3326	PREDICTED: protein wingless isoform X1 [Halyomorpha halys]
LOC111054564	80.6266	182.102	1.17542	0.0391109	0.512153	YES	NW_019106921.1	172822	192713	-	755	PREDICTED: uncharacterized protein LOC106683306 isoform X1 [Halyomorpha halys]
LOC111056040	94.4461	149.733	0.664834	0.0391501	0.512153	YES	NW_019107246.1	64219	106399	+	2590	PREDICTED: ribosome biogenesis protein [Nilaparvata lugens]
LOC111055899	1504.94	2413.37	0.681348	0.0391534	0.512153	YES	NW_019105596.1	910595	926759	-	2223	PREDICTED: hypothetical protein [Riptortus pedestris]
LOC111057015	1.05852	30.8801	4.86656	0.0391754	0.512153	YES	NW_019107524.1	64539	70377	+	1852	-
LOC111055455	322.199	186.721	-0.787068	0.0391834	0.512153	YES	NW_019107104.1	57198	60017	+	2820	PREDICTED: RNA-binding protein MEX3B [Cimex lectularius]
LOC111048938	19.6062	7.7937	-1.33093	0.0392109	0.512153	YES	NW_019106109.1	456188	458125	-	1938	-
LOC111052641	1184.92	831.299	-0.51135	0.0392714	0.512153	YES	NW_019106599.1	46109	65917	+	5556	PREDICTED: uncharacterized protein LOC108004475, partial [Apis cerana]
LOC111055642	13.608	30.0883	1.14474	0.0392815	0.512153	YES	NW_019107148.1	8367	49963	+	1689	PREDICTED: neural cell adhesion molecule 1 isoform X1 [Halyomorpha halys]
LOC111051910	816.021	579.218	-0.4945	0.0392823	0.512153	YES	NW_019106489.1	216587	234688	-	4186	PREDICTED: Ankyrin repeat and LEM domain-containing protein 1 [Zootermopsis nevadensis]
LOC111045100	83.5229	52.453	-0.671145	0.0393082	0.512153	YES	NW_019105787.1	590501	599743	+	2401	PREDICTED: vesicle transport through interaction with t-SNAREs homolog 1A isoform X1 [Oreochromis niloticus]
LOC111060780	15.5735	4.82474	-1.69057	0.0393462	0.512284	YES	NW_019109635.1	23350	24033	+	684	PREDICTED: coiled-coil domain-containing protein 12 [Geospiza fortis]
LOC111056633	3.82222	13.312	1.80024	0.0394524	0.512759	YES	NW_019107410.1	182798	184995	-	904	PREDICTED: Lamin-B receptor [Zootermopsis nevadensis]
LOC111048366	27.025	80.5997	1.57648	0.0394814	0.512759	YES	NW_019106051.1	303933	314979	-	1201	PREDICTED: uncharacterized protein LOC106687787 [Halyomorpha halys]
LOC111060584	67.365	39.9551	-0.753619	0.0394827	0.512759	YES	NW_019109445.1	7080	8011	+	899	PREDICTED: AGAP001454-PA-like protein [Anopheles sinensis]
LOC111064141	450.945	312.787	-0.527769	0.0395031	0.512759	YES	NW_019105637.1	527843	536214	+	2392	PREDICTED: solute carrier family 25 member 38-B-like isoform X2 [Halyomorpha halys]
LOC111046915	8067.36	11165.3	0.468856	0.0395227	0.512759	YES	NW_019105559.1	825423	840831	-	1318	PREDICTED: putative mitochondrial ATP synthase gamma-subunit [Graphocephala atropunctata]
LOC111060403	96.5895	146.517	0.601127	0.0395607	0.512889	YES	NW_019109281.1	26268	52738	+	2950	PREDICTED: protein sprint isoform X1 [Halyomorpha halys]
LOC111055422	32.8259	67.9746	1.05016	0.0396948	0.513918	YES	NW_019107096.1	87956	102725	+	1023	PREDICTED: hypothetical protein L798_12914 [Zootermopsis nevadensis]
LOC111051352	3.70938	25.4173	2.77656	0.0396962	0.513918	YES	NW_019105576.1	265621	288436	+	1556	PREDICTED: uncharacterized protein LOC106672612 [Cimex lectularius]
LOC111045225	6.52595	17.9233	1.45758	0.0397895	0.514763	YES	NW_019105797.1	349680	365747	+	1648	PREDICTED: Meckel syndrome type 1 protein [Zootermopsis nevadensis]
LOC111060824	35.3159	17.3272	-1.02728	0.0399831	0.516228	YES	NW_019109672.1	38854	41053	-	2036	-
LOC111046315	179.693	263.564	0.552618	0.0400043	0.516228	YES	NW_019105873.1	468824	596461	+	4071	PREDICTED: rho guanine nucleotide exchange factor 17 [Cimex lectularius]
LOC111064206	4.71502	0	-Inf	0.0400124	0.516228	YES	NW_019105640.1	823407	826065	-	904	-
LOC111044453	550.263	384.277	-0.517974	0.0400155	0.516228	YES	NW_019105742.1	74076	89359	+	2070	PREDICTED: uncharacterized protein LOC106130176 [Amyelois transitella]
LOC111057955	658.679	913.796	0.472298	0.0401146	0.517142	YES	NW_019107876.1	12430	16174	-	736	-
LOC111044874	118.311	176.035	0.573281	0.0401441	0.517159	YES	NW_019105770.1	110586	124949	+	1239	PREDICTED: putative methyltransferase C9orf114 homolog [Neodiprion lecontei]
LOC111056952	1745.74	2758.79	0.660197	0.040218	0.517541	YES	NW_019107506.1	107181	121245	+	2075	PREDICTED: Neuroendocrine protein 7B2 [Zootermopsis nevadensis]
LOC111063158	188.706	272.516	0.530201	0.0402493	0.517541	YES	NW_019113655.1	467	4358	+	3206	PREDICTED: uncharacterized protein Dana_GF12620 [Drosophila ananassae]
LOC111047614	774.891	545.257	-0.507056	0.0402585	0.517541	YES	NW_019105980.1	166954	179251	-	1838	PREDICTED: MOSC domain-containing protein 1, mitochondrial [Zootermopsis nevadensis]
LOC111062069	292.056	667.659	1.19286	0.0403117	0.517862	YES	NW_019110899.1	3369	16493	-	1986	PREDICTED: Pyrroline-5-carboxylate reductase, putative [Pediculus humanus corporis]
LOC111046971	0.740253	6.1674	3.05857	0.0403723	0.51822	YES	NW_019105927.1	107640	115237	-	452	PREDICTED: flavin-containing monooxygenase FMO GS-OX3-like [Athalia rosae]
LOC111052637	52.1718	28.3333	-0.88077	0.0404019	0.51822	YES	NW_019106598.1	256905	267720	-	938	PREDICTED: hypothetical protein FF38_12172 [Lucilia cuprina]
LOC111063754	211.064	364.948	0.790012	0.0404245	0.51822	YES	NW_019117069.1	93	2105	-	489	PREDICTED: acetyl-CoA carboxylase isoform X1 [Cimex lectularius]
LOC111046455	7.55288	20.1306	1.41429	0.04049	0.518697	YES	NW_019105557.1	5360	50649	+	8691	PREDICTED: Cadherin-related tumor suppressor [Zootermopsis nevadensis]
LOC111057432	15.1232	37.3167	1.30306	0.0405328	0.518882	YES	NW_019105603.1	63446	129619	-	1880	PREDICTED: segmentation polarity homeobox protein engrailed-like [Cimex lectularius]
LOC111047294	119.495	178.456	0.578617	0.0406143	0.519562	YES	NW_019105951.1	269584	283512	-	1381	PREDICTED: ATP-dependent metalloprotease YME1L1 [Zootermopsis nevadensis]
LOC111046165	36.0533	61.8255	0.778072	0.0406893	0.519821	YES	NW_019105858.1	22831	84759	+	2286	PREDICTED: 43 kDa receptor-associated protein of the synapse homolog [Cimex lectularius]
LOC111050040	27.6799	620.065	4.48551	0.0407074	0.519821	YES	NW_019106244.1	8	10277	-	673	-
LOC111045579	1579.12	1134.23	-0.477417	0.0407196	0.519821	YES	NW_019105820.1	355577	366358	+	2913	PREDICTED: hypothetical protein SINV_09878, partial [Solenopsis invicta]
LOC111061949	1162.04	820.365	-0.502321	0.040785	0.520293	YES	NW_019105624.1	675327	683541	+	1489	PREDICTED: Elongation of very long chain fatty acids protein AAEL008004-like Protein [Tribolium castaneum]
LOC111054872	5.57825	16.2114	1.53912	0.0408895	0.521262	YES	NW_019106982.1	6761	29600	+	2229	PREDICTED: POU domain, class 6, transcription factor 1 isoform X1 [Orussus abietinus]
LOC111054100	224.016	324.737	0.53567	0.0409504	0.521676	YES	NW_019106836.1	1617	85696	-	3794	PREDICTED: band 3 anion transport protein isoform X2 [Halyomorpha halys]
LOC111046820	1.17136	7.63475	2.70439	0.0410304	0.522332	YES	NW_019105914.1	415044	415868	+	825	PREDICTED: myosin heavy chain, clone 203-like [Diaphorina citri]
LOC111047456	213.518	345.524	0.694427	0.0411912	0.524015	YES	NW_019105561.1	1086840	1110033	+	1366	PREDICTED: neuropeptide GPCR A8 [Nilaparvata lugens]
LOC111054376	11.3141	25.6614	1.18147	0.0413447	0.525603	YES	NW_019106887.1	150159	205897	+	1356	PREDICTED: Homeobox protein SIX1 [Zootermopsis nevadensis]
LOC111053943	18.4217	36.0764	0.96965	0.0414015	0.52596	YES	NW_019106805.1	217400	250849	+	2450	PREDICTED: protein unc-80 homolog [Neodiprion lecontei]
LOC111064458	116.507	226.414	0.95855	0.0415643	0.527006	YES	NW_019105655.1	32848	50016	+	1301	PREDICTED: protein takeout isoform X1 [Acyrthosiphon pisum]
LOC111044353	378.736	562.761	0.571328	0.0415889	0.527006	YES	NW_019105540.1	600485	679920	-	4995	PREDICTED: sodium bicarbonate cotransporter 3 isoform X1 [Cimex lectularius]
LOC111044876	372.085	255.379	-0.542991	0.0415933	0.527006	YES	NW_019105770.1	86389	93971	-	742	PREDICTED: migration and invasion enhancer 1 [Copidosoma floridanum]
LOC111058210	1155.25	2235.53	0.952413	0.0415989	0.527006	YES	NW_019107983.1	7044	54262	+	3018	PREDICTED: uncharacterized protein LOC106670372 [Cimex lectularius]
LOC111048419	290.573	200.311	-0.536657	0.0416768	0.527628	YES	NW_019106055.1	291015	302505	+	2669	PREDICTED: UDP-glucuronosyltransferase 2B10 [Acyrthosiphon pisum]
LOC111061145	28.5817	12.784	-1.16075	0.0417552	0.527895	YES	NW_019109943.1	16704	18491	-	1251	PREDICTED: dihydroorotase, mitochondrial-like [Amphimedon queenslandica]
LOC111043752	1508.06	2092.54	0.472561	0.0417861	0.527895	YES	NW_019105700.1	239794	297957	-	1542	-
LOC111057331	1072.49	1471.5	0.456319	0.0417953	0.527895	YES	NW_019107635.1	70764	112879	+	3461	PREDICTED: nose resistant to fluoxetine protein 6-like [Acyrthosiphon pisum]
LOC111049270	20.2124	7.49639	-1.43097	0.0418132	0.527895	YES	NW_019105567.1	969845	979833	-	1095	PREDICTED: hypothetical protein L798_08587 [Zootermopsis nevadensis]
LOC111044803	897.543	640.177	-0.487511	0.0418826	0.528097	YES	NW_019105764.1	318761	322515	-	575	PREDICTED: H/ACA ribonucleoprotein complex subunit 3 [Zootermopsis nevadensis]
LOC111062134	78.8663	45.1707	-0.804022	0.0418954	0.528097	YES	NW_019111016.1	1284	18874	-	1020	PREDICTED: cullin-3-B isoform X1 [Halyomorpha halys]
LOC111059836	594.399	833.938	0.488508	0.0419157	0.528097	YES	NW_019108808.1	23260	70656	+	3887	PREDICTED: Spectrin beta chain [Zootermopsis nevadensis]
LOC111049430	431.873	234.601	-0.880399	0.0419858	0.528554	YES	NW_019105568.1	179147	191669	-	657	PREDICTED: odorant binding protein 3 [Nilaparvata lugens]
LOC111060268	4.67532	18.0832	1.95151	0.0420442	0.528554	YES	NW_019109161.1	1971	9759	+	751	PREDICTED: Head-specific guanylate cyclase-like Protein [Tribolium castaneum]
LOC111054643	12.7916	58.7209	2.19868	0.0420913	0.528554	YES	NW_019106935.1	192354	204024	+	1639	PREDICTED: aldose 1-epimerase isoform X1 [Orussus abietinus]
LOC111046752	9.07612	21.483	1.24304	0.0420931	0.528554	YES	NW_019105558.1	499	22128	-	861	-
LOC111057006	1.00767	8.02743	2.99392	0.0421101	0.528554	YES	NW_019107521.1	149799	156203	-	2124	PREDICTED: hypothetical protein L798_11593 [Zootermopsis nevadensis]
LOC111055736	15.9915	33.3119	1.05873	0.0421251	0.528554	YES	NW_019107174.1	56595	189417	-	1968	PREDICTED: neural cell adhesion molecule 1 isoform X2 [Halyomorpha halys]
LOC111043886	6054.17	8380.88	0.469172	0.0421541	0.528556	YES	NW_019105548.1	1356793	1381008	-	2178	PREDICTED: eukaryotic peptide chain release factor subunit 1 isoform X1 [Cimex lectularius]
LOC111046037	1154.71	1804.92	0.64441	0.0421886	0.528589	YES	NW_019105850.1	298377	306364	-	1565	PREDICTED: Inositol oxygenase [Zootermopsis nevadensis]
LOC111054366	2250.19	3166.62	0.492897	0.0422278	0.528589	YES	NW_019106885.1	52352	82738	+	1713	PREDICTED: UTP--glucose-1-phosphate uridylyltransferase [Zootermopsis nevadensis]
LOC111057108	934.689	666.951	-0.486907	0.0422715	0.528589	YES	NW_019107560.1	131097	139522	+	1580	PREDICTED: fructose-1,6-bisphosphatase 1-like [Halyomorpha halys]
LOC111062870	25.9766	10.6791	-1.28242	0.0422858	0.528589	YES	NW_019112709.1	942	7713	-	516	PREDICTED: kinase suppressor of Ras 2 isoform X1 [Cimex lectularius]
LOC111056111	1246.94	3210.31	1.36432	0.0423009	0.528589	YES	NW_019107268.1	149545	177214	-	4200	PREDICTED: uncharacterized protein LOC106685612 isoform X2 [Halyomorpha halys]
LOC111046660	325.933	472.416	0.535482	0.0423316	0.528612	YES	NW_019105899.1	507149	570468	-	4990	PREDICTED: FH2 domain-containing protein 1 isoform X1 [Cimex lectularius]
LOC111058089	22.9821	55.9031	1.28242	0.0424323	0.529507	YES	NW_019107935.1	62971	78671	-	2244	PREDICTED: Protein msta, isoform A [Zootermopsis nevadensis]
LOC111055914	1512.04	2226.31	0.558161	0.0426983	0.532361	YES	NW_019107214.1	154114	199814	-	2728	PREDICTED: hexamerin 1 [Perla marginata]
LOC111049636	7454.81	11116.7	0.576484	0.0427191	0.532361	YES	NW_019106194.1	207794	213545	-	886	-
LOC111063178	452.161	210.162	-1.10533	0.0427817	0.532778	YES	NW_019113766.1	796	5087	+	430	-
LOC111053319	429.68	958.676	1.15778	0.0428107	0.532778	YES	NW_019106708.1	177669	192033	-	548	-
LOC111053503	852.307	602.605	-0.500161	0.0428889	0.533111	YES	NW_019106728.1	62153	67807	-	1367	PREDICTED: protein CREG1-like isoform X2 [Cimex lectularius]
LOC111061654	358.336	243.148	-0.559475	0.0429146	0.533111	YES	NW_019110370.1	2031	10082	+	769	PREDICTED: replication protein A 32 kDa subunit [Amyelois transitella]
LOC111061868	16.0932	5.26705	-1.61138	0.0429248	0.533111	YES	NW_019110585.1	269	2035	+	1690	-
LOC111059050	1854.51	2592.42	0.483263	0.043005	0.533289	YES	NW_019105610.1	789455	814407	-	2283	PREDICTED: Dihydrolipoyl dehydrogenase, mitochondrial [Zootermopsis nevadensis]
LOC111049655	130.914	195.383	0.57768	0.0430204	0.533289	YES	NW_019106197.1	53540	155237	+	3306	PREDICTED: dorsal-ventral patterning protein Sog [Athalia rosae]
LOC111044517	37.8136	70.1756	0.892067	0.0430264	0.533289	YES	NW_019105746.1	202923	219008	-	2589	PREDICTED: venom dipeptidyl peptidase 4 isoform X1 [Polistes canadensis]
LOC111060136	13.3793	28.979	1.11501	0.0430904	0.533721	YES	NW_019109043.1	31651	38804	+	1897	-
LOC111061493	1169.48	1737.37	0.571031	0.0431615	0.53424	YES	NW_019110238.1	14394	31151	-	1859	PREDICTED: hexokinase [Nilaparvata lugens]
LOC111060054	37.9779	19.2145	-0.982966	0.0432061	0.534431	YES	NW_019108975.1	58634	62124	-	1125	PREDICTED: speedy protein 1-A-like [Lingula anatina]
LOC111058545	2.22988	9.23412	2.05001	0.0432902	0.535111	YES	NW_019108113.1	50926	62733	-	1887	PREDICTED: Synembryn-A [Zootermopsis nevadensis]
LOC111056518	682.012	339.369	-1.00694	0.0436594	0.53891	YES	NW_019107377.1	98492	134207	-	2419	PREDICTED: centrosomal protein of 97 kDa [Cimex lectularius]
LOC111055716	3656.54	1571.72	-1.21814	0.0436684	0.53891	YES	NW_019107170.1	170769	175280	-	1547	-
LOC111053450	19.1842	7.11103	-1.43179	0.0436859	0.53891	YES	NW_019106721.1	4292	4529	+	238	PREDICTED: Glutaredoxin-C4 [Melipona quadrifasciata]
LOC111064518	197.205	133.077	-0.567436	0.0437417	0.538942	YES	NW_019105658.1	522982	534010	+	1135	PREDICTED: mediator of RNA polymerase II transcription subunit 10 [Halyomorpha halys]
LOC111055674	195.91	318.731	0.702148	0.0437548	0.538942	YES	NW_019105596.1	131112	142735	+	3776	PREDICTED: calcium-activated chloride channel regulator 4-like [Diaphorina citri]
LOC111043901	5386.84	7495.7	0.476624	0.0437965	0.538942	YES	NW_019105706.1	257479	286779	+	2178	-
LOC111052574	198.464	133.23	-0.574955	0.0438364	0.538942	YES	NW_019106591.1	72276	117319	-	7162	PREDICTED: proton-coupled folate transporter-like [Halyomorpha halys]
LOC111057022	7.23765	25.5672	1.8207	0.0438411	0.538942	YES	NW_019107529.1	29561	52432	-	1137	-
LOC111059150	75.5053	121.88	0.690807	0.0438649	0.538942	YES	NW_019108388.1	83760	94897	+	762	PREDICTED: regucalcin-like isoform X1 [Papilio xuthus]
LOC111055214	184.478	368.675	0.998898	0.0439368	0.539463	YES	NW_019107048.1	3388	83830	-	2707	-
LOC111049805	88.5926	35.6432	-1.31356	0.0439918	0.539533	YES	NW_019106216.1	390804	395849	-	948	PREDICTED: PRELI domain-containing protein 2-like [Diaphorina citri]
LOC111059034	1290.81	796.59	-0.696369	0.0440245	0.539533	YES	NW_019108324.1	89598	99300	+	850	PREDICTED: cytochrome P450 CYP4G115 [Nilaparvata lugens]
LOC111062173	130.037	85.6364	-0.602629	0.0440309	0.539533	YES	NW_019111098.1	4767	18377	-	1543	PREDICTED: f-spondin, putative [Pediculus humanus corporis]
LOC111049337	51.3329	98.0258	0.933279	0.0440722	0.539678	YES	NW_019106154.1	361185	455139	+	5166	PREDICTED: cadherin EGF LAG seven-pass G-type receptor 2 [Halyomorpha halys]
LOC111054653	86.5981	136.709	0.658699	0.0441058	0.539729	YES	NW_019106936.1	143379	148269	+	666	PREDICTED: chemosensory protein 10 [Nilaparvata lugens]
LOC111050607	277.674	191.418	-0.536661	0.0441385	0.539769	YES	NW_019106314.1	355874	360264	+	2533	PREDICTED: peroxisome assembly factor 2 isoform X1 [Cephus cinctus]
LOC111060237	270.566	180.025	-0.587784	0.0443683	0.542216	YES	NW_019109134.1	41600	43586	-	1987	PREDICTED: Solute carrier family 35 member B1-like protein [Zootermopsis nevadensis]
LOC111060128	1209.9	1694.25	0.485761	0.0444613	0.542991	YES	NW_019109040.1	46010	61630	+	507	PREDICTED: odorant binding protein 1 [Nilaparvata lugens]
LOC111062518	21.8503	9.53776	-1.19593	0.0444916	0.542999	YES	NW_019111847.1	1470	3711	-	511	PREDICTED: putative activating signal cointegrator 1 complex subunit 2 [Danaus plexippus]
LOC111061938	271.654	187.888	-0.531896	0.0445485	0.543331	YES	NW_019110692.1	3256	19075	-	3063	PREDICTED: conserved oligomeric Golgi complex subunit 1 isoform X1 [Cimex lectularius]
LOC111061661	1065.64	1468.82	0.462939	0.0446468	0.544168	YES	NW_019105623.1	650750	690705	-	3595	PREDICTED: sterile alpha and TIR motif-containing protein 1 isoform X3 [Wasmannia auropunctata]
LOC111061480	284.266	193.536	-0.554639	0.0447324	0.544848	YES	NW_019110230.1	652	10554	+	755	PREDICTED: tetraspanin-9-like isoform X2 [Halyomorpha halys]
LOC111061435	79.5637	48.2955	-0.72022	0.0448594	0.546033	YES	NW_019110204.1	25423	26540	+	847	PREDICTED: 60S ribosomal protein L28-like [Octopus bimaculoides]
LOC111048377	430.689	301.046	-0.516662	0.0449371	0.546615	YES	NW_019106052.1	262290	298453	-	5288	PREDICTED: protein bric-a-brac 2-like isoform X5 [Cephus cinctus]
LOC111057290	11662.2	16681.2	0.516382	0.0450275	0.546675	YES	NW_019107622.1	41852	114435	-	2600	PREDICTED: transketolase-like protein 2 isoform X1 [Cephus cinctus]
LOC111044439	91.6574	47.2317	-0.956496	0.0450284	0.546675	YES	NW_019105741.1	453257	567753	-	2504	PREDICTED: Beta-1-syntrophin [Zootermopsis nevadensis]
LOC111059442	1343.12	905.555	-0.568712	0.0450315	0.546675	YES	NW_019108555.1	45185	58644	+	1610	PREDICTED: diacylglycerol O-acyltransferase 2-like [Cimex lectularius]
LOC111052659	235.411	478.335	1.02284	0.0451024	0.547173	YES	NW_019106602.1	198771	209677	-	1792	PREDICTED: Putative serine protease K12H4.7-like Protein [Tribolium castaneum]
LOC111052571	55.1765	88.2027	0.676767	0.0451821	0.547777	YES	NW_019106590.1	92425	149160	+	1904	PREDICTED: AGAP000091-PA-like protein [Anopheles sinensis]
LOC111045038	4273.9	7341.28	0.780477	0.0452654	0.548424	YES	NW_019105783.1	512070	519972	+	1927	PREDICTED: cytochrome P450 CYP6CW1v2 [Nilaparvata lugens]
LOC111048424	2.91726	10.9125	1.9033	0.045296	0.548432	YES	NW_019106056.1	49422	57528	-	980	PREDICTED: hypothetical protein D910_11306 [Dendroctonus ponderosae]
LOC111051947	63.7045	36.3919	-0.80778	0.0454112	0.549221	YES	NW_019106494.1	307406	344047	-	4014	PREDICTED: putative ATP-dependent RNA helicase DHX57 [Neodiprion lecontei]
LOC111047855	70.3216	40.6035	-0.792363	0.0454791	0.549221	YES	NW_019106003.1	126307	133908	-	3097	PREDICTED: Nischarin [Zootermopsis nevadensis]
LOC111051986	281.41	399.884	0.506906	0.0454818	0.549221	YES	NW_019106501.1	314945	345554	+	3382	PREDICTED: mediator of RNA polymerase II transcription subunit 12 isoform X1 [Cimex lectularius]
LOC111062324	73.67	45.5806	-0.692657	0.0454839	0.549221	YES	NW_019111372.1	6755	9512	+	1029	PREDICTED: tubulin-specific chaperone E [Cimex lectularius]
LOC111051982	612.231	293.522	-1.06061	0.0455182	0.549221	YES	NW_019106501.1	169868	201100	+	1120	PREDICTED: uncharacterized protein LOC106681652 isoform X2 [Halyomorpha halys]
LOC111049331	61.5064	93.9589	0.611293	0.0455522	0.549221	YES	NW_019106153.1	273482	315659	-	3346	PREDICTED: open rectifier potassium channel protein 1 isoform X1 [Diaphorina citri]
LOC111047488	233.955	667.892	1.51338	0.0455711	0.549221	YES	NW_019105965.1	148475	154500	-	1905	PREDICTED: uncharacterized protein LOC106681424 [Halyomorpha halys]
LOC111046584	358.647	809.625	1.17469	0.0456038	0.549255	YES	NW_019105894.1	246903	268484	+	2461	PREDICTED: hypothetical protein TcasGA2_TC015590 [Tribolium castaneum]
LOC111055033	6.82681	38.7612	2.50533	0.0456998	0.550049	YES	NW_019107014.1	134039	135292	+	1254	PREDICTED: Jerky protein homolog-like [Habropoda laboriosa]
LOC111043448	110.984	176.734	0.67123	0.0457475	0.550261	YES	NW_019105681.1	488469	575676	+	3634	PREDICTED: sugar transporter [Nilaparvata lugens]
LOC111053002	422.173	590.636	0.484435	0.0458603	0.551257	YES	NW_019105583.1	79502	102753	-	2380	PREDICTED: UNC93-like protein MFSD11 [Halyomorpha halys]
LOC111049592	18.9129	87.0449	2.20239	0.0459808	0.552147	YES	NW_019106185.1	186965	256941	-	3562	PREDICTED: peroxidase-like [Cimex lectularius]
LOC111055262	2129.33	3195.56	0.585669	0.0459947	0.552147	YES	NW_019105593.1	782319	835115	+	2206	PREDICTED: carbonic anhydrase 2 [Diuraphis noxia]
LOC111055667	417.555	293.416	-0.509016	0.0460588	0.552451	YES	NW_019107154.1	169640	219502	-	1942	PREDICTED: Tetratricopeptide repeat protein 31, partial [Stegodyphus mimosarum]
LOC111055240	392.66	273.786	-0.520232	0.0460803	0.552451	YES	NW_019107052.1	39507	67207	-	999	PREDICTED: Vesicle transport protein USE1 [Zootermopsis nevadensis]
LOC111063468	63.5236	36.0365	-0.817832	0.0461274	0.552654	YES	NW_019115078.1	290	1669	+	654	PREDICTED: glucosylceramidase-like [Cimex lectularius]
LOC111061562	43.4779	22.4559	-0.953189	0.0462086	0.553265	YES	NW_019110299.1	29809	30924	+	897	PREDICTED: succinyl-CoA ligase [ADP-forming] subunit beta, mitochondrial [Peromyscus maniculatus bairdii]
LOC111060670	79.5821	142.241	0.837821	0.0462824	0.553588	YES	NW_019109534.1	12328	43083	-	1538	-
LOC111049412	29.3017	61.3683	1.06651	0.046296	0.553588	YES	NW_019106163.1	110366	177182	+	5946	PREDICTED: mucin-12-like [Halyomorpha halys]
LOC111056338	26.4982	48.7194	0.8786	0.0463613	0.554007	YES	NW_019107332.1	137837	167705	+	738	PREDICTED: uncharacterized protein LOC106669188 [Cimex lectularius]
LOC111060531	6.21782	17.3091	1.47705	0.0464702	0.554112	YES	NW_019109381.1	5654	34149	-	1781	PREDICTED: Tripartite motif-containing protein 45 [Zootermopsis nevadensis]
LOC111047912	793.596	1112.84	0.48777	0.0464721	0.554112	YES	NW_019106008.1	88837	198178	+	2279	PREDICTED: amphiphysin isoform X1 [Harpegnathos saltator]
LOC111057423	6.27171	17.2455	1.45929	0.0464915	0.554112	YES	NW_019105603.1	6	25100	+	3467	PREDICTED: homeobox protein E60-like, partial [Diaphorina citri]
LOC111050999	723.602	503.784	-0.522393	0.0465205	0.554112	YES	NW_019106369.1	264633	269777	-	5145	-
LOC111062496	156.516	102.711	-0.607718	0.0465213	0.554112	YES	NW_019105626.1	185976	232966	-	1764	PREDICTED: sugar transporter [Nilaparvata lugens]
LOC111046268	308.171	213.022	-0.532723	0.0465648	0.554269	YES	NW_019105868.1	391395	400354	-	1161	PREDICTED: ankyrin repeat and SAM domain-containing protein 3-like [Diuraphis noxia]
LOC111054013	230.318	334.683	0.539167	0.0466329	0.554719	YES	NW_019106818.1	1380	41938	+	5159	PREDICTED: tyrosine-protein phosphatase Lar isoform X1 [Halyomorpha halys]
LOC111053462	720.372	511.74	-0.493332	0.0467481	0.555384	YES	NW_019106723.1	62125	96212	-	1601	PREDICTED: mitotic checkpoint protein BUB3 [Diaphorina citri]
LOC111058871	154.994	833.029	2.42615	0.0467494	0.555384	YES	NW_019108264.1	102816	103308	+	493	-
LOC111061188	30.7891	15.0546	-1.03222	0.046787	0.555471	YES	NW_019109976.1	10838	12314	+	1425	PREDICTED: serine/threonine-protein phosphatase 2A activator-like [Polistes dominula]
LOC111057278	186.21	125.031	-0.574642	0.0468879	0.556056	YES	NW_019107617.1	11801	17117	+	1709	PREDICTED: RING finger protein 37 [Halyomorpha halys]
LOC111045748	219.172	146.474	-0.581417	0.0470032	0.556056	YES	NW_019105831.1	164413	175819	+	1273	PREDICTED: hypothetical protein YQE_09757, partial [Dendroctonus ponderosae]
LOC111051143	84.1032	1333.4	3.98681	0.047042	0.556056	YES	NW_019106389.1	63858	78212	+	1554	-
LOC111046157	785.758	1186.67	0.594758	0.0470437	0.556056	YES	NW_019105858.1	342219	358146	-	2305	PREDICTED: sugar transporter 12 [Nilaparvata lugens]
LOC111046792	3954.76	6560.62	0.730242	0.0470764	0.556056	YES	NW_019105911.1	324483	375178	-	2359	PREDICTED: very long-chain-fatty-acid--CoA ligase bubblegum [Acyrthosiphon pisum]
LOC111054705	126.617	79.7718	-0.666516	0.0471172	0.556056	YES	NW_019106954.1	139982	156681	+	4875	PREDICTED: uncharacterized protein LOC106692028 [Halyomorpha halys]
LOC111054415	32.0794	15.0764	-1.08936	0.0471987	0.556056	YES	NW_019106894.1	190550	202089	-	1721	PREDICTED: hypothetical protein CAPTEDRAFT_186892 [Capitella teleta]
LOC111051456	13.2237	28.8452	1.12521	0.0472273	0.556056	YES	NW_019106427.1	306222	364767	+	671	PREDICTED: conserved hypothetical protein [Pediculus humanus corporis]
LOC111059135	15.3865	30.6944	0.996308	0.0472559	0.556056	YES	NW_019108381.1	47282	51841	+	1176	PREDICTED: endothelin-converting enzyme 1 [Halyomorpha halys]
LOC111048997	762.326	547.55	-0.477417	0.0472816	0.556056	YES	NW_019106115.1	66531	82647	-	1598	PREDICTED: geminin [Cimex lectularius]
LOC111049911	243.437	164.004	-0.569818	0.0472867	0.556056	YES	NW_019106227.1	596	21925	+	3636	PREDICTED: Condensin complex subunit 3 [Zootermopsis nevadensis]
LOC111046530	19.7843	35.9523	0.86173	0.0472872	0.556056	YES	NW_019105891.1	609263	612426	+	471	PREDICTED: E3 ubiquitin-protein ligase HECTD1 [Zootermopsis nevadensis]
LOC111050157	6646.31	9966.76	0.584571	0.0472887	0.556056	YES	NW_019106257.1	303092	317967	+	1785	PREDICTED: Lipoyltransferase 1, mitochondrial [Zootermopsis nevadensis]
LOC111061282	4.0795	12.3369	1.59651	0.0473013	0.556056	YES	NW_019110070.1	417	35095	-	1151	PREDICTED: ABC protein subfamily ABCH [Laodelphax striatella]
LOC111049584	4530.42	6305.62	0.476994	0.0473297	0.556056	YES	NW_019106184.1	157262	228574	-	2137	PREDICTED: Dihydrolipoyllysine-residue succinyltransferase component of 2-oxoglutarate dehydrogenase complex, mitochondrial-like Protein [Tribolium castaneum]
LOC111054618	55.0007	87.655	0.672386	0.0473547	0.556056	YES	NW_019106931.1	28754	72191	+	1923	PREDICTED: N-acetyllactosaminide beta-1,3-N-acetylglucosaminyltransferase [Zootermopsis nevadensis]
LOC111043565	83.8927	153.215	0.86894	0.0473908	0.556056	YES	NW_019105689.1	602316	652204	-	1371	PREDICTED: uncharacterized protein LOC106678390 isoform X1 [Halyomorpha halys]
LOC111060982	12.8882	43.3299	1.74931	0.0474	0.556056	YES	NW_019105620.1	626880	656401	+	1239	PREDICTED: uncharacterized protein LOC100568720 [Acyrthosiphon pisum]
LOC111045767	549.541	1123.94	1.03227	0.0474131	0.556056	YES	NW_019105832.1	232721	236529	-	590	-
LOC111056368	934.053	680.737	-0.456405	0.0475259	0.557023	YES	NW_019105598.1	797352	849025	-	6516	-
LOC111058483	0.904959	6.65754	2.87906	0.047735	0.558773	YES	NW_019108082.1	18362	30086	-	436	-
LOC111057518	341.307	579.625	0.764048	0.0477787	0.558773	YES	NW_019107701.1	19735	45263	-	1384	PREDICTED: Isocitrate dehydrogenase [NADP], mitochondrial [Zootermopsis nevadensis]
LOC111044122	276.294	189.046	-0.547466	0.0477836	0.558773	YES	NW_019105549.1	1138084	1157577	+	331	PREDICTED: trypsin-18 [Nilaparvata lugens]
LOC111063053	18.8376	36.0631	0.93691	0.0477972	0.558773	YES	NW_019105544.1	37304	216698	-	2131	PREDICTED: hemicentin-2 isoform X4 [Cimex lectularius]
LOC111062920	6273.25	4637.29	-0.435932	0.0478731	0.559303	YES	NW_019105627.1	868448	893001	-	2046	PREDICTED: uncharacterized protein LOC106690560 isoform X2 [Halyomorpha halys]
LOC111046784	144.625	208.067	0.524732	0.0479492	0.559389	YES	NW_019105911.1	92635	103859	+	804	PREDICTED: dual specificity protein phosphatase 3 isoform X1 [Neodiprion lecontei]
LOC111062333	2.48818	31.459	3.66031	0.0479587	0.559389	YES	NW_019111393.1	3033	10032	-	691	-
LOC111045086	14.8312	5.44353	-1.44603	0.0479885	0.559389	YES	NW_019105787.1	575665	580667	-	2208	PREDICTED: hypothetical protein FF38_03281, partial [Lucilia cuprina]
LOC111048900	19.3826	38.7981	1.00123	0.0480026	0.559389	YES	NW_019106106.1	234602	263631	-	1526	PREDICTED: uncharacterized protein LOC106666847 isoform X1 [Cimex lectularius]
LOC111044664	173.031	101.902	-0.763851	0.0480928	0.559795	YES	NW_019105756.1	374216	382564	-	2048	PREDICTED: PR domain zinc finger protein 13 [Athalia rosae]
LOC111063346	680.582	1194.07	0.811047	0.0481565	0.559795	YES	NW_019114399.1	163	1713	+	1551	-
LOC111048143	142.958	96.784	-0.562749	0.0481695	0.559795	YES	NW_019106029.1	241023	281066	-	2695	PREDICTED: GPI ethanolamine phosphate transferase 1 [Trichechus manatus latirostris]
LOC111056310	13.609	57.5184	2.07946	0.0481815	0.559795	YES	NW_019107326.1	158006	175818	-	3045	PREDICTED: hypothetical protein L798_12755 [Zootermopsis nevadensis]
LOC111061267	5391.69	7328.47	0.442774	0.0482177	0.559795	YES	NW_019110052.1	2184	32221	+	1338	-
LOC111054892	388.607	280.225	-0.471728	0.0482468	0.559795	YES	NW_019106988.1	121451	183947	-	2399	PREDICTED: Lachesin-like Protein [Tribolium castaneum]
LOC111057873	21.827	76.0926	1.80164	0.0482721	0.559795	YES	NW_019107845.1	8952	95217	-	5718	PREDICTED: uncharacterized protein LOC106663114 [Cimex lectularius]
LOC111063611	7.60778	1.21579	-2.64558	0.0482819	0.559795	YES	NW_019115785.1	596	2171	-	234	PREDICTED: AN1-type zinc finger protein 2B [Papilio xuthus]
LOC111060500	276.009	194.041	-0.508353	0.0483248	0.559939	YES	NW_019109359.1	41580	43737	+	551	PREDICTED: putative cyclohex-1-ene-1-carboxyl-coA hydratase, partial [Coptotermes formosanus]
LOC111045693	940.615	1328.96	0.498617	0.0484565	0.56087	YES	NW_019105554.1	522408	609371	-	3458	PREDICTED: nuclear factor of activated T-cells 5 [Cimex lectularius]
LOC111060025	15.4189	32.3176	1.06762	0.0484664	0.56087	YES	NW_019108946.1	823	8973	-	694	PREDICTED: odorant binding protein 5 [Nilaparvata lugens]
LOC111058128	172.112	279.239	0.698152	0.0486021	0.561995	YES	NW_019107952.1	2691	14518	-	4250	PREDICTED: Craniofacial development protein, partial [Cerapachys biroi]
LOC111044939	645.776	434.092	-0.573034	0.048625	0.561995	YES	NW_019105775.1	107901	112112	-	3131	-
LOC111048946	29.9514	13.7913	-1.11887	0.0487969	0.563625	YES	NW_019106109.1	462249	463784	+	1346	PREDICTED: predicted protein [Nematostella vectensis]
LOC111043213	275.549	185.973	-0.567214	0.0488954	0.564268	YES	NW_019105667.1	368474	385593	-	1734	PREDICTED: nitrogen permease regulator 2-like protein [Cimex lectularius]
LOC111051673	313.849	219.824	-0.513721	0.0489141	0.564268	YES	NW_019106459.1	53	68275	+	4457	-
LOC111054088	393.466	549.8	0.48267	0.0489866	0.564749	YES	NW_019106834.1	110	12451	-	992	PREDICTED: hexamerin [Taeniopteryx burksi]
LOC111052120	1142.84	2967.1	1.37643	0.0490359	0.564778	YES	NW_019106524.1	108488	123368	-	2160	-
LOC111054836	11.5724	35.0637	1.59929	0.049064	0.564778	YES	NW_019106975.1	1319	7040	+	2725	PREDICTED: hypothetical protein L798_06455 [Zootermopsis nevadensis]
LOC111046531	183.698	122.527	-0.584238	0.0490816	0.564778	YES	NW_019105891.1	144374	155121	+	620	PREDICTED: membrane-associated protein, putative [Pediculus humanus corporis]
LOC111059471	411.36	269.11	-0.612205	0.0491211	0.564877	YES	NW_019108573.1	7228	29939	-	2338	PREDICTED: protein Malvolio isoform X1 [Acyrthosiphon pisum]
LOC111057713	127.136	190.244	0.58147	0.0491862	0.564997	YES	NW_019107778.1	68763	95419	+	13659	PREDICTED: dynein heavy chain 2, axonemal [Athalia rosae]
LOC111050448	987.777	717.622	-0.460961	0.0492033	0.564997	YES	NW_019106293.1	172967	191483	+	2463	PREDICTED: mcfdp2, putative [Pediculus humanus corporis]
LOC111064357	81.7398	48.8335	-0.743168	0.0492339	0.564997	YES	NW_019105540.1	156915	179188	-	2880	PREDICTED: gamma-aminobutyric acid receptor alpha-like [Halyomorpha halys]
LOC111046581	764.2	1071.05	0.487008	0.0492549	0.564997	YES	NW_019105894.1	144762	196633	-	2753	PREDICTED: tubulointerstitial nephritis antigen-like isoform X2 [Acyrthosiphon pisum]
LOC111044464	78.1403	46.5536	-0.747175	0.0492863	0.565004	YES	NW_019105743.1	254516	258073	-	1758	-
LOC111049708	37151.6	49901.9	0.425669	0.0493242	0.565084	YES	NW_019106204.1	68890	83031	+	2830	PREDICTED: elongation factor 1-alpha [Nilaparvata lugens]
LOC111055487	1896.87	3665.13	0.950245	0.0494053	0.56557	YES	NW_019107114.1	127514	149442	+	1142	PREDICTED: EF-hand motif protein [Nilaparvata lugens]
LOC111062728	432.797	301.603	-0.521041	0.0494667	0.56557	YES	NW_019105627.1	202379	213986	-	2095	PREDICTED: Cell cycle checkpoint control protein RAD9A [Zootermopsis nevadensis]
LOC111057050	101.701	67.1782	-0.598275	0.0496289	0.56557	YES	NW_019107536.1	27920	93633	-	1279	PREDICTED: apolipoprotein D [Stomoxys calcitrans]
LOC111052211	49.5566	81.5603	0.71879	0.0496392	0.56557	YES	NW_019105579.1	1009049	1082074	+	668	PREDICTED: allatotropin [Nilaparvata lugens]
LOC111046882	208.812	297.866	0.512463	0.0496566	0.56557	YES	NW_019105918.1	127961	161629	-	5218	PREDICTED: neither inactivation nor afterpotential protein C [Halyomorpha halys]
LOC111061894	47.6438	24.6423	-0.951152	0.049668	0.56557	YES	NW_019110631.1	18334	24162	-	426	PREDICTED: Myotubularin-related protein 10-B [Zootermopsis nevadensis]
LOC111064424	224.039	153.479	-0.545703	0.0496832	0.56557	YES	NW_019105652.1	342437	348129	+	2336	PREDICTED: class A basic helix-loop-helix protein 15-like isoform X1 [Cimex lectularius]
LOC111064260	502.318	227.562	-1.14234	0.049731	0.56557	YES	NW_019105642.1	487985	507647	-	1870	PREDICTED: hypothetical protein TcasGA2_TC035050 [Tribolium castaneum]
LOC111049993	1.37678	7.19067	2.38482	0.0497561	0.56557	YES	NW_019106238.1	111855	182152	-	515	PREDICTED: neuropeptide GPCR A2 [Nilaparvata lugens]
LOC111047850	9862.79	13138.6	0.41374	0.0498016	0.56557	YES	NW_019106003.1	65253	72513	-	818	PREDICTED: ribosomal protein L10Ae [Biphyllus lunatus]
LOC111045684	1585.33	1136	-0.480813	0.0498144	0.56557	YES	NW_019105826.1	154494	160801	+	461	PREDICTED: 40S ribosomal protein S21 [Zootermopsis nevadensis]
LOC111061920	27.7417	12.7522	-1.12131	0.0498473	0.56557	YES	NW_019110656.1	20971	21912	-	873	PREDICTED: 39S ribosomal protein L11, mitochondrial [Exaiptasia pallida]
LOC111057674	8944.31	12471.5	0.479596	0.0499749	0.56557	YES	NW_019107765.1	103617	129195	-	3336	PREDICTED: titin-like [Cimex lectularius]
LOC111047392	135.431	87.7566	-0.625975	0.0499857	0.56557	YES	NW_019105561.1	271009	274390	+	478	PREDICTED: uncharacterized protein LOC106692800 [Halyomorpha halys]
LOC111049882	573.139	1102.8	0.944214	0.0500639	0.56557	NO	NW_019106224.1	186772	265758	+	7352	PREDICTED: RanBP-type and C3HC4-type zinc finger-containing protein 1 [Zootermopsis nevadensis]
LOC111057255	77.9578	187.939	1.2695	0.0500659	0.56557	NO	NW_019107611.1	113007	123173	+	1836	PREDICTED: glucosylceramidase-like [Cimex lectularius]
LOC111049634	547.948	389.252	-0.493333	0.0500712	0.56557	NO	NW_019106194.1	64698	82133	-	1093	PREDICTED: UPF0667 protein C1orf55 like protein [Trachymyrmex septentrionalis]
LOC111057564	11.369	25.173	1.14677	0.0500906	0.56557	NO	NW_019107719.1	24115	56071	-	2236	PREDICTED: neuropeptide GPCR A14 [Nilaparvata lugens]
LOC111063001	99.8125	63.7634	-0.646492	0.0501041	0.56557	NO	NW_019113185.1	5066	6634	+	1569	PREDICTED: BTB/POZ domain-containing protein 1-like [Bombus terrestris]
LOC111063232	69.9242	42.3461	-0.723561	0.0501126	0.56557	NO	NW_019113969.1	2095	4115	+	509	-
LOC111056265	7.22346	21.7723	1.59173	0.050158	0.56557	NO	NW_019107309.1	24391	36842	+	1156	PREDICTED: estradiol 17-beta-dehydrogenase 12-B [Bactrocera dorsalis]
LOC111063373	19.3763	8.18847	-1.24263	0.0501824	0.56557	NO	NW_019114509.1	1031	4077	-	598	PREDICTED: zinc finger protein 737-like [Diaphorina citri]
LOC111050335	45941.8	62716.2	0.449031	0.0501971	0.56557	NO	NW_019106279.1	233054	245959	+	1450	PREDICTED: ATPase subunit, putative [Riptortus pedestris]
LOC111056818	57.9188	30.3153	-0.933987	0.0502075	0.56557	NO	NW_019107463.1	168283	173826	-	770	PREDICTED: putative E3 ubiquitin-protein ligase HECTD2 [Zootermopsis nevadensis]
LOC111046886	384.088	269.933	-0.50884	0.0502611	0.56557	NO	NW_019105918.1	342278	353034	+	1709	PREDICTED: fatty acyl-CoA reductase 1-like [Halyomorpha halys]
LOC111051897	41.4166	78.8003	0.927991	0.0502645	0.56557	NO	NW_019106488.1	195217	225386	+	3270	PREDICTED: tyrosine decarboxylase 1 [Gryllus bimaculatus]
LOC111048725	109.619	69.0346	-0.667103	0.0502671	0.56557	NO	NW_019106089.1	287432	300048	+	1305	PREDICTED: uncharacterized protein LOC107601243 isoform X2 [Sinocyclocheilus grahami]
LOC111051421	33.7622	64.9848	0.94469	0.0503213	0.56557	NO	NW_019106423.1	38083	53639	-	2450	PREDICTED: gamma-aminobutyric acid receptor subunit alpha-6-like [Cimex lectularius]
LOC111045131	389.4	549.574	0.497062	0.0503226	0.56557	NO	NW_019105788.1	419018	427081	+	2206	PREDICTED: hypothetical protein L798_01952 [Zootermopsis nevadensis]
LOC111052147	1292.42	777.727	-0.732744	0.0503386	0.56557	NO	NW_019106527.1	260052	270322	+	3546	-
LOC111057850	1112.41	1694.2	0.606912	0.0503471	0.56557	NO	NW_019105604.1	842886	875070	+	5219	PREDICTED: uncharacterized protein LOC106670478 isoform X1 [Cimex lectularius]
LOC111056811	33.5224	77.0302	1.2003	0.0503776	0.56557	NO	NW_019107461.1	138962	152103	-	948	-
LOC111045361	25.7774	61.0239	1.24327	0.0503854	0.56557	NO	NW_019105806.1	74998	115808	+	2504	PREDICTED: glutamate-gated chloride channel [Laodelphax striatella]
LOC111062193	666.904	1247.23	0.903179	0.0504892	0.566388	NO	NW_019111129.1	7827	17120	+	3734	-
LOC111049782	22725.9	30606.1	0.429483	0.0505554	0.566784	NO	NW_019106212.1	287948	312634	+	1533	PREDICTED: elongation factor 1-gamma [Nilaparvata lugens]
LOC111054612	19.3317	46.0465	1.25212	0.0506491	0.567	NO	NW_019106930.1	224010	254922	+	1962	PREDICTED: proteoglycan 4-like [Halyomorpha halys]
LOC111044889	27.5324	10.6264	-1.37348	0.0506648	0.567	NO	NW_019105771.1	268943	295100	+	1254	-
LOC111046297	167.73	109.245	-0.618577	0.0506676	0.567	NO	NW_019105871.1	550964	566268	-	932	PREDICTED: Cyclin-dependent kinase 2-interacting protein [Zootermopsis nevadensis]
LOC111047080	336.152	481.228	0.517609	0.0507705	0.567806	NO	NW_019105559.1	654038	698602	-	7450	PREDICTED: Inactive rhomboid protein 1-like Protein [Tribolium castaneum]
LOC111058743	826.011	588.089	-0.490126	0.0508467	0.567851	NO	NW_019108200.1	10	45773	+	2795	PREDICTED: Protein CIP2A [Zootermopsis nevadensis]
LOC111050583	118.422	184.013	0.635868	0.0508956	0.567851	NO	NW_019106311.1	336625	354677	+	1407	PREDICTED: alpha-aminoadipic semialdehyde dehydrogenase [Cimex lectularius]
LOC111059369	315.646	470.497	0.575875	0.0509144	0.567851	NO	NW_019108508.1	46383	85546	-	1239	PREDICTED: Insulin-like peptide receptor [Zootermopsis nevadensis]
LOC111063382	39.7586	19.2248	-1.0483	0.0509272	0.567851	NO	NW_019114561.1	2997	4247	-	418	-
LOC111056358	762.158	343.256	-1.1508	0.050952	0.567851	NO	NW_019107339.1	22729	47568	-	1303	-
LOC111044126	65.8246	104.046	0.660526	0.0509606	0.567851	NO	NW_019105721.1	129495	135069	-	1530	PREDICTED: uncharacterized protein LOC102306102 isoform X1 [Haplochromis burtoni]
LOC111044813	796.25	567.062	-0.489715	0.0510183	0.568139	NO	NW_019105766.1	249285	254888	+	784	PREDICTED: small nuclear ribonucleoprotein sm d3 [Riptortus pedestris]
LOC111060974	166.473	246.293	0.565087	0.0510669	0.568139	NO	NW_019109816.1	32271	34494	+	2224	PREDICTED: hypothetical protein LOTGIDRAFT_171908 [Lottia gigantea]
LOC111055746	279.87	193.339	-0.533626	0.0510936	0.568139	NO	NW_019107177.1	72686	84672	-	1321	PREDICTED: prostatic acid phosphatase-like isoform X1 [Cephus cinctus]
LOC111056311	18.8101	76.1139	2.01666	0.0511167	0.568139	NO	NW_019107326.1	24955	42716	+	3046	PREDICTED: hypothetical protein L798_12755 [Zootermopsis nevadensis]
LOC111047002	1167.47	848.404	-0.460564	0.0511415	0.568139	NO	NW_019105929.1	533141	550078	-	1342	PREDICTED: uncharacterized protein C45G9.7 isoform X1 [Halyomorpha halys]
LOC111049464	538.881	380.793	-0.50096	0.0511903	0.568336	NO	NW_019106169.1	334025	357099	-	4449	-
LOC111052625	0.688392	5.87464	3.0932	0.0515583	0.570821	NO	NW_019106596.1	55159	57198	+	983	-
LOC111047609	136.739	89.6722	-0.60869	0.0515695	0.570821	NO	NW_019105980.1	256657	257983	-	1327	PREDICTED: Vacuolar protein sorting-associated protein 29 [Trachymyrmex zeteki]
LOC111047528	91.9223	162.532	0.822234	0.051574	0.570821	NO	NW_019105969.1	179741	187378	-	1304	PREDICTED: hypothetical protein L798_10807 [Zootermopsis nevadensis]
LOC111061521	8.08872	1.73287	-2.22275	0.0516033	0.570821	NO	NW_019110265.1	3383	5660	-	425	-
LOC111063472	9.50723	22.2785	1.22856	0.0516475	0.570821	NO	NW_019115089.1	2861	3567	+	707	PREDICTED: ultrabithorax [Tribolium castaneum]
LOC111058235	157.343	103.963	-0.597849	0.0517352	0.570821	NO	NW_019107995.1	3293	18096	-	631	PREDICTED: gastric triacylglycerol lipase [Acyrthosiphon pisum]
LOC111062040	103.659	64.657	-0.680969	0.0517373	0.570821	NO	NW_019110856.1	7520	21594	+	822	PREDICTED: Fatty acyl-CoA reductase 1 [Camponotus floridanus]
LOC111051821	163.005	108.68	-0.584837	0.0517436	0.570821	NO	NW_019105541.1	581131	591455	-	1703	-
LOC111054256	1648.61	2797.22	0.762744	0.051779	0.570821	NO	NW_019106864.1	237709	242345	-	1482	PREDICTED: alpha-tubulin 1 [Nilaparvata lugens]
LOC111048827	20.8161	9.30225	-1.16205	0.0518106	0.570821	NO	NW_019106100.1	89663	91348	+	1512	-
LOC111045257	333.038	942.194	1.50034	0.0518195	0.570821	NO	NW_019105799.1	595132	658212	-	4301	PREDICTED: glucose dehydrogenase [FAD, quinone] [Acyrthosiphon pisum]
LOC111062183	373.222	131.919	-1.50038	0.0518204	0.570821	NO	NW_019111117.1	5006	15096	+	757	PREDICTED: follicle cell protein 3C-1 [Ceratosolen solmsi marchali]
LOC111055929	588.593	912.536	0.63261	0.0519169	0.570821	NO	NW_019107218.1	47506	133049	-	6927	PREDICTED: Talin-1 [Zootermopsis nevadensis]
LOC111057577	49.9664	79.6149	0.67208	0.0519546	0.570821	NO	NW_019107723.1	130127	146831	+	543	PREDICTED: U6 snRNA-associated Sm-like protein LSm4 [Athalia rosae]
LOC111062321	29.623	12.3641	-1.26056	0.0519917	0.570821	NO	NW_019111369.1	10486	14935	-	2087	PREDICTED: insulin receptor substrate 1 isoform X1 [Cimex lectularius]
LOC111046079	60.2007	114.239	0.924202	0.0519942	0.570821	NO	NW_019105853.1	125098	162183	-	1789	PREDICTED: hypothetical protein L798_13769 [Zootermopsis nevadensis]
LOC111049518	86.1824	131.035	0.604492	0.0519979	0.570821	NO	NW_019106176.1	5118	114016	-	11588	PREDICTED: vacuolar protein sorting-associated protein 13D [Halyomorpha halys]
LOC111060724	24.616	11.2961	-1.12377	0.0520053	0.570821	NO	NW_019109589.1	34107	36210	-	1983	-
LOC111057276	13.1779	28.2852	1.10192	0.0520547	0.570821	NO	NW_019107616.1	58874	101601	+	1648	PREDICTED: Membrane-bound alkaline phosphatase [Zootermopsis nevadensis]
LOC111056684	54.6417	88.5809	0.696993	0.0520692	0.570821	NO	NW_019105599.1	203515	229541	-	3319	PREDICTED: Zinc finger MIZ domain-containing protein 1 [Zootermopsis nevadensis]
LOC111051350	371.186	728.852	0.973483	0.0520899	0.570821	NO	NW_019106413.1	180709	206860	-	921	PREDICTED: L-threonine dehydratase catabolic TdcB [Cimex lectularius]
LOC111059036	21.2859	44.5158	1.06442	0.0520996	0.570821	NO	NW_019108325.1	20333	52222	-	2291	PREDICTED: aquaporin-like isoform X1 [Bombus terrestris]
LOC111062168	22.6303	73.3395	1.69634	0.052148	0.57101	NO	NW_019111096.1	10306	18340	+	1694	PREDICTED: SET and MYND domain-containing protein 4 [Zootermopsis nevadensis]
LOC111046469	2.86742	13.6953	2.25585	0.052312	0.572463	NO	NW_019105886.1	102651	121169	-	948	PREDICTED: odorant binding protein 8 [Nilaparvata lugens]
LOC111055369	65.0161	37.5968	-0.790188	0.0523458	0.572491	NO	NW_019107084.1	8827	26667	+	1497	PREDICTED: Dual specificity protein phosphatase 12 [Zootermopsis nevadensis]
LOC111048288	7.8529	18.999	1.27462	0.0523954	0.572691	NO	NW_019106042.1	287874	291798	+	3614	PREDICTED: leucine-rich repeat-containing protein 4 [Cimex lectularius]
LOC111062845	11.666	3.1506	-1.88861	0.052446	0.572696	NO	NW_019112640.1	766	8311	+	1382	PREDICTED: proclotting enzyme-1 [Nilaparvata lugens]
LOC111059747	5.84769	0.639688	-3.19243	0.0524734	0.572696	NO	NW_019108725.1	71105	72728	-	333	PREDICTED: cchamide 1 [Nilaparvata lugens]
LOC111048129	924.978	662.548	-0.481395	0.0525186	0.572696	NO	NW_019106027.1	167370	178544	-	1688	PREDICTED: zinc transporter ZIP9 isoform X3 [Cimex lectularius]
LOC111060776	185.643	116.869	-0.66764	0.0525208	0.572696	NO	NW_019109633.1	20710	28277	+	2088	-
LOC111055022	641.204	460.725	-0.476878	0.0526126	0.573057	NO	NW_019107012.1	110715	112358	+	1600	PREDICTED: probable peroxisomal membrane protein PEX13 [Parasteatoda tepidariorum]
LOC111049480	10208.4	14112.7	0.467244	0.0526165	0.573057	NO	NW_019105569.1	576890	584551	-	805	PREDICTED: coiled-coil-helix-coiled-coil-helix domain-containing protein 2 [Bactrocera oleae]
LOC111059281	40.759	21.9337	-0.893972	0.0527755	0.574021	NO	NW_019108452.1	15174	18054	-	2881	PREDICTED: centromere protein J [Ceratosolen solmsi marchali]
LOC111044434	148.904	81.0033	-0.878331	0.0527874	0.574021	NO	NW_019105741.1	608586	611429	-	927	PREDICTED: phospholipase A1-like [Neodiprion lecontei]
LOC111043207	611.913	433.01	-0.498925	0.0528277	0.574021	NO	NW_019105667.1	93291	132811	-	2450	PREDICTED: uncharacterized protein LOC106661924 isoform X2 [Cimex lectularius]
LOC111056184	2.92942	11.2165	1.93693	0.0529102	0.574021	NO	NW_019107283.1	13987	20829	+	565	PREDICTED: hypothetical protein L798_13035 [Zootermopsis nevadensis]
LOC111059681	27.7286	12.9542	-1.09795	0.052962	0.574021	NO	NW_019105614.1	478867	506393	-	1391	PREDICTED: Lysine-specific histone demethylase 1 [Zootermopsis nevadensis]
LOC111055954	114.161	165.583	0.536485	0.0529706	0.574021	NO	NW_019107225.1	1267	9543	-	1346	PREDICTED: Prostatic acid phosphatase, partial [Pelecanus crispus]
LOC111055382	34.9786	69.0787	0.98177	0.0529753	0.574021	NO	NW_019105593.1	932283	936509	+	625	-
LOC111059622	123.378	181.908	0.560116	0.0529934	0.574021	NO	NW_019105543.1	1187645	1188945	-	1301	PREDICTED: methylglutaconyl-CoA hydratase, mitochondrial [Stomoxys calcitrans]
LOC111056427	68.4286	108.189	0.660887	0.0530085	0.574021	NO	NW_019107357.1	154919	194806	+	2508	PREDICTED: CAD protein [Halyomorpha halys]
LOC111055413	233.525	161.635	-0.530838	0.0530183	0.574021	NO	NW_019107094.1	142486	150447	-	1010	PREDICTED: Charged multivesicular body protein 2b-B [Zootermopsis nevadensis]
LOC111045391	106.71	158.139	0.567499	0.0530956	0.574024	NO	NW_019105540.1	2079186	2155411	+	2606	PREDICTED: Myosin-XVIIIa, partial [Zootermopsis nevadensis]
LOC111061436	19.8787	8.03893	-1.30615	0.0531586	0.574024	NO	NW_019110204.1	7605	9029	-	1353	PREDICTED: mediator of RNA polymerase II transcription subunit 14 [Cavia porcellus]
LOC111064351	21.9978	47.5511	1.11212	0.0531615	0.574024	NO	NW_019105647.1	347651	489194	+	1411	PREDICTED: uncharacterized protein LOC105683342 isoform X1 [Athalia rosae]
LOC111059901	893.485	1640.63	0.876735	0.0531901	0.574024	NO	NW_019108851.1	4102	47330	+	5246	PREDICTED: timeless isoform X1 [Tribolium castaneum]
LOC111046139	687.704	955.626	0.474659	0.0532029	0.574024	NO	NW_019105857.1	248368	309384	+	2470	PREDICTED: excitatory amino acid transporter 3 isoform X1 [Cimex lectularius]
LOC111050096	134.48	241.31	0.84349	0.0532252	0.574024	NO	NW_019106251.1	284099	288650	+	1080	PREDICTED: probable salivary secreted peptide [Halyomorpha halys]
LOC111053754	1367.05	902.906	-0.598421	0.053238	0.574024	NO	NW_019106771.1	93884	173409	-	2356	PREDICTED: sortilin-related receptor [Halyomorpha halys]
LOC111052315	223.434	384.757	0.784096	0.0534077	0.575205	NO	NW_019106551.1	125408	150845	-	4081	PREDICTED: uncharacterized protein LOC106671682 [Cimex lectularius]
LOC111047217	189.994	129.772	-0.549971	0.0534104	0.575205	NO	NW_019105945.1	514782	515241	-	460	PREDICTED: LYR motif-containing protein 4 [Zootermopsis nevadensis]
LOC111060293	1566.48	2148.25	0.455638	0.0534716	0.575527	NO	NW_019109176.1	23848	43105	+	1807	PREDICTED: Sorting and assembly machinery component 50-like protein [Zootermopsis nevadensis]
LOC111050875	2038.26	1451.93	-0.489364	0.0535258	0.575594	NO	NW_019105574.1	1001717	1044999	-	4606	PREDICTED: E3 ubiquitin-protein ligase TRIM71 isoform X1 [Cimex lectularius]
LOC111062395	24.1424	42.503	0.815999	0.0535407	0.575594	NO	NW_019111522.1	9900	12572	-	948	PREDICTED: pyruvate dehydrogenase E1 component subunit beta, mitochondrial isoform X1 [Copidosoma floridanum]
LOC111049776	43.9253	24.5654	-0.838422	0.0536323	0.576146	NO	NW_019106212.1	328451	333696	-	892	PREDICTED: non-structural maintenance of chromosomes element 1 homolog [Bombus impatiens]
LOC111061981	745.835	539.747	-0.466573	0.053655	0.576146	NO	NW_019105624.1	737838	763171	-	3157	PREDICTED: zinc transporter ZIP1 [Papilio xuthus]
LOC111055287	448.399	676.205	0.592676	0.0537818	0.577169	NO	NW_019107064.1	189	29570	+	2721	PREDICTED: high affinity cationic amino acid transporter 1-like isoform X4 [Cimex lectularius]
LOC111047277	18.5823	7.20185	-1.36749	0.0538267	0.577284	NO	NW_019105949.1	109310	117260	-	1396	PREDICTED: nudel-like protein [Nilaparvata lugens]
LOC111062361	18.1154	3.07127	-2.56031	0.0538555	0.577284	NO	NW_019111445.1	4264	11514	+	1613	PREDICTED: uncharacterized protein LOC100903667 [Metaseiulus occidentalis]
LOC111054196	1690.37	2544.56	0.590077	0.0539253	0.577437	NO	NW_019106852.1	204128	229600	-	2873	PREDICTED: Glycerol-3-phosphate dehydrogenase [NAD(+)], cytoplasmic-like Protein [Tribolium castaneum]
LOC111049737	1248.25	1716.74	0.459765	0.0539669	0.577437	NO	NW_019106206.1	367128	405028	+	4257	PREDICTED: CD109 antigen [Zootermopsis nevadensis]
LOC111043957	1214.21	819.254	-0.56763	0.0540063	0.577437	NO	NW_019105709.1	332987	356716	+	1419	PREDICTED: cathepsin J-like [Apis dorsata]
LOC111050532	285.578	677.491	1.24632	0.0540196	0.577437	NO	NW_019106304.1	228243	296257	+	1669	-
LOC111054367	463.417	740.164	0.675534	0.0540328	0.577437	NO	NW_019106885.1	83005	137768	-	2195	PREDICTED: retinol dehydrogenase 12-like isoform X1 [Diaphorina citri]
LOC111054594	30.6987	54.0406	0.815867	0.0540589	0.577437	NO	NW_019106926.1	181728	229003	+	910	PREDICTED: dehydrogenase/reductase SDR family member 11-like isoform X1 [Diaphorina citri]
LOC111061406	13.8246	5.27793	-1.38919	0.0541757	0.577851	NO	NW_019110184.1	27359	28019	-	444	-
LOC111060762	462.678	641.578	0.471616	0.0541767	0.577851	NO	NW_019109621.1	3239	30590	+	1182	PREDICTED: bystin [Polistes canadensis]
LOC111046533	512.328	716.078	0.483048	0.0542243	0.577851	NO	NW_019105891.1	21956	122823	-	3056	PREDICTED: histone-lysine N-methyltransferase, H3 lysine-79 specific isoform X1 [Wasmannia auropunctata]
LOC111056217	101.934	152.125	0.577626	0.0542407	0.577851	NO	NW_019107295.1	181925	183740	+	1816	PREDICTED: Cuticlin-1, partial [Zootermopsis nevadensis]
LOC111058767	5.77556	15.0497	1.3817	0.0542553	0.577851	NO	NW_019108207.1	34859	85590	+	1005	PREDICTED: neuropeptide GPCR A7 [Nilaparvata lugens]
LOC111062156	115.979	74.8702	-0.631402	0.0542897	0.577881	NO	NW_019111069.1	7386	18471	+	1264	PREDICTED: folate transporter 1-like [Halyomorpha halys]
LOC111049431	1656.43	2721.09	0.716112	0.0543857	0.578033	NO	NW_019106165.1	103426	115052	-	3508	PREDICTED: hypothetical protein [Nilaparvata lugens]
LOC111055755	147.971	221.512	0.582066	0.0544166	0.578033	NO	NW_019107179.1	202756	206877	+	1108	PREDICTED: uncharacterized protein LOC106673741 isoform X1 [Cimex lectularius]
LOC111048008	652.522	990.914	0.602734	0.0544255	0.578033	NO	NW_019106015.1	313686	350913	+	5340	PREDICTED: fasciclin-2 isoform X1 [Cimex lectularius]
LOC111060831	1.64319	8.81667	2.42374	0.0544302	0.578033	NO	NW_019109674.1	19470	20483	+	1014	PREDICTED: AGAP000879-PA-like protein [Anopheles sinensis]
LOC111053007	1716.49	3192.25	0.895114	0.0546096	0.578934	NO	NW_019106657.1	153058	163293	+	3387	PREDICTED: sugar transporter [Nilaparvata lugens]
LOC111059415	0	3.66768	Inf	0.0546465	0.578934	NO	NW_019108539.1	2057	5303	-	466	PREDICTED: Filamin-A [Zootermopsis nevadensis]
LOC111055349	45.4031	90.4387	0.99415	0.0546649	0.578934	NO	NW_019107078.1	92934	112233	-	2819	PREDICTED: homeotic protein antennapedia-like [Cimex lectularius]
LOC111046656	530.87	711.048	0.421588	0.0546702	0.578934	NO	NW_019105558.1	416276	431609	+	1267	PREDICTED: uncharacterized protein LOC103506815 [Diaphorina citri]
LOC111053516	28.2808	6.95208	-2.02431	0.0546785	0.578934	NO	NW_019106731.1	116503	151425	-	786	PREDICTED: hypothetical protein KGM_15280 [Danaus plexippus]
LOC111046796	3768.97	5407.6	0.52082	0.0547055	0.578934	NO	NW_019105911.1	485861	493817	-	843	PREDICTED: heat shock protein-like protein [Coptotermes formosanus]
LOC111059324	61.6275	116.415	0.917633	0.0547362	0.578934	NO	NW_019108476.1	9781	71947	-	1029	PREDICTED: alkylglycerol monooxygenase-like isoform X1 [Halyomorpha halys]
LOC111055506	141.572	244.174	0.786368	0.0548757	0.579352	NO	NW_019107118.1	54629	120174	+	3443	PREDICTED: extracellular serine/threonine protein kinase four-jointed [Halyomorpha halys]
LOC111058708	2689.98	3651.39	0.44085	0.0549122	0.579352	NO	NW_019105609.1	386468	429781	+	4225	PREDICTED: V-type proton ATPase 116 kDa subunit a isoform X2 [Acyrthosiphon pisum]
LOC111049919	6060.76	8746.17	0.529152	0.0549148	0.579352	NO	NW_019106228.1	141527	160770	-	1257	PREDICTED: probable transaldolase [Polistes dominula]
LOC111049775	300.207	421.028	0.48796	0.0549509	0.579352	NO	NW_019106211.1	230470	252805	+	1439	PREDICTED: NADH-cytochrome B5 reductase [Riptortus pedestris]
LOC111064182	77.7316	223.108	1.52117	0.0549647	0.579352	NO	NW_019105639.1	146189	239183	-	7224	PREDICTED: chitinase [Nilaparvata lugens]
LOC111054292	21.1305	39.0866	0.887347	0.0549729	0.579352	NO	NW_019106869.1	43843	113466	-	2085	PREDICTED: E3 ubiquitin-protein ligase CBL-B isoform X1 [Halyomorpha halys]
LOC111044830	52.2757	83.0263	0.667428	0.0549971	0.579352	NO	NW_019105767.1	148310	336458	-	2850	PREDICTED: Regulator of G-protein signaling 9 [Zootermopsis nevadensis]
LOC111056428	58.3622	32.9579	-0.824411	0.0550682	0.579767	NO	NW_019107358.1	41349	120542	-	1126	PREDICTED: Condensin complex subunit 2 [Zootermopsis nevadensis]
LOC111046199	4023.59	2626.31	-0.615445	0.0551274	0.580056	NO	NW_019105556.1	862481	878869	+	4922	PREDICTED: enolase-phosphatase E1 isoform X1 [Cephus cinctus]
LOC111058138	910.376	586.677	-0.633895	0.0551692	0.580164	NO	NW_019107954.1	17185	28755	+	2153	-
LOC111058039	324.533	585.052	0.850198	0.0553358	0.5815	NO	NW_019107903.1	54036	60883	-	1041	PREDICTED: 6-pyruvoyl tetrahydrobiopterin synthase [Diaphorina citri]
LOC111054356	788.616	1077.22	0.449912	0.0553598	0.5815	NO	NW_019105588.1	470345	586113	+	4979	PREDICTED: PERIOD, isoform 1 [Apteronemobius asahinai]
LOC111054346	49.6927	81.8087	0.71922	0.0555324	0.582037	NO	NW_019106878.1	29857	56825	+	2150	PREDICTED: oxysterol-binding protein-related protein 1-like isoform X3 [Halyomorpha halys]
LOC111059426	14904.7	20055.8	0.428249	0.055533	0.582037	NO	NW_019108546.1	56267	60724	-	1002	PREDICTED: muscle-specific protein 20 [Pogonomyrmex barbatus]
LOC111049819	620.467	443.396	-0.484758	0.0555801	0.582037	NO	NW_019106218.1	80460	90173	+	2096	-
LOC111045804	66.6206	40.7338	-0.709741	0.0555968	0.582037	NO	NW_019105833.1	266444	279151	+	1383	-
LOC111052936	0.904959	11.2685	3.63831	0.0556366	0.582037	NO	NW_019105582.1	809028	812044	+	798	-
LOC111056918	1256.65	911.493	-0.463284	0.0556637	0.582037	NO	NW_019107496.1	132043	139434	+	1464	PREDICTED: snare protein sec22 [Riptortus pedestris]
LOC111064139	114.19	72.8679	-0.648081	0.055685	0.582037	NO	NW_019105636.1	760348	767349	+	1875	PREDICTED: WD repeat-containing protein 73 [Zootermopsis nevadensis]
LOC111059697	211.807	78.8052	-1.42639	0.0557184	0.582037	NO	NW_019108705.1	43036	55252	+	2439	PREDICTED: putative phospholipase B-like 2 isoform X2 [Lingula anatina]
LOC111048805	49.9237	27.2374	-0.874136	0.0557303	0.582037	NO	NW_019106100.1	36708	38288	+	893	PREDICTED: ubiquitin-conjugating enzyme E2-17 kDa-like [Lingula anatina]
LOC111046107	493.802	347.956	-0.505028	0.0557805	0.582037	NO	NW_019105854.1	279741	287889	-	952	PREDICTED: Microsomal triglyceride transfer protein large subunit [Zootermopsis nevadensis]
LOC111043905	27.7377	13.6956	-1.01814	0.0557816	0.582037	NO	NW_019105706.1	783716	785394	+	1209	PREDICTED: predicted protein [Nematostella vectensis]
LOC111055467	349.498	198.317	-0.817478	0.0557922	0.582037	NO	NW_019107108.1	183081	194452	+	1017	-
LOC111061533	50.7288	30.2808	-0.744401	0.0558258	0.582056	NO	NW_019110270.1	21258	24324	-	2860	PREDICTED: vacuolar protein sorting-associated protein 35 [Larimichthys crocea]
LOC111063740	211.964	143.98	-0.557953	0.0559367	0.582813	NO	NW_019105630.1	674831	690318	+	1192	PREDICTED: DNA replication complex GINS protein PSF3 [Zootermopsis nevadensis]
LOC111054163	149.211	224.636	0.590239	0.0559883	0.582813	NO	NW_019106847.1	128644	217697	+	2967	PREDICTED: neuroglobin-like [Diuraphis noxia]
LOC111052697	455.523	1060.03	1.2185	0.0559938	0.582813	NO	NW_019106608.1	110946	113956	-	637	-
LOC111056805	585.755	419.452	-0.481793	0.0560505	0.582879	NO	NW_019107459.1	152290	164591	-	3695	PREDICTED: Inositol hexakisphosphate and diphosphoinositol-pentakisphosphate kinase [Atta colombica]
LOC111046955	370.205	682.346	0.88218	0.0561036	0.582879	NO	NW_019105925.1	345524	371397	-	2027	PREDICTED: beta-glucosidase [Coptotermes formosanus]
LOC111046421	204.613	143.047	-0.516411	0.0561272	0.582879	NO	NW_019105883.1	332570	338935	-	959	PREDICTED: uncharacterized protein LOC105431539 [Pogonomyrmex barbatus]
LOC111061126	25.9207	12.2873	-1.07694	0.0561275	0.582879	NO	NW_019109928.1	2328	3555	-	1124	PREDICTED: uncharacterized protein LOC105314416 [Amphimedon queenslandica]
LOC111063911	33.7594	17.1801	-0.974547	0.0561701	0.582991	NO	NW_019120489.1	849	1267	+	419	PREDICTED: fibrillin-1-like, partial [Dufourea novaeangliae]
LOC111045227	360.739	254.4	-0.503859	0.0562176	0.583154	NO	NW_019105797.1	387288	410269	-	2381	PREDICTED: protein zwilch [Halyomorpha halys]
LOC111064414	136.786	196.916	0.525654	0.0562617	0.583282	NO	NW_019105651.1	422968	442902	-	2152	PREDICTED: Epsilon-sarcoglycan [Zootermopsis nevadensis]
LOC111060082	3874.45	1648.47	-1.23286	0.0563875	0.584226	NO	NW_019108998.1	2814	17836	+	1013	PREDICTED: inactive pancreatic lipase-related protein 1 [Acyrthosiphon pisum]
LOC111062194	223.451	151.576	-0.559921	0.0564166	0.584226	NO	NW_019111130.1	6591	7242	+	297	PREDICTED: ribosomal protein S20e [Scarabaeus laticollis]
LOC111058115	52.0824	90.4711	0.796661	0.0564644	0.584391	NO	NW_019107945.1	34806	47643	-	2772	PREDICTED: iroquois-class homeodomain protein IRX-2 isoform X2 [Cimex lectularius]
LOC111059693	118.968	198.68	0.739878	0.0565957	0.584971	NO	NW_019108702.1	29422	40876	+	1521	PREDICTED: fibrillin-2-like [Cimex lectularius]
LOC111059131	33.9464	60.1893	0.826249	0.0566254	0.584971	NO	NW_019108379.1	9018	74208	-	2353	PREDICTED: hydrocephalus-inducing protein homolog [Astyanax mexicanus]
LOC111052146	263.877	187.808	-0.490609	0.0566455	0.584971	NO	NW_019106527.1	240009	259702	-	2260	PREDICTED: Poly(A)-specific ribonuclease PARN-like domain-containing protein 1 [Zootermopsis nevadensis]
LOC111048700	118.57	78.4009	-0.596794	0.0566482	0.584971	NO	NW_019106087.1	221167	244231	+	1196	PREDICTED: hypothetical protein L798_11742 [Zootermopsis nevadensis]
LOC111053411	390.745	279.912	-0.481252	0.0567152	0.585332	NO	NW_019106716.1	177205	184880	-	544	PREDICTED: uncharacterized protein LOC105698122 [Orussus abietinus]
LOC111050640	134.71	197.709	0.553523	0.0569239	0.586507	NO	NW_019106320.1	209519	275207	-	1212	PREDICTED: Clarin-3 [Zootermopsis nevadensis]
LOC111049946	53.882	30.0001	-0.844835	0.0569243	0.586507	NO	NW_019106233.1	212560	259284	-	875	PREDICTED: dystrobrevin-1-like [Orussus abietinus]
LOC111050869	264.674	183.577	-0.527831	0.056925	0.586507	NO	NW_019106351.1	26263	39232	-	1244	PREDICTED: Nucleoporin NUP53 [Zootermopsis nevadensis]
LOC111056164	867.993	1740.65	1.00387	0.0570315	0.586966	NO	NW_019107281.1	50905	69832	+	3785	-
LOC111059174	765.564	505.324	-0.599314	0.0570533	0.586966	NO	NW_019105610.1	968377	1025070	-	3863	PREDICTED: sugar transporter [Nilaparvata lugens]
LOC111043405	281.945	493.579	0.807868	0.0570657	0.586966	NO	NW_019105679.1	108724	125479	-	1729	PREDICTED: aquaporin-12B [Cimex lectularius]
LOC111046391	359.736	570.286	0.664748	0.0571259	0.587253	NO	NW_019105880.1	493750	538715	+	3968	PREDICTED: early nodulin-75-like [Diaphorina citri]
LOC111043539	16.8873	33.1051	0.971114	0.0571679	0.587253	NO	NW_019105687.1	125350	468136	+	2301	PREDICTED: hypothetical protein L798_00483, partial [Zootermopsis nevadensis]
LOC111049143	242.355	476.588	0.975619	0.0571897	0.587253	NO	NW_019106136.1	50244	52629	-	2386	PREDICTED: Cuticlin-1, partial [Zootermopsis nevadensis]
LOC111054802	245.818	171.312	-0.520963	0.0573728	0.588542	NO	NW_019106969.1	216528	218989	-	1150	PREDICTED: hypothetical protein L798_13932 [Zootermopsis nevadensis]
LOC111059481	20.313	338.188	4.05735	0.0574845	0.588542	NO	NW_019108578.1	5606	22107	+	1396	PREDICTED: conserved hypothetical protein [Riptortus pedestris]
LOC111056831	15.3784	44.8156	1.5431	0.057496	0.588542	NO	NW_019107467.1	34039	35744	+	1706	PREDICTED: sodium/calcium exchanger 1 isoform X1 [Cimex lectularius]
LOC111052249	191.304	326.8	0.772543	0.0575085	0.588542	NO	NW_019106544.1	21840	61854	+	620	PREDICTED: Threonine dehydratase catabolic [Zootermopsis nevadensis]
LOC111046829	658.237	470.756	-0.483628	0.0575206	0.588542	NO	NW_019105914.1	120248	133032	-	3397	PREDICTED: sorting nexin-4-like [Athalia rosae]
LOC111050827	547.678	1166.78	1.09113	0.0575329	0.588542	NO	NW_019106343.1	266560	295255	+	2757	PREDICTED: putative chemosensory protein CSP9 [Nilaparvata lugens]
LOC111044919	9.0741	21.0197	1.21192	0.0575402	0.588542	NO	NW_019105773.1	322618	342205	+	2633	PREDICTED: hypothetical protein L798_07556, partial [Zootermopsis nevadensis]
LOC111056181	6.63981	1.0502	-2.66048	0.0576063	0.588627	NO	NW_019107283.1	93024	96460	+	311	PREDICTED: proteasome subunit alpha type-3 [Acromyrmex echinatior]
LOC111055669	2526.79	3395.58	0.426357	0.0576204	0.588627	NO	NW_019107154.1	151095	168321	+	4521	PREDICTED: glutenin, high molecular weight subunit DX5-like isoform X1 [Cimex lectularius]
LOC111046443	309.656	218.046	-0.506034	0.0576449	0.588627	NO	NW_019105883.1	519145	533355	-	4682	PREDICTED: uncharacterized protein LOC106684949 isoform X1 [Halyomorpha halys]
LOC111057644	306.116	440.317	0.524462	0.057719	0.588833	NO	NW_019107751.1	1480	131888	-	10735	PREDICTED: spectrin beta chain, non-erythrocytic 1 isoform X1 [Halyomorpha halys]
LOC111051558	140.252	251.097	0.840225	0.0577293	0.588833	NO	NW_019106443.1	181246	282163	+	6084	PREDICTED: hypothetical protein ZHAS_00012058 [Anopheles sinensis]
LOC111047729	572.055	412.224	-0.472724	0.0577846	0.589069	NO	NW_019105562.1	1022256	1056303	+	819	PREDICTED: PEST proteolytic signal-containing nuclear protein [Habropoda laboriosa]
LOC111061260	115.642	183.569	0.666659	0.0578958	0.589874	NO	NW_019105622.1	453339	488104	-	9155	PREDICTED: uncharacterized protein LOC106664765 isoform X3 [Cimex lectularius]
LOC111061192	380.68	532.768	0.48493	0.0579603	0.590202	NO	NW_019109979.1	11455	20756	+	2551	PREDICTED: ubiquinol-cytochrome-c reductase complex assembly factor 2-like [Orussus abietinus]
LOC111048927	1656.07	1209.6	-0.45324	0.0580752	0.591044	NO	NW_019106108.1	186268	200773	-	4689	PREDICTED: mannose-1-phosphate guanyltransferase beta [Bombyx mori]
LOC111057161	286.559	191.259	-0.58331	0.0581796	0.591478	NO	NW_019107578.1	19308	30055	+	2850	PREDICTED: serine/threonine-protein kinase GL21140 [Halyomorpha halys]
LOC111063000	103.967	58.5344	-0.828769	0.0581824	0.591478	NO	NW_019113185.1	752	3022	+	1425	-
LOC111043318	460.368	335.234	-0.457622	0.0582518	0.591855	NO	NW_019105672.1	381921	546337	-	2615	PREDICTED: potassium/sodium hyperpolarization-activated cyclic nucleotide-gated channel 2 isoform X5 [Halyomorpha halys]
LOC111059537	126.993	84.2436	-0.592106	0.0582935	0.591951	NO	NW_019105613.1	835517	875757	-	4008	PREDICTED: tonsoku-like protein [Cimex lectularius]
LOC111048601	960.893	673.409	-0.512892	0.0584759	0.592893	NO	NW_019106076.1	148552	186624	+	2475	PREDICTED: kinetochore protein NDC80 homolog [Acyrthosiphon pisum]
LOC111060794	89.4513	134.456	0.587958	0.0584817	0.592893	NO	NW_019109638.1	37245	42186	+	780	PREDICTED: CDK5 regulatory subunit-associated protein 2 [Zootermopsis nevadensis]
LOC111051054	565.845	357.466	-0.662599	0.0585096	0.592893	NO	NW_019106375.1	289029	306466	-	4597	PREDICTED: claspin homolog [Halyomorpha halys]
LOC111048079	594.7	433.999	-0.454471	0.0585158	0.592893	NO	NW_019106021.1	142348	168406	-	819	PREDICTED: mitochondrial ribosomal protein L20 [Riptortus pedestris]
LOC111050577	0	3.47515	Inf	0.0586954	0.593837	NO	NW_019106311.1	380918	390178	+	639	PREDICTED: uncharacterized protein LOC105841555 [Bombyx mori]
LOC111059798	867.157	544.122	-0.672362	0.0586959	0.593837	NO	NW_019108776.1	27726	34968	-	934	-
LOC111057396	32.0409	17.3902	-0.881639	0.0587062	0.593837	NO	NW_019107654.1	9655	66063	-	832	PREDICTED: transcription factor AP-4 isoform X2 [Halyomorpha halys]
LOC111057651	204.238	320.877	0.651767	0.0587662	0.594116	NO	NW_019107754.1	112197	139489	+	3958	PREDICTED: Zinc transporter 10 [Camponotus floridanus]
LOC111056315	7.48075	24.0729	1.68616	0.0588357	0.59449	NO	NW_019107326.1	141460	145284	-	1177	PREDICTED: hypothetical protein L798_12755 [Zootermopsis nevadensis]
LOC111044775	2430.7	1806.14	-0.428464	0.0589879	0.595699	NO	NW_019105763.1	504889	513455	+	902	-
LOC111047126	1950.63	2656.04	0.445332	0.0590656	0.595866	NO	NW_019105939.1	322263	428688	-	11287	PREDICTED: protein-methionine sulfoxide oxidase Mical isoform X2 [Athalia rosae]
LOC111058085	8980.32	12121.8	0.432765	0.0590694	0.595866	NO	NW_019107932.1	79149	108111	-	2697	PREDICTED: heat shock protein 70 [Laodelphax striatella]
LOC111043502	191.352	275.639	0.526547	0.0591121	0.595968	NO	NW_019105685.1	546123	593853	-	4695	PREDICTED: GL27003 [Drosophila persimilis]
LOC111047079	2384.58	3744.41	0.651005	0.0591543	0.596066	NO	NW_019105934.1	565036	573653	-	2341	PREDICTED: arrestin homolog [Halyomorpha halys]
LOC111043690	37.7848	20.3692	-0.891419	0.0593398	0.597103	NO	NW_019105696.1	631605	641017	-	1478	-
LOC111049969	71.5258	110.262	0.624399	0.0593547	0.597103	NO	NW_019106234.1	69059	119733	+	5955	PREDICTED: Down syndrome cell adhesion molecule-like protein Dscam2 isoform X1 [Halyomorpha halys]
LOC111064616	1530.61	1117.37	-0.454003	0.059355	0.597103	NO	NW_019105664.1	333722	363017	+	2538	PREDICTED: ceramide synthase 6 [Halyomorpha halys]
LOC111055569	733.789	1111.56	0.599149	0.0594199	0.597427	NO	NW_019107128.1	12081	88376	+	5293	PREDICTED: hemicentin-1 isoform X1 [Cimex lectularius]
LOC111056959	15.9214	31.229	0.971923	0.0594765	0.59743	NO	NW_019107509.1	28725	37484	+	1508	PREDICTED: hypothetical protein RR48_12581 [Papilio machaon]
LOC111045055	169.841	87.2993	-0.960143	0.0594853	0.59743	NO	NW_019105784.1	591636	617995	-	3047	PREDICTED: glucose dehydrogenase [FAD, quinone]-like isoform X1 [Diuraphis noxia]
LOC111045330	2453.24	1785.62	-0.458261	0.0595253	0.597504	NO	NW_019105804.1	194872	220912	-	2949	PREDICTED: exonuclease GOR isoform X1 [Cimex lectularius]
LOC111059387	0	31.29	Inf	0.0595701	0.597626	NO	NW_019108518.1	9140	13026	-	1530	-
LOC111050196	254.468	463.716	0.865759	0.0596323	0.597923	NO	NW_019106262.1	12078	92431	+	2858	PREDICTED: organic cation transporter protein-like isoform X1 [Halyomorpha halys]
LOC111059818	555.463	410.73	-0.435501	0.0598026	0.598188	NO	NW_019108792.1	35038	50633	+	4748	PREDICTED: Sorting nexin-17 [Zootermopsis nevadensis]
LOC111047144	178.957	278.648	0.638835	0.0598204	0.598188	NO	NW_019105560.1	16014	26367	+	1470	PREDICTED: peroxidase-like [Cimex lectularius]
LOC111062052	17.9529	33.9107	0.917521	0.0598355	0.598188	NO	NW_019110866.1	1671	21334	-	985	PREDICTED: Tudor and KH domain-containing protein [Zootermopsis nevadensis]
LOC111050573	142.941	412.47	1.52887	0.0598435	0.598188	NO	NW_019106309.1	319710	397324	+	1515	PREDICTED: Delta-1-pyrroline-5-carboxylate synthase-like Protein [Tribolium castaneum]
LOC111047328	144.895	100.427	-0.528865	0.0598938	0.598188	NO	NW_019105952.1	142659	147182	-	2460	PREDICTED: 7-dehydrocholesterol reductase [Zootermopsis nevadensis]
LOC111059728	14.6554	29.1925	0.994165	0.0599247	0.598188	NO	NW_019108715.1	13088	36032	-	1313	-
LOC111053797	8.54129	18.9245	1.14773	0.0599254	0.598188	NO	NW_019106782.1	3806	9028	-	810	PREDICTED: uncharacterized protein LOC100568720 [Acyrthosiphon pisum]
LOC111046891	459.251	638.416	0.475212	0.0599268	0.598188	NO	NW_019105918.1	409405	458664	-	5951	PREDICTED: uncharacterized protein LOC106679633 [Halyomorpha halys]
LOC111047972	39.4262	63.7041	0.692233	0.0599527	0.598188	NO	NW_019106012.1	148754	181037	+	1750	PREDICTED: uncharacterized protein LOC106681444 [Halyomorpha halys]
LOC111061410	329.767	588.753	0.836215	0.0600138	0.598472	NO	NW_019110190.1	27749	31889	+	491	PREDICTED: sugar transporter 11 [Nilaparvata lugens]
LOC111049236	1073.83	1441.16	0.424473	0.0600816	0.598822	NO	NW_019105567.1	521408	642705	-	4108	-
LOC111058284	220.626	155.741	-0.502457	0.060178	0.599456	NO	NW_019108013.1	90291	123532	-	6606	PREDICTED: protein kinase C-binding protein NELL1-like isoform X1 [Apis mellifera]
LOC111050252	213.225	144.729	-0.559022	0.0603132	0.599998	NO	NW_019105572.1	1056914	1071697	-	2725	PREDICTED: F-box-like/WD repeat-containing protein TBL1XR1 [Zootermopsis nevadensis]
LOC111062489	15.2919	5.28765	-1.53207	0.0603764	0.599998	NO	NW_019111767.1	1129	5970	-	492	-
LOC111055846	1571.54	901.357	-0.802009	0.060427	0.599998	NO	NW_019107202.1	189431	193128	-	626	-
LOC111048616	977.354	1343.2	0.458723	0.0604793	0.599998	NO	NW_019106078.1	141892	160177	+	3405	PREDICTED: transmembrane GTPase Marf isoform X1 [Halyomorpha halys]
LOC111059887	93.734	60.4584	-0.63263	0.0604966	0.599998	NO	NW_019108843.1	18953	44548	+	1525	PREDICTED: acyl-coenzyme A thioesterase 9, mitochondrial-like isoform X2 [Athalia rosae]
LOC111062604	88.8331	133.727	0.590122	0.06051	0.599998	NO	NW_019112065.1	2597	7053	-	964	-
LOC111056267	33.9352	56.9878	0.747869	0.0605211	0.599998	NO	NW_019107309.1	48461	132177	-	3687	PREDICTED: kinesin-like protein CG14535 [Monomorium pharaonis]
LOC111061668	24.5133	11.6412	-1.07432	0.0605241	0.599998	NO	NW_019110381.1	5542	7586	-	1935	PREDICTED: LOW QUALITY PROTEIN: DNA repair protein RAD16-like [Papilio xuthus]
LOC111062224	545.796	391.905	-0.477857	0.0605271	0.599998	NO	NW_019105625.1	453815	489525	-	3233	PREDICTED: FK506-binding protein 5-like [Diaphorina citri]
LOC111055427	7609.33	10125.4	0.41214	0.0605849	0.600246	NO	NW_019107097.1	162397	213244	-	4157	PREDICTED: vigilin [Monomorium pharaonis]
LOC111059334	59.4854	36.5505	-0.702645	0.0606991	0.601052	NO	NW_019108487.1	78829	89286	+	753	PREDICTED: Adenosine 3&apos;-phospho 5&apos;-phosphosulfate transporter 2 [Zootermopsis nevadensis]
LOC111057907	131.902	199.149	0.594387	0.0607524	0.601255	NO	NW_019107856.1	75033	101206	-	1677	PREDICTED: uncharacterized protein LOC106667523 isoform X1 [Cimex lectularius]
LOC111053217	197.184	136.677	-0.528772	0.060791	0.601312	NO	NW_019106689.1	110264	129234	+	601	PREDICTED: hypothetical protein D910_00787 [Dendroctonus ponderosae]
LOC111064265	206.592	309.404	0.582709	0.0608348	0.601374	NO	NW_019105643.1	6415	17100	-	917	PREDICTED: uncharacterized protein LOC106107598 isoform X3 [Papilio polytes]
LOC111055224	127.014	84.1077	-0.594681	0.0608629	0.601374	NO	NW_019107049.1	30632	45373	+	1718	PREDICTED: hypothetical protein L798_10828 [Zootermopsis nevadensis]
LOC111058893	802.459	591.045	-0.441159	0.0610951	0.602872	NO	NW_019108273.1	84944	100644	-	2046	PREDICTED: Ligatin [Zootermopsis nevadensis]
LOC111057298	2023.85	1478.82	-0.452657	0.0611028	0.602872	NO	NW_019107623.1	42452	57272	-	2137	PREDICTED: Sorting nexin-2 [Zootermopsis nevadensis]
LOC111060985	22.0079	10.3046	-1.09473	0.0611133	0.602872	NO	NW_019109823.1	18327	20015	-	1051	PREDICTED: hypothetical protein CAPTEDRAFT_182833 [Capitella teleta]
LOC111057921	227.453	154.208	-0.560694	0.0611559	0.602968	NO	NW_019107861.1	85990	95317	+	1501	PREDICTED: uncharacterized protein LOC107454032 [Parasteatoda tepidariorum]
LOC111043203	103.791	198.837	0.937899	0.0611932	0.602985	NO	NW_019105540.1	52674	67506	-	1229	PREDICTED: uncharacterized protein LOC106662044 [Cimex lectularius]
LOC111056637	11.1403	2.95807	-1.91306	0.0612853	0.602985	NO	NW_019107411.1	118900	121108	+	1895	PREDICTED: piggyBac transposable element-derived protein 3-like [Amyelois transitella]
LOC111048709	19.9285	8.87569	-1.1669	0.0612859	0.602985	NO	NW_019106088.1	476246	478083	-	1668	PREDICTED: LOW QUALITY PROTEIN: arginine permease-like [Marmota marmota marmota]
LOC111044760	33.5791	14.5172	-1.2098	0.0613133	0.602985	NO	NW_019105761.1	375772	406144	+	2508	PREDICTED: BMP and activin membrane-bound inhibitor homolog [Cimex lectularius]
LOC111046939	82.596	121.889	0.561422	0.0613221	0.602985	NO	NW_019105923.1	316284	348980	-	1796	PREDICTED: diphthamide biosynthesis protein 2-like [Parasteatoda tepidariorum]
LOC111053413	1.85063	7.36745	1.99315	0.0613665	0.603097	NO	NW_019106716.1	167129	172892	+	776	-
LOC111059830	553.188	761.146	0.460402	0.06145	0.603249	NO	NW_019108804.1	40156	72839	+	1454	PREDICTED: conserved hypothetical protein [Riptortus pedestris]
LOC111051725	418.898	592.301	0.49973	0.0615229	0.603249	NO	NW_019106465.1	14006	112500	+	8364	PREDICTED: TBC1 domain family member 1 isoform X1 [Neodiprion lecontei]
LOC111052879	3980.41	7615.12	0.935949	0.061534	0.603249	NO	NW_019106634.1	199373	206335	+	941	PREDICTED: troponin C5, partial [Nilaparvata lugens]
LOC111062999	66.9228	102.978	0.621769	0.0615477	0.603249	NO	NW_019113183.1	1004	6040	-	1200	PREDICTED: spectrin beta chain, non-erythrocytic 1 isoform X1 [Halyomorpha halys]
LOC111061368	0.318265	4.53654	3.83329	0.0615537	0.603249	NO	NW_019110136.1	180	9706	+	971	PREDICTED: protein SCAI isoform X1 [Cimex lectularius]
LOC111055494	96.1426	62.5546	-0.620061	0.0615873	0.603249	NO	NW_019107116.1	65772	76652	+	1474	-
LOC111053745	46.2439	72.146	0.641658	0.0616124	0.603249	NO	NW_019106770.1	209724	249958	-	2208	PREDICTED: putative 3&apos;,5&apos;-cyclic phosphodiesterase pde-5 [Zootermopsis nevadensis]
LOC111062937	87.8852	57.616	-0.60915	0.0616742	0.603394	NO	NW_019112938.1	7	5968	+	1875	-
LOC111061429	13.0549	3.9129	-1.73829	0.0617067	0.603394	NO	NW_019110203.1	30617	31757	+	951	PREDICTED: hypothetical protein TRIADDRAFT_25985 [Trichoplax adhaerens]
LOC111046320	126.146	82.2798	-0.616485	0.0617261	0.603394	NO	NW_019105873.1	311236	319100	-	1898	PREDICTED: Recombination repair protein, putative [Pediculus humanus corporis]
LOC111056380	1.96348	13.8766	2.82117	0.0618092	0.603452	NO	NW_019107347.1	93898	98771	-	744	PREDICTED: cuticle protein 8 [Halyomorpha halys]
LOC111052969	408.122	289.655	-0.494666	0.0618188	0.603452	NO	NW_019106649.1	64939	74823	-	728	PREDICTED: traB domain-containing protein [Cimex lectularius]
LOC111061888	138.967	87.0071	-0.675543	0.0618308	0.603452	NO	NW_019110623.1	2147	11684	+	1215	PREDICTED: Serine/threonine-protein kinase Nek7 [Zootermopsis nevadensis]
LOC111046667	28.6682	147.261	2.36086	0.0619193	0.603469	NO	NW_019105899.1	154816	171178	-	1845	PREDICTED: putative pyruvate dehydrogenase E1 component subunit alpha, mitochondrial [Zootermopsis nevadensis]
LOC111061693	0	3.33679	Inf	0.0619276	0.603469	NO	NW_019110400.1	2274	24317	+	596	-
LOC111049666	5.63011	0.71446	-2.97824	0.061946	0.603469	NO	NW_019106199.1	13	30439	-	1367	PREDICTED: uncharacterized protein KIAA1109 isoform X1 [Cimex lectularius]
LOC111047142	398.159	243.848	-0.707363	0.0619643	0.603469	NO	NW_019105940.1	442453	477306	+	11123	PREDICTED: histone-lysine N-methyltransferase trithorax [Halyomorpha halys]
LOC111057566	5.40442	20.2844	1.90816	0.0620172	0.603663	NO	NW_019107720.1	325	65886	-	1214	PREDICTED: mucin-2-like isoform X1 [Halyomorpha halys]
LOC111062982	392.834	279.394	-0.491616	0.0620859	0.60401	NO	NW_019113117.1	1479	6831	-	2294	PREDICTED: hypothetical protein TcasGA2_TC012869 [Tribolium castaneum]
LOC111048348	461.055	333.439	-0.467515	0.0621655	0.604291	NO	NW_019105565.1	675693	687980	+	2347	-
LOC111055332	6.15582	20.2871	1.72054	0.0621807	0.604291	NO	NW_019107074.1	9024	56256	-	1869	PREDICTED: cytochrome P450 CYP425B1 [Nilaparvata lugens]
LOC111052436	1331.04	879.066	-0.598514	0.0622929	0.604812	NO	NW_019106569.1	122228	169730	-	6294	PREDICTED: uncharacterized protein LOC106685554 isoform X2 [Halyomorpha halys]
LOC111047503	64.3689	138.975	1.11039	0.0623003	0.604812	NO	NW_019105966.1	222232	227563	+	1474	-
LOC111049234	799.242	1097.73	0.457818	0.0624292	0.605741	NO	NW_019106145.1	268386	326528	+	3949	PREDICTED: CDK5 regulatory subunit-associated protein 2 [Zootermopsis nevadensis]
LOC111053597	424.872	306.618	-0.470589	0.0625612	0.606701	NO	NW_019106742.1	163756	165031	-	1276	PREDICTED: uroporphyrinogen decarboxylase [Riptortus pedestris]
LOC111047330	460.382	638.49	0.471834	0.0626239	0.606988	NO	NW_019105952.1	335799	361365	+	1626	PREDICTED: uncharacterized protein Dsimw501_GD19865 [Drosophila simulans]
LOC111057150	2057.12	1314.2	-0.646441	0.0627213	0.607212	NO	NW_019107573.1	52284	63174	+	1397	PREDICTED: lipid storage droplets surface-binding protein 1-like [Cimex lectularius]
LOC111053893	1524.78	2114.04	0.471402	0.0627656	0.607212	NO	NW_019106796.1	61438	254320	-	5196	PREDICTED: nose resistant to fluoxetine protein 6 [Cimex lectularius]
LOC111060447	61.3111	93.3101	0.605886	0.062792	0.607212	NO	NW_019105618.1	650636	654545	-	1387	PREDICTED: uncharacterized protein LOC106682215 isoform X1 [Halyomorpha halys]
LOC111051455	1.00767	5.91793	2.55407	0.0628346	0.607212	NO	NW_019106427.1	212284	226194	-	1296	PREDICTED: uncharacterized protein C18orf63-like [Cephus cinctus]
LOC111044245	329.918	534.414	0.695848	0.0628351	0.607212	NO	NW_019105729.1	409142	458430	-	3507	PREDICTED: glutamate receptor ionotropic, kainate 2-like [Halyomorpha halys]
LOC111059084	149.206	102.463	-0.542196	0.0628459	0.607212	NO	NW_019108348.1	83140	90351	-	826	PREDICTED: Ubiquitin-like protein 5 [Cyphomyrmex costatus]
LOC111056964	65.4097	40.0368	-0.708176	0.0629828	0.607955	NO	NW_019107510.1	64417	78164	+	387	PREDICTED: putative DNA-binding protein C17orf49-like protein [Zootermopsis nevadensis]
LOC111052082	4034.53	2482.74	-0.700469	0.0629892	0.607955	NO	NW_019106517.1	153906	245357	-	2546	PREDICTED: growth factor receptor-bound protein 14 isoform X1 [Tribolium castaneum]
LOC111059056	24.7848	12.405	-0.998531	0.0630246	0.607976	NO	NW_019108333.1	497	5886	-	446	PREDICTED: protein arginine N-methyltransferase 1 [Papilio polytes]
LOC111061125	46.4604	25.7316	-0.852461	0.0631402	0.608273	NO	NW_019109928.1	23350	24426	+	1077	PREDICTED: Dephospho-CoA kinase 1 [Caenorhabditis elegans]
LOC111043596	209.39	329.567	0.654379	0.0631473	0.608273	NO	NW_019105690.1	537548	547512	+	1375	PREDICTED: uncharacterized protein LOC106668536 [Cimex lectularius]
LOC111063147	0.904959	5.9927	2.72728	0.0631549	0.608273	NO	NW_019113625.1	297	4865	-	2247	-
LOC111050061	837.95	1508.64	0.848316	0.0632356	0.60873	NO	NW_019106247.1	324739	340105	+	2985	PREDICTED: Ras superfamily small GTPase Rab7L, partial [Nilaparvata lugens]
LOC111062199	40.6036	21.4166	-0.922879	0.0633153	0.609177	NO	NW_019111137.1	1057	10886	+	344	PREDICTED: sugar transporter [Nilaparvata lugens]
LOC111054260	578.047	789.245	0.449286	0.0633953	0.609626	NO	NW_019106864.1	155265	165610	+	2289	PREDICTED: sideroflexin 1,2,3 [Riptortus pedestris]
LOC111062298	86.2818	130.081	0.592282	0.0635515	0.610808	NO	NW_019111327.1	5109	14401	-	1171	-
LOC111054567	60.8075	36.6798	-0.729265	0.0636021	0.610973	NO	NW_019105589.1	497184	508132	-	1408	PREDICTED: phosphatidylcholine:ceramide cholinephosphotransferase 2-like isoform X1 [Cimex lectularius]
LOC111062793	277.057	379.928	0.455542	0.0637117	0.611706	NO	NW_019112505.1	1749	5063	-	1008	PREDICTED: V-type proton ATPase subunit S1 [Cimex lectularius]
LOC111048528	344.676	245.924	-0.487026	0.0637982	0.611876	NO	NW_019106066.1	70052	81647	-	2889	PREDICTED: N-alpha-acetyltransferase 30 [Halyomorpha halys]
LOC111044550	176.543	261.113	0.564658	0.063867	0.611876	NO	NW_019105749.1	185664	280454	-	4769	PREDICTED: uncharacterized protein LOC103512620 [Diaphorina citri]
LOC111063936	48.74	28.5276	-0.772745	0.063885	0.611876	NO	NW_019122240.1	74	1065	+	991	PREDICTED: protein jim lovell isoform X1 [Cimex lectularius]
LOC111044010	707.994	461.08	-0.61872	0.0638914	0.611876	NO	NW_019105712.1	589053	625713	-	1887	PREDICTED: putative inorganic phosphate cotransporter, partial [Halyomorpha halys]
LOC111050264	101.344	66.2013	-0.614326	0.0639996	0.611876	NO	NW_019106272.1	19527	24427	+	1447	PREDICTED: Transmembrane protein 42-like Protein [Tribolium castaneum]
LOC111046070	5.10845	14.7346	1.52825	0.0640029	0.611876	NO	NW_019105852.1	229701	335943	-	1118	PREDICTED: neuropeptide GPCR A24 [Nilaparvata lugens]
LOC111063220	123.377	80.308	-0.619463	0.0640247	0.611876	NO	NW_019105628.1	869835	900519	-	3700	PREDICTED: exportin-6 [Halyomorpha halys]
LOC111051430	0	32.6599	Inf	0.0640631	0.611876	NO	NW_019106425.1	18112	29103	-	1476	-
LOC111049798	9.1991	2.37256	-1.95505	0.064096	0.611876	NO	NW_019106215.1	200219	240899	+	982	PREDICTED: pickpocket 16 [Anopheles darlingi]
LOC111044153	218.312	154.795	-0.496034	0.0641036	0.611876	NO	NW_019105723.1	146523	171107	+	2320	PREDICTED: importin-4-like isoform X3 [Megachile rotundata]
LOC111053088	2048.21	2734.85	0.4171	0.0641295	0.611876	NO	NW_019105583.1	825677	841373	+	3736	PREDICTED: T-complex protein subunit theta [Locusta migratoria]
LOC111061199	15.9193	5.81592	-1.4527	0.0641303	0.611876	NO	NW_019109983.1	6332	7871	-	1473	PREDICTED: hypothetical protein LOTGIDRAFT_63784, partial [Lottia gigantea]
LOC111046514	436.279	306.847	-0.507733	0.0643348	0.613508	NO	NW_019105890.1	202692	224971	-	3116	PREDICTED: uncharacterized protein LOC106692993 [Halyomorpha halys]
LOC111053261	334.564	240.403	-0.476824	0.0644111	0.61388	NO	NW_019106699.1	177508	191952	+	1409	-
LOC111052200	3.55582	0	-Inf	0.0644409	0.61388	NO	NW_019106534.1	11182	14824	-	375	-
LOC111051365	1060.35	783.288	-0.436925	0.0644945	0.614072	NO	NW_019106416.1	212375	229583	+	1426	PREDICTED: hydroxyacyl-coenzyme A dehydrogenase, mitochondrial-like [Neodiprion lecontei]
LOC111049139	3351.84	9270.65	1.46772	0.0645509	0.61429	NO	NW_019105567.1	1117033	1154910	+	2708	PREDICTED: GTP cyclohydrolase 1 isoform X3 [Halyomorpha halys]
LOC111045446	9.02224	20.4391	1.17977	0.0646983	0.615233	NO	NW_019105812.1	74377	92352	-	3555	-
LOC111053186	3.46527	12.0899	1.80276	0.0647172	0.615233	NO	NW_019106685.1	39611	93085	-	6085	PREDICTED: uncharacterized protein LOC106662846 [Cimex lectularius]
LOC111043670	1739.97	1299.45	-0.421156	0.0647832	0.615523	NO	NW_019105694.1	794616	814089	+	827	PREDICTED: peptidyl-prolyl cis-trans isomerase, partial [Schistocerca gregaria]
LOC111043879	20.8558	9.86231	-1.08045	0.0648149	0.615523	NO	NW_019105706.1	798644	799906	+	1137	-
LOC111047732	20.4512	9.23381	-1.14719	0.0650368	0.61731	NO	NW_019105989.1	485148	544392	-	5830	PREDICTED: rho GTPase-activating protein 100F isoform X3 [Acyrthosiphon pisum]
LOC111053039	88.4937	145.44	0.71678	0.0650982	0.617574	NO	NW_019105583.1	305234	334336	-	1333	PREDICTED: obstructor E2 [Locusta migratoria]
LOC111043356	101.123	153.179	0.599104	0.0652149	0.618083	NO	NW_019105675.1	584541	629610	+	4354	PREDICTED: ankyrin repeat domain-containing protein 50 [Cimex lectularius]
LOC111050155	1970.16	3745.98	0.92703	0.0652194	0.618083	NO	NW_019106257.1	302679	303557	+	879	PREDICTED: uncharacterized protein LOC106677482 [Halyomorpha halys]
LOC111061866	13.3507	4.72273	-1.49922	0.0652935	0.618217	NO	NW_019110585.1	21960	22922	-	963	PREDICTED: phosphatidylinositol-glycan-specific phospholipase D [Xenopus tropicalis]
LOC111058194	211.409	140.677	-0.587649	0.0653011	0.618217	NO	NW_019105605.1	683334	703923	+	1876	PREDICTED: Calcium-responsive transactivator [Eufriesea mexicana]
LOC111061143	61.3648	36.8817	-0.734507	0.065454	0.619345	NO	NW_019109943.1	24283	36160	+	11688	PREDICTED: transformation/transcription domain-associated protein isoform X7 [Chrysemys picta bellii]
LOC111045066	1292.16	954.508	-0.43696	0.0655352	0.619468	NO	NW_019105786.1	109841	123730	-	985	PREDICTED: transmembrane emp24 domain-containing protein 2 [Halyomorpha halys]
LOC111054185	28.8643	14.6329	-0.980071	0.0655622	0.619468	NO	NW_019106851.1	229	1342	+	1114	-
LOC111054631	64.6098	200.012	1.63026	0.0655684	0.619468	NO	NW_019106933.1	42761	81086	-	4619	PREDICTED: DNA-binding protein D-ETS-4-like isoform X1 [Halyomorpha halys]
LOC111056947	107.344	185.962	0.792773	0.0656732	0.619485	NO	NW_019107505.1	158926	162278	-	3317	PREDICTED: leucine-rich repeat-containing protein 4C-like [Halyomorpha halys]
LOC111057438	1355.67	576.587	-1.23339	0.0656867	0.619485	NO	NW_019107665.1	128530	134125	-	1128	-
LOC111064510	35.7146	18.7432	-0.930148	0.0656999	0.619485	NO	NW_019105658.1	316133	319829	-	724	PREDICTED: TBC1 domain family member 15 isoform X1 [Athalia rosae]
LOC111057614	161.643	109.579	-0.560839	0.0657388	0.619485	NO	NW_019107741.1	67793	112722	+	3186	PREDICTED: cytospin-A-like isoform X3 [Diachasma alloeum]
LOC111063157	103.104	182.074	0.82042	0.0658151	0.619485	NO	NW_019113649.1	940	5459	-	2346	PREDICTED: fibroblast growth factor receptor homolog 1 isoform X2 [Apis mellifera]
LOC111050822	100.438	65.766	-0.610888	0.0658299	0.619485	NO	NW_019106343.1	201914	212541	+	1572	PREDICTED: hypothetical protein L798_07595 [Zootermopsis nevadensis]
LOC111047963	63.2164	105.837	0.743477	0.0658426	0.619485	NO	NW_019106011.1	487168	502059	-	1003	PREDICTED: gamma interferon-inducible thiol reductase, partial [Mesovelia mulsanti]
LOC111043665	918.723	674.77	-0.445233	0.065856	0.619485	NO	NW_019105548.1	267220	278150	-	1711	PREDICTED: Maspardin [Zootermopsis nevadensis]
LOC111059070	9839.99	7312.36	-0.428321	0.0658746	0.619485	NO	NW_019105610.1	837241	854310	-	2548	PREDICTED: calreticulin [Papilio polytes]
LOC111056885	262.335	159.656	-0.716442	0.0659412	0.619581	NO	NW_019107486.1	111687	140864	-	5405	PREDICTED: Hermansky-Pudlak syndrome 3 protein homolog isoform X1 [Halyomorpha halys]
LOC111046194	1602.56	1170.73	-0.452976	0.0659638	0.619581	NO	NW_019105860.1	515289	600057	-	6658	PREDICTED: fatty acid synthase [Acyrthosiphon pisum]
LOC111056433	1537.13	1178.73	-0.382998	0.0660511	0.619581	NO	NW_019107359.1	11062	25246	+	2974	PREDICTED: TBC1 domain family member 14 [Zootermopsis nevadensis]
LOC111049824	342.611	240.557	-0.510194	0.0660707	0.619581	NO	NW_019106218.1	405460	418403	-	2359	PREDICTED: hypothetical protein AMK59_1144, partial [Oryctes borbonicus]
LOC111043657	82.1931	127.518	0.633612	0.0660883	0.619581	NO	NW_019105694.1	375503	406117	-	2623	PREDICTED: E3 ubiquitin-protein ligase TRIM9 isoform X2 [Halyomorpha halys]
LOC111057991	698.321	515.857	-0.436921	0.0661099	0.619581	NO	NW_019105605.1	441250	448976	+	2980	-
LOC111047576	137.413	196.788	0.518119	0.0661641	0.619581	NO	NW_019105975.1	353593	389566	-	2834	PREDICTED: hypothetical protein L798_12217 [Zootermopsis nevadensis]
LOC111043711	28.9955	59.4198	1.03511	0.0661643	0.619581	NO	NW_019105697.1	58603	69647	+	2841	PREDICTED: plasma membrane calcium-transporting ATPase 2 isoform X1 [Halyomorpha halys]
LOC111063465	30.2737	57.5997	0.927997	0.0661991	0.619581	NO	NW_019115046.1	841	2648	-	666	-
LOC111060111	12.6727	28.3264	1.16043	0.0662251	0.619581	NO	NW_019109029.1	1310	46843	+	2258	PREDICTED: glutamate receptor ionotropic, kainate 2-like isoform X1 [Halyomorpha halys]
LOC111063819	3.45513	14.3126	2.05047	0.0662716	0.619581	NO	NW_019117629.1	408	1890	+	1483	PREDICTED: cytochrome P450 [Nilaparvata lugens]
LOC111056413	68.0391	43.7996	-0.635446	0.0662907	0.619581	NO	NW_019107354.1	191755	193652	+	1614	-
LOC111057972	702.51	513.398	-0.452441	0.0663557	0.619614	NO	NW_019107881.1	66502	74370	+	7869	PREDICTED: transient receptor potential channel pyrexia-like isoform X1 [Cimex lectularius]
LOC111055212	23.7986	82.3258	1.79047	0.0663619	0.619614	NO	NW_019107048.1	93491	169337	-	2646	-
LOC111056359	259.302	182.443	-0.507185	0.0664962	0.620153	NO	NW_019105598.1	776797	792561	-	3737	PREDICTED: zinc finger protein 420-like [Dufourea novaeangliae]
LOC111061001	23.9155	11.3485	-1.07544	0.0665329	0.620153	NO	NW_019109831.1	36377	37934	-	1104	PREDICTED: GTP-binding protein 128up [Amyelois transitella]
LOC111052260	3.51611	11.6318	1.72602	0.0665808	0.620153	NO	NW_019106545.1	67568	78127	+	794	PREDICTED: GRP3 [Nilaparvata lugens]
LOC111051068	3612.01	2666.82	-0.437682	0.0665955	0.620153	NO	NW_019106377.1	266297	274962	-	843	PREDICTED: Histone H2A.V [Zootermopsis nevadensis]
LOC111046002	7.87317	19.3889	1.30021	0.0666496	0.620153	NO	NW_019105555.1	1441582	1447575	-	930	PREDICTED: ribosome biogenesis protein [Nilaparvata lugens]
LOC111053776	21.6124	38.8717	0.846857	0.0666627	0.620153	NO	NW_019106776.1	55344	218814	-	10752	PREDICTED: uncharacterized protein LOC107270320 isoform X1 [Cephus cinctus]
LOC111047736	54.788	86.6149	0.660756	0.0666708	0.620153	NO	NW_019105990.1	110198	239106	+	3141	PREDICTED: roundabout homolog 2-like isoform X2 [Cimex lectularius]
LOC111062072	41.4444	22.6082	-0.874328	0.0667044	0.620153	NO	NW_019110903.1	18953	20162	-	412	PREDICTED: Ribosome biogenesis protein WDR12 like protein [Dufourea novaeangliae]
LOC111051619	47.2546	72.9164	0.62579	0.0667299	0.620153	NO	NW_019106453.1	259908	280022	+	2131	PREDICTED: Multiple inositol polyphosphate phosphatase 1 [Zootermopsis nevadensis]
LOC111063896	58.4224	29.5125	-0.985197	0.0667581	0.620153	NO	NW_019119446.1	498	1070	+	573	-
LOC111063629	35.4188	18.3278	-0.950481	0.0668334	0.620538	NO	NW_019115905.1	1426	2445	-	314	PREDICTED: cytosolic 10-formyltetrahydrofolate dehydrogenase isoform X1 [Acyrthosiphon pisum]
LOC111063460	0.267416	4.28043	4.0006	0.0669495	0.621093	NO	NW_019105629.1	523952	524971	+	1020	PREDICTED: uncharacterized protein LOC106742658 [Dinoponera quadriceps]
LOC111047088	24.8814	44.0612	0.824439	0.066961	0.621093	NO	NW_019105936.1	382810	418907	-	1925	PREDICTED: TWiK family of potassium channels protein 7-like [Halyomorpha halys]
LOC111043394	2145.07	2924.96	0.447393	0.0671288	0.622194	NO	NW_019105678.1	291111	438386	+	3959	PREDICTED: tropomodulin [Nilaparvata lugens]
LOC111048086	2484.03	3305.91	0.412363	0.0671477	0.622194	NO	NW_019106022.1	209742	225479	-	1704	PREDICTED: protein slowmo [Cimex lectularius]
LOC111049087	22.3954	40.329	0.848612	0.0672076	0.622435	NO	NW_019106128.1	376795	414475	-	918	-
LOC111048104	404.366	296.128	-0.449439	0.0673184	0.623146	NO	NW_019106025.1	230186	310738	+	1890	PREDICTED: G2/mitotic-specific cyclin-B3 [Halyomorpha halys]
LOC111061129	18.2783	7.03171	-1.37818	0.0673537	0.623158	NO	NW_019109928.1	22067	23027	+	888	PREDICTED: uncharacterized protein LOC103518869 [Diaphorina citri]
LOC111048066	312.96	226.876	-0.464079	0.0675497	0.624604	NO	NW_019106020.1	124896	128217	-	1352	PREDICTED: 2-aminoethanethiol dioxygenase [Diuraphis noxia]
LOC111053026	25.1255	12.0741	-1.05723	0.0675783	0.624604	NO	NW_019106659.1	82773	92003	+	2980	PREDICTED: zinc finger protein 585A [Culex quinquefasciatus]
LOC111046035	2846.34	1744.97	-0.70591	0.0677026	0.625416	NO	NW_019105850.1	143673	180584	-	2202	PREDICTED: Putative fatty acyl-CoA reductase [Zootermopsis nevadensis]
LOC111062169	155.522	104.935	-0.567624	0.0677344	0.625416	NO	NW_019111096.1	254	2587	+	609	PREDICTED: lys-63-specific deubiquitinase BRCC36-like isoform X1 [Limulus polyphemus]
LOC111044992	57.9252	99.4532	0.779827	0.0678121	0.625818	NO	NW_019105781.1	70788	114689	+	3838	PREDICTED: protein drumstick isoform X1 [Cimex lectularius]
LOC111047412	44.7703	26.2393	-0.770814	0.067963	0.626765	NO	NW_019105960.1	559842	560348	-	507	PREDICTED: cytochrome P450 CYP404B2 [Nilaparvata lugens]
LOC111048462	332.507	234.232	-0.505448	0.067983	0.626765	NO	NW_019106059.1	262555	272250	+	3367	PREDICTED: p21-activated protein kinase-interacting protein 1-like [Zootermopsis nevadensis]
LOC111043666	6878.29	9584.23	0.478613	0.0680516	0.627082	NO	NW_019105694.1	604672	621506	+	1200	PREDICTED: putative translationally controlled tumor protein [Graphocephala atropunctata]
LOC111049272	1039.99	426.326	-1.28653	0.0681368	0.627395	NO	NW_019106147.1	451024	454706	+	1264	-
LOC111059385	0	16.389	Inf	0.068185	0.627395	NO	NW_019108518.1	13532	14101	+	570	-
LOC111057530	5.83553	14.7506	1.33784	0.0682482	0.627395	NO	NW_019107706.1	98931	137339	-	1476	PREDICTED: protein gooseberry-like isoform X2 [Halyomorpha halys]
LOC111054816	41.5572	105.387	1.34253	0.0682598	0.627395	NO	NW_019106972.1	119368	203972	+	2194	-
LOC111043861	17.4546	7.86848	-1.14945	0.0682935	0.627395	NO	NW_019105706.1	681341	684349	+	1524	PREDICTED: hypothetical protein Phum_PHUM004790 [Pediculus humanus corporis]
LOC111047873	1.27509	10.4811	3.03912	0.0683558	0.627395	NO	NW_019105562.1	893112	930803	+	1692	PREDICTED: Protein dachsous, partial [Zootermopsis nevadensis]
LOC111056529	59.2854	146.388	1.30404	0.0684209	0.627395	NO	NW_019105543.1	213545	231830	-	3854	PREDICTED: sodium/calcium exchanger 3 [Trichogramma pretiosum]
LOC111061832	284.1	200.422	-0.50336	0.0684513	0.627395	NO	NW_019105624.1	203734	217877	-	2211	PREDICTED: COMM domain-containing protein 10 [Zootermopsis nevadensis]
LOC111050241	208.526	146.024	-0.514019	0.0685309	0.627395	NO	NW_019106268.1	106458	196146	-	2486	PREDICTED: hypothetical protein L798_03280 [Zootermopsis nevadensis]
LOC111058285	103.141	147.897	0.519973	0.0685319	0.627395	NO	NW_019108013.1	63997	83695	-	2171	PREDICTED: sugar transporter [Nilaparvata lugens]
[truncated: 16,322 more rows]
