# Supplementary material for: Transcriptome and metabolome analyses reveal the responses of brown planthoppers to RH resistant rice cultivar
Source: Front Physiol. 2022 Sep 16;13:1018470. doi: 10.3389/fphys.2022.1018470 (PMC9523508; doi:10.3389/fphys.2022.1018470)
Supplement: Supplementary file 5 [file Table6.XLSX]

## Sheet: Sheet1
Table S6. The information of compounds identified by the metabolome analysis.
id	MS2 name	HMDB	CAS	KEGG COMPOUND ID	Super.Class	Class	Sub.Class
1	2-Aminoquinoline	HMDB0034175	580-22-3		Organoheterocyclic compounds	Quinolines and derivatives	Aminoquinolines and derivatives
2	Glyceraldehyde	HMDB0001051	56-82-6	C02154	Organic oxygen compounds	Organooxygen compounds	Carbohydrates and carbohydrate conjugates
3	Glycine	HMDB0000123	56-40-6	C00037	Organic acids and derivatives	Carboxylic acids and derivatives	Amino acids, peptides, and analogues
4	Glyoxylic acid	HMDB0000119	298-12-4	C00048	Organic acids and derivatives	Carboxylic acids and derivatives	Carboxylic acids
5	Propionic acid	HMDB0000237	29102	C00163	Organic acids and derivatives	Carboxylic acids and derivatives	Carboxylic acids
6	Pyruvic acid	HMDB0000243	127-17-3	C00022	Organic acids and derivatives	Keto acids and derivatives	Alpha-keto acids and derivatives
7	Palmitic acid	HMDB0000220	21096	C00249	Lipids and lipid-like molecules	Fatty Acyls	Fatty acids and conjugates
9	16-Methylheptadecanoic acid	HMDB0031066	2724-58-5		Lipids and lipid-like molecules	Fatty Acyls	Fatty acids and conjugates
10	Pyrrolidonecarboxylic acid	HMDB0000805	4042-36-8	C02237	Organic acids and derivatives	Carboxylic acids and derivatives	Amino acids, peptides, and analogues
11	cis-Vaccenic acid	HMDB0240219	506-17-2		Lipids and lipid-like molecules	Fatty Acyls	Fatty acids and conjugates
12	Glycolic acid	HMDB0000115	79-14-1	C00160	Organic acids and derivatives	Hydroxy acids and derivatives	Alpha hydroxy acids and derivatives
13	L-Norleucine	HMDB0001645	327-57-1	C01933	Organic acids and derivatives	Carboxylic acids and derivatives	Amino acids, peptides, and analogues
14	Adenine	HMDB0000034	73-24-5	C00147	Organoheterocyclic compounds	Imidazopyrimidines	Purines and purine derivatives
15	Glutaric acid	HMDB0000661	110-94-1	C00489	Organic acids and derivatives	Carboxylic acids and derivatives	Dicarboxylic acids and derivatives
17	D-Alanine	HMDB0001310	338-69-2	C00133	Organic acids and derivatives	Carboxylic acids and derivatives	Amino acids, peptides, and analogues
18	Linoleic acid	HMDB0000673	60-33-3	C01595	Lipids and lipid-like molecules	Fatty Acyls	Lineolic acids and derivatives
19	Dodecanoic acid	HMDB0000638	143-07-7	C02679	Lipids and lipid-like molecules	Fatty Acyls	Fatty acids and conjugates
20	Linoelaidic acid	HMDB0006270	506-21-8		Lipids and lipid-like molecules	Fatty Acyls	Lineolic acids and derivatives
21	10E,12Z-Octadecadienoic acid	HMDB0005048	2420-56-6		Lipids and lipid-like molecules	Fatty Acyls	Lineolic acids and derivatives
22	L-Gulose	HMDB0012326	6027-89-0	C15923	Organic oxygen compounds	Organooxygen compounds	Carbohydrates and carbohydrate conjugates
23	Kanzonol K	HMDB0041212	156281-30-0		Phenylpropanoids and polyketides	Isoflavonoids	Isoflavans
24	L-Valine	HMDB0000883	72-18-4	C00183	Organic acids and derivatives	Carboxylic acids and derivatives	Amino acids, peptides, and analogues
25	Quinoline	HMDB0033731	91-22-5	C06413	Organoheterocyclic compounds	Quinolines and derivatives
27	Choline	HMDB0000097	62-49-7	C00114	Organic nitrogen compounds	Organonitrogen compounds	Quaternary ammonium salts
28	Acetylcholine
29	Acetylglycine	HMDB0000532	543-24-8		Organic acids and derivatives	Carboxylic acids and derivatives	Amino acids, peptides, and analogues
30	Indole-3-carbinol	HMDB0005785	700-06-1		Organoheterocyclic compounds	Indoles and derivatives	Indoles
32	L-Isoleucine	HMDB0000172	73-32-5	C00407	Organic acids and derivatives	Carboxylic acids and derivatives	Amino acids, peptides, and analogues
33	Uracil	HMDB0000300	66-22-8	C00106	Organoheterocyclic compounds	Diazines	Pyrimidines and pyrimidine derivatives
34	1H-Indole-3-carboxaldehyde	HMDB0029737	487-89-8	C08493	Organoheterocyclic compounds	Indoles and derivatives	Indoles
35	Creatinine	HMDB0000562	60-27-5	C00791	Organic acids and derivatives	Carboxylic acids and derivatives	Amino acids, peptides, and analogues
36	Inosine	HMDB0000195	58-63-9	C00294	Nucleosides, nucleotides, and analogues	Purine nucleosides
37	Turanose	HMDB0011740	547-25-1	C19636	Lipids and lipid-like molecules	Fatty Acyls	Fatty acyl glycosides
38	L-Proline	HMDB0000162	147-85-3	C00148	Organic acids and derivatives	Carboxylic acids and derivatives	Amino acids, peptides, and analogues
39	(R)-3-Hydroxybutyric acid	HMDB0000011	625-72-9	C01089	Organic acids and derivatives	Hydroxy acids and derivatives	Beta hydroxy acids and derivatives
40	Hypoxanthine	HMDB0000157	68-94-0	C00262	Organoheterocyclic compounds	Imidazopyrimidines	Purines and purine derivatives
42	Tridecanoic acid	HMDB0000910	638-53-9	C17076	Lipids and lipid-like molecules	Fatty Acyls	Fatty acids and conjugates
43	L-Histidine	HMDB0000177	71-00-1	C00135	Organic acids and derivatives	Carboxylic acids and derivatives	Amino acids, peptides, and analogues
44	Oleic acid	HMDB0000207	112-80-1	C00712	Lipids and lipid-like molecules	Fatty Acyls	Fatty acids and conjugates
45	Indole-3-carboxylic acid	HMDB0003320	771-50-6	C19837	Organoheterocyclic compounds	Indoles and derivatives	Indolecarboxylic acids and derivatives
46	N-Hexadecanoylpyrrolidine	HMDB0032740	70974-48-0		Organoheterocyclic compounds	Pyrrolidines	N-acylpyrrolidines
47	Ethyl carbamate	HMDB0031219	51-79-6	C01537	Organic acids and derivatives	Carboximidic acids and derivatives
50	Tetracosanoic acid	HMDB0002003	557-59-5	C08320	Lipids and lipid-like molecules	Fatty Acyls	Fatty acids and conjugates
51	D-Ornithine	HMDB0003374	348-66-3	C00515	Organic acids and derivatives	Carboxylic acids and derivatives	Amino acids, peptides, and analogues
52	D-Proline	HMDB0003411	344-25-2	C00763	Organic acids and derivatives	Carboxylic acids and derivatives	Amino acids, peptides, and analogues
53	Sarcosine	HMDB0000271	107-97-1	C00213	Organic acids and derivatives	Carboxylic acids and derivatives	Amino acids, peptides, and analogues
54	gamma-Aminobutyric acid
55	4,6-Dihydroxyquinoline	HMDB0004077	3517-61-1	C05639	Organoheterocyclic compounds	Quinolines and derivatives	Quinolones and derivatives
56	Betaine	HMDB0000043	107-43-7	C00719	Organic acids and derivatives	Carboxylic acids and derivatives	Amino acids, peptides, and analogues
57	Saccharin	HMDB0029723	29769	C12283	Organoheterocyclic compounds	Benzothiazoles
58	2-Pyrrolidineacetic acid	HMDB0029444			Organoheterocyclic compounds	Pyrrolidines
59	Deoxyguanosine	HMDB0000085	961-07-9	C00330	Nucleosides, nucleotides, and analogues	Purine nucleosides	Purine 2'-deoxyribonucleosides
60	Citrulline	HMDB0000904	372-75-8	C00327	Organic acids and derivatives	Carboxylic acids and derivatives	Amino acids, peptides, and analogues
61	Valeric acid	HMDB0000892	109-52-4	C00803	Lipids and lipid-like molecules	Fatty Acyls	Fatty acids and conjugates
62	1-Methyladenosine	HMDB0003331	15763-06-1	C02494	Nucleosides, nucleotides, and analogues	Purine nucleosides
63	Guanine	HMDB0000132	73-40-5	C00242	Organoheterocyclic compounds	Imidazopyrimidines	Purines and purine derivatives
64	Nicotinic acid	HMDB0001488	59-67-6	C00253	Organoheterocyclic compounds	Pyridines and derivatives	Pyridinecarboxylic acids and derivatives
65	L-Carnitine	HMDB0000062	541-15-1	C00318	Organic nitrogen compounds	Organonitrogen compounds	Quaternary ammonium salts
67	13S-hydroxyoctadecadienoic acid	HMDB0004667	5204-88-6	C14762	Lipids and lipid-like molecules	Fatty Acyls	Lineolic acids and derivatives
69	7-Methylinosine	HMDB0003950	20245-33-4		Nucleosides, nucleotides, and analogues	Purine nucleosides
70	Riboflavin	HMDB0000244	83-88-5	C00255	Organoheterocyclic compounds	Pteridines and derivatives	Alloxazines and isoalloxazines
71	Uridine	HMDB0000296	58-96-8	C00299	Nucleosides, nucleotides, and analogues	Pyrimidine nucleosides
72	L-Glutamic acid	HMDB0000148	56-86-0	C00025	Organic acids and derivatives	Carboxylic acids and derivatives	Amino acids, peptides, and analogues
73	Succinic acid semialdehyde	HMDB0001259	692-29-5	C00232	Lipids and lipid-like molecules	Fatty Acyls	Fatty acids and conjugates
74	Kynurenic acid	HMDB0000715	492-27-3	C01717	Organoheterocyclic compounds	Quinolines and derivatives	Quinoline carboxylic acids
75	Succinic acid	HMDB0000254	110-15-6	C00042	Organic acids and derivatives	Carboxylic acids and derivatives	Dicarboxylic acids and derivatives
77	Acrylic acid	HMDB0031647	29135	C00511	Organic acids and derivatives	Carboxylic acids and derivatives	Acrylic acids and derivatives
78	Pelargonic acid	HMDB0000847	112-05-0	C01601	Lipids and lipid-like molecules	Fatty Acyls	Fatty acids and conjugates
79	Erythrono-1,4-lactone	HMDB0000349	17675-99-9		Organoheterocyclic compounds	Lactones	Gamma butyrolactones
80	Thymidine	HMDB0000273	50-89-5	C00214	Nucleosides, nucleotides, and analogues	Pyrimidine nucleosides	Pyrimidine 2'-deoxyribonucleosides
81	Thiamine	HMDB0000235	59-43-8	C00378	Organoheterocyclic compounds	Diazines	Pyrimidines and pyrimidine derivatives
82	Quinic acid	HMDB0003072	77-95-2	C06746	Organic oxygen compounds	Organooxygen compounds	Alcohols and polyols
83	Hydrogen phosphate	HMDB0000973	14066-19-4	C01293	Homogeneous non-metal compounds	Non-metal oxoanionic compounds	Non-metal phosphates
84	2,3,4,5-Tetrahydropiperidine-2-carboxylate
85	Palmitic amide	HMDB0012273	629-54-9		Lipids and lipid-like molecules	Fatty Acyls	Fatty amides
86	Pyrrolidine	HMDB0031641	123-75-1		Organoheterocyclic compounds	Pyrrolidines
90	5'-Methylthioadenosine	HMDB0001173	2457-80-9	C00170	Nucleosides, nucleotides, and analogues	5'-deoxyribonucleosides	5'-deoxy-5'-thionucleosides
92	Histamine	HMDB0000870	51-45-6	C00388	Organic nitrogen compounds	Organonitrogen compounds	Amines
93	1-Methylhypoxanthine
94	Metenamine	HMDB0029598	100-97-0		Organoheterocyclic compounds	Triazinanes	1,3,5-triazinanes
95	2-Hydroxystearic acid	HMDB0062549	629-22-1		Lipids and lipid-like molecules	Fatty Acyls	Fatty acids and conjugates
96	16-Hydroxy hexadecanoic acid	HMDB0006294			Lipids and lipid-like molecules	Fatty Acyls	Fatty acids and conjugates
97	Bovinic acid	HMDB0003797	2540-56-9	C04056	Lipids and lipid-like molecules	Fatty Acyls	Lineolic acids and derivatives
98	Valyl-Proline	HMDB0029135			Organic acids and derivatives	Carboxylic acids and derivatives	Amino acids, peptides, and analogues
99	D-Mannose	HMDB0000169	3458-28-4	C00159	Organic oxygen compounds	Organooxygen compounds	Carbohydrates and carbohydrate conjugates
100	4-Dodecylbenzenesulfonic Acid	HMDB0059915			Benzenoids	Benzene and substituted derivatives	Benzenesulfonic acids and derivatives
101	Pyroglutamic acid	HMDB0000267	98-79-3	C01879	Organic acids and derivatives	Carboxylic acids and derivatives	Amino acids, peptides, and analogues
103	7-Methylguanine	HMDB0000897	578-76-7	C02242	Organoheterocyclic compounds	Imidazopyrimidines	Purines and purine derivatives
104	D-2,3-Dihydroxypropanoic acid	HMDB0031818	6000-40-4		Organic oxygen compounds	Organooxygen compounds	Carbohydrates and carbohydrate conjugates
105	Ribothymidine	HMDB0000884	1463-10-1		Nucleosides, nucleotides, and analogues	Pyrimidine nucleosides
106	Malonic acid	HMDB0000691	141-82-2	C00383	Organic acids and derivatives	Carboxylic acids and derivatives	Dicarboxylic acids and derivatives
107	(Â±)-Tryptophan
108	L-Serine	HMDB0000187	56-45-1	C00065	Organic acids and derivatives	Carboxylic acids and derivatives	Amino acids, peptides, and analogues
109	Orotidine	HMDB0000788	314-50-1	C01103	Nucleosides, nucleotides, and analogues	Pyrimidine nucleosides
110	Terephthalic acid	HMDB0002428	100-21-0	C06337	Benzenoids	Benzene and substituted derivatives	Benzoic acids and derivatives
111	L-Glutamine	HMDB0000641	56-85-9	C00064	Organic acids and derivatives	Carboxylic acids and derivatives	Amino acids, peptides, and analogues
112	Itaconic acid	HMDB0002092	97-65-4	C00490	Lipids and lipid-like molecules	Fatty Acyls	Fatty acids and conjugates
113	1-Aminocyclopropanecarboxylic acid	HMDB0036458	22059-21-8	C01234	Organic acids and derivatives	Carboxylic acids and derivatives	Amino acids, peptides, and analogues
114	4-Hydroxybenzaldehyde	HMDB0011718	123-08-0	C00633	Organic oxygen compounds	Organooxygen compounds	Carbonyl compounds
115	Xanthine	HMDB0000292	69-89-6	C00385	Organoheterocyclic compounds	Imidazopyrimidines	Purines and purine derivatives
116	Citric acid	HMDB0000094	77-92-9	C00158	Organic acids and derivatives	Carboxylic acids and derivatives	Tricarboxylic acids and derivatives
117	4-Hydroxy-2,6-dimethylaniline	HMDB0060681		C16570	Benzenoids	Phenols	Cresols
118	Norvaline	HMDB0013716	760-78-1	C01799	Organic acids and derivatives	Carboxylic acids and derivatives	Amino acids, peptides, and analogues
119	Heptadecanoic acid	HMDB0002259	506-12-7		Lipids and lipid-like molecules	Fatty Acyls	Fatty acids and conjugates
121	Fructose-1P	HMDB0062538	57-48-7	C10906	Organooxygen compounds	Carbohydrates and carbohydrate conjugates	Monosaccharides
122	N-Alpha-acetyllysine	HMDB0000446	1946-82-3	C12989	Organic acids and derivatives	Carboxylic acids and derivatives	Amino acids, peptides, and analogues
123	2-Ethyl-2-Hydroxybutyric acid	HMDB0001975	3639-21-2		Lipids and lipid-like molecules	Fatty Acyls	Fatty acids and conjugates
124	D-Xylitol	HMDB0002917	87-99-0	C00379	Organic oxygen compounds	Organooxygen compounds	Carbohydrates and carbohydrate conjugates
125	Prostaglandin D2	HMDB0001403	41598-07-6	C00696	Lipids and lipid-like molecules	Fatty Acyls	Eicosanoids
126	LysoPE(18:1(9Z)/0:0)	HMDB0011506	89576-29-4		Lipids and lipid-like molecules	Glycerophospholipids	Glycerophosphoethanolamines
127	4-Acetylimidazo[4,5-c]pyridine	HMDB0034888	146874-38-6		Organoheterocyclic compounds	Imidazopyridines	Imidazo-[4,5-c]pyridines
128	L-Tyrosine	HMDB0000158	60-18-4	C00082	Organic acids and derivatives	Carboxylic acids and derivatives	Amino acids, peptides, and analogues
129	2-Methylguanosine	HMDB0005862	2140-77-4		Nucleosides, nucleotides, and analogues	Purine nucleosides
130	N-Acetylhistamine
131	Glucose 6-phosphate	HMDB0001401	56-73-5	C00092	Organic oxygen compounds	Organooxygen compounds	Carbohydrates and carbohydrate conjugates
132	Phosphorylcholine	HMDB0001565	626852	C00588	Organic nitrogen compounds	Organonitrogen compounds	Quaternary ammonium salts
133	Herculin	HMDB0030275			Lipids and lipid-like molecules	Fatty Acyls	Fatty amides
134	D-Glutamine	HMDB0003423	5959-95-5	C00819	Organic acids and derivatives	Carboxylic acids and derivatives	Amino acids, peptides, and analogues
135	2,6-diaminohexanoic acid	HMDB0142894			Organic acids and derivatives	Carboxylic acids and derivatives	Amino acids, peptides, and analogues
136	(R)-3-Hydroxy-tetradecanoic acid	HMDB0010731			Lipids and lipid-like molecules	Fatty Acyls	Fatty acids and conjugates
137	Adenosine	HMDB0000050	58-61-7	C00212	Nucleosides, nucleotides, and analogues	Purine nucleosides
139	Phytosphingosine	HMDB0004610	554-62-1	C12144	Organic nitrogen compounds	Organonitrogen compounds	Amines
140	Valyl-Lysine	HMDB0029132			Organic acids and derivatives	Carboxylic acids and derivatives	Amino acids, peptides, and analogues
141	Cohibin A	HMDB0031168	189508-31-4		Lipids and lipid-like molecules	Fatty Acyls	Fatty alcohols
143	L-Asparagine	HMDB0000168	70-47-3	C00152	Organic acids and derivatives	Carboxylic acids and derivatives	Amino acids, peptides, and analogues
144	2-Ketobutyric acid	HMDB0000005	600-18-0	C00109	Organic acids and derivatives	Keto acids and derivatives	Short-chain keto acids and derivatives
145	Polyoxyethylene (600) monoricinoleate	HMDB0032476	9004-97-1		Lipids and lipid-like molecules	Fatty Acyls	Fatty alcohols
146	Albanol B	HMDB0030109	87084-99-9		Phenylpropanoids and polyketides	2-arylbenzofuran flavonoids
147	LysoPE(16:1(9Z)/0:0)	HMDB0011504			Lipids and lipid-like molecules	Glycerophospholipids	Glycerophosphoethanolamines
148	Thymine
149	LysoPE(16:0/0:0)	HMDB0011503			Lipids and lipid-like molecules	Glycerophospholipids	Glycerophosphoethanolamines
150	Benzoic acid	HMDB0001870	65-85-0	C00180	Benzenoids	Benzene and substituted derivatives	Benzoic acids and derivatives
151	Behenic acid	HMDB0000944	112-85-6	C08281	Lipids and lipid-like molecules	Fatty Acyls	Fatty acids and conjugates
152	9,10-DHOME	HMDB0004704		C14828	Lipids and lipid-like molecules	Fatty Acyls	Fatty acids and conjugates
153	Oxoglutaric acid
155	Citramalic acid	HMDB0000426	597-44-4	C00815	Lipids and lipid-like molecules	Fatty Acyls	Fatty acids and conjugates
156	(Â±)-erythro-Isoleucine
157	Phenylacetaldehyde	HMDB0006236	122-78-1	C00601	Benzenoids	Benzene and substituted derivatives	Phenylacetaldehydes
158	Racemethionine
159	Pantothenic acid	HMDB0000210	79-83-4	C00864	Organooxygen compounds	Alcohols and polyols	Polyols
160	Zymonic acid	HMDB0031210	24891-71-2		Organoheterocyclic compounds	Dihydrofurans	Furanones
161	Isobutyric acid	HMDB0001873	79-31-2	C02632	Organic acids and derivatives	Carboxylic acids and derivatives	Carboxylic acids
162	Xanthosine	HMDB0000299	146-80-5	C01762	Nucleosides, nucleotides, and analogues	Purine nucleosides
163	L-Phenylalanine	HMDB0000159	63-91-2	C00079	Organic acids and derivatives	Carboxylic acids and derivatives	Amino acids, peptides, and analogues
164	Galactose 1-phosphate	HMDB0000645	2255-14-3	C00446	Organic oxygen compounds	Organooxygen compounds	Carbohydrates and carbohydrate conjugates
165	4-Guanidinobutanoic acid	HMDB0003464	463-00-3	C01035	Organic acids and derivatives	Carboxylic acids and derivatives	Amino acids, peptides, and analogues
166	Oleamide	HMDB0002117	301-02-0	C19670	Lipids and lipid-like molecules	Fatty Acyls	Fatty amides
167	Inosinic acid	HMDB0000175	131-99-7	C00130	Nucleosides, nucleotides, and analogues	Purine nucleotides	Purine ribonucleotides
169	2-Hydroxyethanesulfonate	HMDB0003903	107-36-8	C05123	Organic acids and derivatives	Organic sulfonic acids and derivatives	Organosulfonic acids and derivatives
170	PC(16:0/16:0)	HMDB0000564	63-89-8	C00157	Lipids and lipid-like molecules	Glycerophospholipids	Glycerophosphocholines
171	Taurine	HMDB0000251	107-35-7	C00245	Organic acids and derivatives	Organic sulfonic acids and derivatives	Organosulfonic acids and derivatives
172	2'-Deoxyguanosine 5'-monophosphate	HMDB0001044	902-04-5	C00362	Nucleosides, nucleotides, and analogues	Purine nucleotides	Purine deoxyribonucleotides
173	L-Targinine	HMDB0029416	17035-90-4	C03884	Organic acids and derivatives	Carboxylic acids and derivatives	Amino acids, peptides, and analogues
174	(Â±)-2-(1-Methylpropyl)-4,6-dinitrophenol
176	LysoPE(20:5(5Z,8Z,11Z,14Z,17Z)/0:0)	HMDB0011519			Lipids and lipid-like molecules	Glycerophospholipids	Glycerophosphoethanolamines
177	L-Acetylcarnitine	HMDB0000201	3040-38-8	C02571	Lipids and lipid-like molecules	Fatty Acyls	Fatty acid esters
178	Petroselinic acid	HMDB0002080	593-39-5	C08363	Lipids and lipid-like molecules	Fatty Acyls	Fatty acids and conjugates
179	Methylsuccinic acid	HMDB0001844	498-21-5	C08645	Lipids and lipid-like molecules	Fatty Acyls	Fatty acids and conjugates
180	Alpha-Lactose	HMDB0000186	63-42-3	C00243	Organic oxygen compounds	Organooxygen compounds	Carbohydrates and carbohydrate conjugates
182	Demethylated antipyrine	HMDB0006240	89-25-8	C13008	Organoheterocyclic compounds	Azoles	Pyrazoles
183	1H-Indole-2,3-dione	HMDB0061933	91-56-5	C11129	Organoheterocyclic compounds	Indoles and derivatives	Indolines
184	Glycerophosphocholine	HMDB0000086	28319-77-9	C00670	Lipids and lipid-like molecules	Glycerophospholipids	Glycerophosphocholines
185	Glutamylalanine	HMDB0003764	21064-18-6		Organic acids and derivatives	Carboxylic acids and derivatives	Amino acids, peptides, and analogues
186	2-(3,4-Dihydroxybenzoyloxy)-4,6-dihydroxybenzoate	HMDB0059651		C04524	Phenylpropanoids and polyketides	Depsides and depsidones
187	Pseudouridine	HMDB0000767	1445-07-4	C02067	Nucleosides, nucleotides, and analogues	Nucleoside and nucleotide analogues
188	Adenosine 2'-phosphate	HMDB0011617	130-49-4	C00946	Organic oxygen compounds	Organooxygen compounds	Carbohydrates and carbohydrate conjugates
189	3-Hydroxymethylglutaric acid	HMDB0000355	503-49-1	C03761	Lipids and lipid-like molecules	Fatty Acyls	Fatty acids and conjugates
190	Arginyl-Valine	HMDB0028722			Organic acids and derivatives	Carboxylic acids and derivatives	Amino acids, peptides, and analogues
192	D-Arabinose 5-phosphate	HMDB0011734	13137-52-5	C01112	Organic oxygen compounds	Organooxygen compounds	Carbohydrates and carbohydrate conjugates
193	2-Amino-3,8-dimethyl-3H-imidazo[4,5-f]quinoxaline	HMDB0029864	77500-04-0	C19255	Organoheterocyclic compounds	Diazanaphthalenes	Benzodiazines
195	Montecristin	HMDB0029795	185336-15-6		Lipids and lipid-like molecules	Fatty Acyls	Fatty alcohols
196	2-Azetidinecarboxylic acid
197	3-Hydroxycapric acid	HMDB0002203	14292-26-3		Organic acids and derivatives	Hydroxy acids and derivatives	Medium-chain hydroxy acids and derivatives
198	Sorbitol	HMDB0000247	50-70-4	C00794	Organic oxygen compounds	Organooxygen compounds	Carbohydrates and carbohydrate conjugates
199	Valyl-Leucine	HMDB0029131			Organic acids and derivatives	Carboxylic acids and derivatives	Amino acids, peptides, and analogues
200	Vinylacetylglycine	HMDB0000894	73122-61-9		Organic acids and derivatives	Carboxylic acids and derivatives	Amino acids, peptides, and analogues
201	Asymmetric dimethylarginine	HMDB0001539	30315-93-6	C03626	Organic acids and derivatives	Carboxylic acids and derivatives	Amino acids, peptides, and analogues
202	gamma-Glutamylleucine	HMDB0011171	2566-39-4		Organic acids and derivatives	Carboxylic acids and derivatives	Amino acids, peptides, and analogues
203	Uric acid	HMDB0000289	69-93-2	C00366	Organoheterocyclic compounds	Imidazopyrimidines	Purines and purine derivatives
204	UDP-N-acetyl-alpha-D-galactosamine	HMDB0060522			Nucleosides, nucleotides, and analogues	Pyrimidine nucleotides	Pyrimidine nucleotide sugars
206	2-Furoic acid	HMDB0000617	88-14-2	C01546	Organoheterocyclic compounds	Furans	Furoic acid and derivatives
207	LysoPE(20:3(11Z,14Z,17Z)/0:0)	HMDB0011514			Lipids and lipid-like molecules	Glycerophospholipids	Glycerophosphoethanolamines
209	Vanillic acid	HMDB0000484	121-34-6	C06672	Benzenoids	Benzene and substituted derivatives	Benzoic acids and derivatives
210	L-Gulonolactone	HMDB0003466	1128-23-0	C01040	Organoheterocyclic compounds	Lactones	Gamma butyrolactones
211	Glycerol 3-phosphate	HMDB0000126	20883	C00093	Lipids and lipid-like molecules	Glycerophospholipids	Glycerophosphates
212	N-Acetyl-L-methionine	HMDB0011745	65-82-7	C02712	Organic acids and derivatives	Carboxylic acids and derivatives	Amino acids, peptides, and analogues
213	1-Methylhistidine	HMDB0000001	332-80-9	C01152	Organic acids and derivatives	Carboxylic acids and derivatives	Amino acids, peptides, and analogues
214	But-2-enoic acid	HMDB0010720	3724-65-0	C01771	Lipids and lipid-like molecules	Fatty Acyls	Fatty acids and conjugates
215	3,4-Dihydroxybenzeneacetic acid	HMDB0001336	102-32-9	C01161	Benzenoids	Phenols	Benzenediols
216	Methoxypyrazine	HMDB0033156	3149-28-8		Organoheterocyclic compounds	Diazines	Pyrazines
217	Triethanolamine	HMDB0032538	102-71-6	C06771	Organonitrogen compounds	Amines	Alkanolamines
218	4-O-alpha-D-Galactopyranuronosyl-D-galacturonic acid	HMDB0039721	5894-59-7	C02273	Organic oxygen compounds	Organooxygen compounds	Carbohydrates and carbohydrate conjugates
219	DG(18:2(9Z,12Z)/16:1(9Z)/0:0)	HMDB0007244			Lipids and lipid-like molecules	Glycerolipids	Diradylglycerols
220	Azelaic acid	HMDB0000784	123-99-9	C08261	Lipids and lipid-like molecules	Fatty Acyls	Fatty acids and conjugates
221	myo-Inositol	HMDB0000211	87-89-8	C00137	Organic oxygen compounds	Organooxygen compounds	Alcohols and polyols
222	Pregnanetriol	HMDB0006070	27178-64-9		Lipids and lipid-like molecules	Steroids and steroid derivatives	Pregnane steroids
223	3-Indoleacetonitrile	HMDB0006524	771-51-7	C02938	Organoheterocyclic compounds	Indoles and derivatives	Indoles
224	Melleolide M	HMDB0035068			Lipids and lipid-like molecules	Prenol lipids	Sesquiterpenoids
225	9-Decenoic acid	HMDB0031003	14436-32-9		Lipids and lipid-like molecules	Fatty Acyls	Fatty acids and conjugates
226	Prolyl-Alanine	HMDB0029010			Organic acids and derivatives	Carboxylic acids and derivatives	Amino acids, peptides, and analogues
227	D-Pipecolic acid	HMDB0005960	1723-00-8		Organic acids and derivatives	Carboxylic acids and derivatives	Amino acids, peptides, and analogues
228	Deoxyinosine	HMDB0000071	890-38-0	C05512	Nucleosides, nucleotides, and analogues	Purine nucleosides	Purine 2'-deoxyribonucleosides
229	Dihydrothymine	HMDB0000079	696-04-8	C00906	Organoheterocyclic compounds	Diazines	Pyrimidines and pyrimidine derivatives
230	N2-gamma-Glutamylglutamine	HMDB0011738	10148-81-9	C05283	Organic acids and derivatives	Carboxylic acids and derivatives	Amino acids, peptides, and analogues
231	L-Methionine	HMDB0000696	63-68-3	C00073	Organic acids and derivatives	Carboxylic acids and derivatives	Amino acids, peptides, and analogues
233	2,3-Dimethyl-2-cyclohexen-1-one	HMDB0031414	1122-20-9		Organooxygen compounds	Carbonyl compounds	Ketones
234	Succinic anhydride	HMDB0032523	108-30-5	C19524	Organoheterocyclic compounds	Oxolanes
235	Sphinganine	HMDB0000269	764-22-7	C00836	Organic nitrogen compounds	Organonitrogen compounds	Amines
237	Methylimidazole acetaldehyde	HMDB0004181	19639-03-3	C05827	Organoheterocyclic compounds	Azoles	Imidazoles
238	Adipic acid	HMDB0000448	124-04-9	C06104	Lipids and lipid-like molecules	Fatty Acyls	Fatty acids and conjugates
239	2-O-(5,8,11,14,17-Eicosapentaenoyl)-1-O-hexadecylglycero-3-phosphocholine	HMDB0039528	132196-28-2		Lipids and lipid-like molecules	Glycerophospholipids	Glycerophosphocholines
241	1-Hydroxy-10-methylacridone	HMDB0032983	16584-54-6		Organoheterocyclic compounds	Quinolines and derivatives	Benzoquinolines
242	PC(22:6(4Z,7Z,10Z,13Z,16Z,19Z)/16:0)	HMDB0008725			Lipids and lipid-like molecules	Glycerophospholipids	Glycerophosphocholines
243	N-Acetyl-L-alanine	HMDB0000766	97-69-8		Organic acids and derivatives	Carboxylic acids and derivatives	Amino acids, peptides, and analogues
244	DG(14:0/22:4(7Z,10Z,13Z,16Z)/0:0)	HMDB0007031			Lipids and lipid-like molecules	Glycerolipids	Diradylglycerols
245	Methionine sulfoxide	HMDB0002005	62697-73-8		Organic acids and derivatives	Carboxylic acids and derivatives	Amino acids, peptides, and analogues
247	LysoPE(18:2(9Z,12Z)/0:0)	HMDB0011507	85046-18-0		Lipids and lipid-like molecules	Glycerophospholipids	Glycerophosphoethanolamines
249	3,4-Dihydroxybenzaldehyde	HMDB0059965	139-85-5	C16700	Benzenoids	Benzene and substituted derivatives	Benzaldehydes
250	L-Cyclo(alanylglycyl)	HMDB0031547	4526-77-6		Organoheterocyclic compounds	Diazinanes	Piperazines
251	Phthalic acid	HMDB0002107	88-99-3	C01606	Benzenoids	Benzene and substituted derivatives	Benzoic acids and derivatives
252	Citraconic acid	HMDB0000634	498-23-7	C02226	Lipids and lipid-like molecules	Fatty Acyls	Fatty acids and conjugates
253	DL-2-Aminooctanoic acid	HMDB0000991	644-90-6		Organic acids and derivatives	Carboxylic acids and derivatives	Amino acids, peptides, and analogues
254	Hydroxypyruvic acid	HMDB0001352	1113-60-6	C00168	Organic acids and derivatives	Hydroxy acids and derivatives	Beta hydroxy acids and derivatives
255	N-Acetylglutamine	HMDB0006029	2490-97-3		Organic acids and derivatives	Carboxylic acids and derivatives	Amino acids, peptides, and analogues
256	Trehalose	HMDB0000975	99-20-7	C01083	Organic oxygen compounds	Organooxygen compounds	Carbohydrates and carbohydrate conjugates
257	D-Glycero-D-galacto-heptitol	HMDB0033750	527-06-0	C08255	Organic oxygen compounds	Organooxygen compounds	Carbohydrates and carbohydrate conjugates
258	Imidazole-4-acetaldehyde	HMDB0003905	645-14-7	C05130	Organoheterocyclic compounds	Azoles	Imidazoles
259	Cohibin B	HMDB0031169	189508-32-5		Lipids and lipid-like molecules	Fatty Acyls	Fatty alcohols
261	Isolinderanolide	HMDB0038105	139559-06-1		Organoheterocyclic compounds	Tetrahydrofurans
262	1,2-Dihydro-1,1,6-trimethylnaphthalene	HMDB0040284	30364-38-6		Benzenoids	Naphthalenes
263	Pentadecanoic acid	HMDB0000826	1002-84-2	C16537	Lipids and lipid-like molecules	Fatty Acyls	Fatty acids and conjugates
264	alpha-Methylstyrene	HMDB0059899		C14395	Benzenoids	Benzene and substituted derivatives	Phenylpropenes
265	Threonic acid	HMDB0000943	734111	C01620	Organic oxygen compounds	Organooxygen compounds	Carbohydrates and carbohydrate conjugates
266	Flazine methyl ether	HMDB0033457	159898-11-0		Alkaloids and derivatives	Harmala alkaloids
267	PC(20:5(5Z,8Z,11Z,14Z,17Z)/15:0)	HMDB0008494			Lipids and lipid-like molecules	Glycerophospholipids	Glycerophosphocholines
269	benzene-1,2,4-triol	HMDB0124831			Benzenoids	Benzene and substituted derivatives	Phenols and derivatives
270	gamma-Glutamylmethionine	HMDB0034367	17663-87-5		Organic acids and derivatives	Carboxylic acids and derivatives	Amino acids, peptides, and analogues
272	D-Ribose	HMDB0000283	613-83-2	C00121	Organic oxygen compounds	Organooxygen compounds	Carbohydrates and carbohydrate conjugates
273	Homo-L-arginine	HMDB0000670	156-86-5	C01924	Organic acids and derivatives	Carboxylic acids and derivatives	Amino acids, peptides, and analogues
274	Glucose 1-phosphate	HMDB0001586	59-56-3	C00103	Organic oxygen compounds	Organooxygen compounds	Carbohydrates and carbohydrate conjugates
275	Dethiobiotin	HMDB0003581	533-48-2	C01909	Lipids and lipid-like molecules	Fatty Acyls	Fatty acids and conjugates
276	p-Anisic acid	HMDB0001101	100-09-4	C02519	Benzenoids	Benzene and substituted derivatives	Benzoic acids and derivatives
277	PE(22:2(13Z,16Z)/P-16:0)	HMDB0009576			Lipids and lipid-like molecules	Glycerophospholipids	Glycerophosphoethanolamines
278	Cer(d18:0/14:0)	HMDB0011759			Lipids and lipid-like molecules	Sphingolipids	Ceramides
279	(10E,12Z)-(9S)-9-Hydroperoxyoctadeca-10,12-dienoic acid	HMDB0062434	29774-12-7	C14827	Lipids and lipid-like molecules	Fatty Acyls	Lineolic acids and derivatives
280	2-trans-6-cis-Dodecadienal	HMDB0032531	21662-13-5		Organic oxygen compounds	Organooxygen compounds	Carbonyl compounds
281	3-(3,4-Dihydroxy-5-methoxy)-2-propenoic acid	HMDB0035484	1782-55-4	C05619	Phenylpropanoids and polyketides	Cinnamic acids and derivatives	Hydroxycinnamic acids and derivatives
282	Moracin G	HMDB0033314	73338-86-0		Phenylpropanoids and polyketides	2-arylbenzofuran flavonoids
283	L-Lysine	HMDB0000182	56-87-1	C00047	Organic acids and derivatives	Carboxylic acids and derivatives	Amino acids, peptides, and analogues
284	N-Acetylglutamic acid	HMDB0001138	1188-37-0	C00624	Organic acids and derivatives	Carboxylic acids and derivatives	Amino acids, peptides, and analogues
285	m-Methylhippuric acid	HMDB0013245			Organic acids and derivatives	Carboxylic acids and derivatives	Amino acids, peptides, and analogues
287	3-Methylguanine	HMDB0001566	2958-98-7	C02230	Organoheterocyclic compounds	Imidazopyrimidines	Purines and purine derivatives
288	5,6-Dihydroxyindole	HMDB0004058	3131-52-0	C05578	Organoheterocyclic compounds	Indoles and derivatives	Hydroxyindoles
289	(9S,10E,12Z,15Z)-9-Hydroxy-10,12,15-octadecatrienoic acid	HMDB0031934	89886-42-0		Lipids and lipid-like molecules	Lineolic acids and derivatives
290	PI(20:4(5Z,8Z,11Z,14Z)/16:0)	HMDB0009893			Lipids and lipid-like molecules	Glycerophospholipids	Glycerophosphoinositols
291	PE(22:2(13Z,16Z)/14:0)	HMDB0009547			Lipids and lipid-like molecules	Glycerophospholipids	Glycerophosphoethanolamines
292	PE(18:0/22:6(4Z,7Z,10Z,13Z,16Z,19Z))	HMDB0009012			Lipids and lipid-like molecules	Glycerophospholipids	Glycerophosphoethanolamines
293	Ceramide (d18:1/20:0)	HMDB0004951		C00195	Lipids and lipid-like molecules	Sphingolipids	Ceramides
294	6-Chloro-N-(1-methylethyl)-1,3,5-triazine-2,4-diamine	HMDB0033249	6190-65-4	C06559	Organoheterocyclic compounds	Triazines	Aminotriazines
295	Pseudoionone	HMDB0032498	141-10-6		Lipids and lipid-like molecules	Prenol lipids	Monoterpenoids
296	N-Acetyldopamine	HMDB0041943	217294		Benzenoids	Phenols	Benzenediols
298	L-Threonine	HMDB0000167	72-19-5	C00188	Organic acids and derivatives	Carboxylic acids and derivatives	Amino acids, peptides, and analogues
299	Tetradecanoylcarnitine	HMDB0005066	25597-07-3		Lipids and lipid-like molecules	Fatty Acyls	Fatty acid esters
300	Eujambolin	HMDB0037970			Phenylpropanoids and polyketides	Flavonoids	Flavonoid glycosides
301	PC(20:3(8Z,11Z,14Z)/14:0)	HMDB0008394			Lipids and lipid-like molecules	Glycerophospholipids	Glycerophosphocholines
303	Diethylcarbamazine N-oxide	HMDB0060817	34812-73-2		Organoheterocyclic compounds	Diazinanes	Piperazines
304	3-Hydroxybenzoic acid	HMDB0002466	36320	C00587	Benzenoids	Benzene and substituted derivatives	Benzoic acids and derivatives
306	Dihydroneopterin phosphate	HMDB0006824		C05925	Organoheterocyclic compounds	Pteridines and derivatives	Pterins and derivatives
307	PE(P-18:0/18:1(9Z))	HMDB0011375			Lipids and lipid-like molecules	Glycerophospholipids	Glycerophosphoethanolamines
308	Guanosine	HMDB0000133	118-00-3	C00387	Nucleosides, nucleotides, and analogues	Purine nucleosides
309	6,10,14-Trimethyl-5,9,13-pentadecatrien-2-one	HMDB0034495	762-29-8		Lipids and lipid-like molecules	Prenol lipids	Diterpenoids
310	PI(16:1(9Z)/18:1(11Z))	HMDB0009800			Lipids and lipid-like molecules	Glycerophospholipids	Glycerophosphoinositols
311	4-Hydroxyproline	HMDB0000725	51-35-4	C01157	Organic acids and derivatives	Carboxylic acids and derivatives	Amino acids, peptides, and analogues
313	3-Sulfinato-L-alaninate	HMDB0060179		C00606	Organic acids and derivatives	Carboxylic acids and derivatives	Amino acids, peptides, and analogues
314	Dihydrolipoate	HMDB0012210	462-20-4	C02147	Lipids and lipid-like molecules	Fatty Acyls	Fatty acids and conjugates
315	Diflubenzuron	HMDB0031778	35367-38-5	C14427	Benzenoids	Benzene and substituted derivatives	N-phenylureas
316	(2R,3R,4R)-2-Amino-4-hydroxy-3-methylpentanoic acid	HMDB0029449			Organic acids and derivatives	Carboxylic acids and derivatives	Amino acids, peptides, and analogues
317	Aldehydo-D-xylose	HMDB0060254			Organic oxygen compounds	Organooxygen compounds	Carbohydrates and carbohydrate conjugates
318	Glycerol	HMDB0000131	56-81-5	C00116	Organic oxygen compounds	Organooxygen compounds	Carbohydrates and carbohydrate conjugates
319	LysoPC(16:0)	HMDB0010382		C04230	Lipids and lipid-like molecules	Glycerophospholipids	Glycerophosphocholines
320	Byssochlamic acid	HMDB0034262	743-51-1		Organoheterocyclic compounds	Dihydrofurans	Furanones
321	Ethyl stearate	HMDB0034156	111-61-5		Lipids and lipid-like molecules	Fatty Acyls	Fatty acid esters
322	D-Glucuronic acid	HMDB0000127	1700908	C00191	Organic oxygen compounds	Organooxygen compounds	Carbohydrates and carbohydrate conjugates
323	LysoPC(20:3(5Z,8Z,11Z))	HMDB0010393	1199257-41-4	C04230	Lipids and lipid-like molecules	Glycerophospholipids	Glycerophosphocholines
324	Homogentisic acid	HMDB0000130	451-13-8	C00544	Benzenoids	Benzene and substituted derivatives	Phenylacetic acids
325	PE(P-18:1(9Z)/18:1(9Z))	HMDB0011441			Lipids and lipid-like molecules	Glycerophospholipids	Glycerophosphoethanolamines
326	Geranylgeranyl-PP	HMDB0004486		C00353	Lipids and lipid-like molecules	Prenol lipids	Diterpenoids
327	4-Hydroxymandelonitrile
328	PC(22:5(4Z,7Z,10Z,13Z,16Z)/14:0)	HMDB0008656			Lipids and lipid-like molecules	Glycerophospholipids	Glycerophosphocholines
331	N-Acetylvaline	HMDB0011757	3067-19-4		Organic acids and derivatives	Carboxylic acids and derivatives	Amino acids, peptides, and analogues
332	Pterin	HMDB0000802	2236-60-4	C00715	Organoheterocyclic compounds	Pteridines and derivatives	Pterins and derivatives
334	Methyl 3-(methylthio)propanoate	HMDB0034377	13532-18-8		Organic acids and derivatives	Carboxylic acids and derivatives	Carboxylic acid derivatives
335	Prostaglandin E2	HMDB0001220	363-24-6	C00584	Lipids and lipid-like molecules	Fatty Acyls	Eicosanoids
337	Saccharopine	HMDB0000279	997-68-2	C00449	Organic acids and derivatives	Carboxylic acids and derivatives	Amino acids, peptides, and analogues
338	PC(20:3(5Z,8Z,11Z)/16:0)	HMDB0008364			Lipids and lipid-like molecules	Glycerophospholipids	Glycerophosphocholines
339	2-acetyl-1-alkyl-sn-glycero-3-phosphocholine	HMDB0062195	74389-68-7		Lipids and lipid-like molecules	Glycerophospholipids	Glycerophosphocholines
340	Oleoyl glycine	HMDB0013631	2601-90-3		Organic acids and derivatives	Carboxylic acids and derivatives	Amino acids, peptides, and analogues
344	Pinostilbenoside	HMDB0039273	58762-96-2		Phenylpropanoids and polyketides	Stilbenes	Stilbene glycosides
345	L-2-Amino-5-hydroxypentanoic acid	HMDB0031658			Organic acids and derivatives	Carboxylic acids and derivatives	Amino acids, peptides, and analogues
346	PI(22:5(4Z,7Z,10Z,13Z,16Z)/16:0)	HMDB0009916			Lipids and lipid-like molecules	Glycerophospholipids	Glycerophosphoinositols
347	N6-Acetyl-L-lysine	HMDB0000206	692-04-6	C02727	Organic acids and derivatives	Carboxylic acids and derivatives	Amino acids, peptides, and analogues
348	PE(16:0/20:4(5Z,8Z,11Z,14Z))	HMDB0008937			Lipids and lipid-like molecules	Glycerophospholipids	Glycerophosphoethanolamines
350	N-Acetylserine	HMDB0002931	16354-58-8		Organic acids and derivatives	Carboxylic acids and derivatives	Amino acids, peptides, and analogues
351	PC(20:1(11Z)/14:0)	HMDB0008295			Lipids and lipid-like molecules	Glycerophospholipids	Glycerophosphocholines
352	Triphasiol	HMDB0039062	81445-98-9		Phenylpropanoids and polyketides	Coumarins and derivatives
353	PC(22:4(7Z,10Z,13Z,16Z)/14:0)	HMDB0008623			Lipids and lipid-like molecules	Glycerophospholipids	Glycerophosphocholines
354	PC(P-18:1(11Z)/20:1(11Z))	HMDB0011282			Lipids and lipid-like molecules	Glycerophospholipids	Glycerophosphocholines
355	Deoxycytidine	HMDB0000014	951-77-9	C00881	Nucleosides, nucleotides, and analogues	Pyrimidine nucleosides	Pyrimidine 2'-deoxyribonucleosides
356	SM(d18:1/16:0)	HMDB0010169			Lipids and lipid-like molecules	Sphingolipids	Phosphosphingolipids
357	Isoniazid alpha-ketoglutaric acid	HMDB0060663		C16625	Organoheterocyclic compounds	Pyridines and derivatives	Pyridinecarboxylic acids and derivatives
358	LysoPA(18:0e/0:0)	HMDB0011144			Lipids and lipid-like molecules	Glycerophospholipids	Glycerophosphates
359	PC(18:1(11Z)/14:0)	HMDB0008064			Lipids and lipid-like molecules	Glycerophospholipids	Glycerophosphocholines
361	1-O-Hexadecyl-2-O-dihomogammalinolenoylglycero-3-phosphocholine	HMDB0039527	131907-73-8		Lipids and lipid-like molecules	Glycerophospholipids	Glycerophosphocholines
362	gamma-Glutamylvaline	HMDB0011172	2746-34-1		Organic acids and derivatives	Carboxylic acids and derivatives	Amino acids, peptides, and analogues
363	PC(20:5(5Z,8Z,11Z,14Z,17Z)/20:1(11Z))	HMDB0008505			Lipids and lipid-like molecules	Glycerophospholipids	Glycerophosphocholines
364	Iminoerythrose 4-phosphate	HMDB0060483		C12215	Organic acids and derivatives	Organic phosphoric acids and derivatives	Phosphate esters
365	L-Allothreonine	HMDB0004041	24830-94-2	C05519	Organic acids and derivatives	Carboxylic acids and derivatives	Amino acids, peptides, and analogues
366	Alpha-Hydroxyisobutyric acid	HMDB0000729	594-61-6		Organic acids and derivatives	Hydroxy acids and derivatives	Alpha hydroxy acids and derivatives
367	N4-Acetylcytidine	HMDB0005923	3768-18-1		Nucleosides, nucleotides, and analogues	Pyrimidine nucleosides
368	N-Acetylornithine	HMDB0003357	1572591	C00437	Organic acids and derivatives	Carboxylic acids and derivatives	Amino acids, peptides, and analogues
369	m-Coumaric acid	HMDB0001713	588-30-7	C12621	Phenylpropanoids and polyketides	Cinnamic acids and derivatives	Hydroxycinnamic acids and derivatives
370	cis-Uvariamicin IV	HMDB0034560	205439-37-8		Lipids and lipid-like molecules	Fatty Acyls	Fatty alcohols
371	LysoPC(18:3(6Z,9Z,12Z))	HMDB0010387		C04230	Lipids and lipid-like molecules	Glycerophospholipids	Glycerophosphocholines
372	2-Oxoarginine	HMDB0004225	663193	C03771	Organic acids and derivatives	Keto acids and derivatives	Short-chain keto acids and derivatives
373	LysoPC(15:0)	HMDB0010381		C04230	Lipids and lipid-like molecules	Glycerophospholipids	Glycerophosphocholines
376	LysoPC(O-18:0)	HMDB0011149		C04317	Lipids and lipid-like molecules	Glycerophospholipids	Glycerophosphocholines
377	PC(P-18:1(11Z)/20:0)	HMDB0011281			Lipids and lipid-like molecules	Glycerophospholipids	Glycerophosphocholines
378	PC(20:1(11Z)/14:1(9Z))	HMDB0008296			Lipids and lipid-like molecules	Glycerophospholipids	Glycerophosphocholines
379	PC(16:0/14:0)	HMDB0007965			Lipids and lipid-like molecules	Glycerophospholipids	Glycerophosphocholines
380	(1R,2S,3R)-2-Acetyl-4(5)-(1,2,3,4-tetrahydroxybutyl)imidazole	HMDB0029756	94944-70-4		Organic oxygen compounds	Organooxygen compounds	Carbonyl compounds
381	Trehalose 6-phosphate	HMDB0001124	4484-88-2	C00689	Organic oxygen compounds	Organooxygen compounds	Carbohydrates and carbohydrate conjugates
382	Stearoylethanolamide	HMDB0013078	111-57-9		Organic nitrogen compounds	Organonitrogen compounds	Amines
383	Dictyoquinazol C	HMDB0040442			Organoheterocyclic compounds	Diazanaphthalenes	Benzodiazines
384	PC(20:2(11Z,14Z)/18:1(11Z))	HMDB0008334			Lipids and lipid-like molecules	Glycerophospholipids	Glycerophosphocholines
385	4-hydroxy-3-[1-(4-hydroxyphenyl)-3-oxobutyl]-2H-chromen-2-one
386	3,7-Dimethyluric acid	HMDB0001982	13087-49-5		Organoheterocyclic compounds	Imidazopyrimidines	Purines and purine derivatives
387	stearoyl sphingomyelin	HMDB0062559	58909-84-5		Lipids and lipid-like molecules	Sphingolipids	Phosphosphingolipids
389	Sedoheptulose	HMDB0003219	3019-74-7	C02076	Organic oxygen compounds	Organooxygen compounds	Carbohydrates and carbohydrate conjugates
390	5'-Deoxy-5-fluorouridine	HMDB0060406		C12739	Nucleosides, nucleotides, and analogues	5'-deoxyribonucleosides
392	SM(d18:1/20:0)	HMDB0012102		C00550	Lipids and lipid-like molecules	Sphingolipids	Phosphosphingolipids
394	2-Oxovaleric acid	HMDB0001865	1821-02-9	C06255	Organic acids and derivatives	Keto acids and derivatives	Short-chain keto acids and derivatives
395	PE(22:2(13Z,16Z)/14:1(9Z))	HMDB0009548			Lipids and lipid-like molecules	Glycerophospholipids	Glycerophosphoethanolamines
396	Pentaglutamyl folate	HMDB0006487	33611-85-7		Organic acids and derivatives	Carboxylic acids and derivatives	Amino acids, peptides, and analogues
397	Riboflavine 2',3',4',5'-tetrabutanoate	HMDB0034433	752-56-7		Organoheterocyclic compounds	Pteridines and derivatives	Alloxazines and isoalloxazines
398	PE(16:0/18:2(9Z,12Z))	HMDB0008928			Lipids and lipid-like molecules	Glycerophospholipids	Glycerophosphoethanolamines
399	Laccarin	HMDB0041440	175669-28-0		Organoheterocyclic compounds	Pyrrolopyridines
400	gamma-L-Glutamyl-L-methionine sulfoxide	HMDB0038613	39015-69-5		Organic acids and derivatives	Carboxylic acids and derivatives	Amino acids, peptides, and analogues
404	D-Xylulose	HMDB0001644	551-84-8	C00310	Organooxygen compounds	Carbohydrates and carbohydrate conjugates	Monosaccharides
405	PC(18:3(6Z,9Z,12Z)/20:4(5Z,8Z,11Z,14Z))	HMDB0008180			Lipids and lipid-like molecules	Glycerophospholipids	Glycerophosphocholines
406	PC(22:5(4Z,7Z,10Z,13Z,16Z)/16:0)	HMDB0008659			Lipids and lipid-like molecules	Glycerophospholipids	Glycerophosphocholines
407	N-Palmitoylsphingosine	HMDB0000790	24696-26-2		Lipids and lipid-like molecules	Sphingolipids	Ceramides
408	5-Aminoimidazole ribonucleotide	HMDB0001235	25635-88-5	C03373	Organic oxygen compounds	Organooxygen compounds	Carbohydrates and carbohydrate conjugates
413	PE(20:2(11Z,14Z)/15:0)	HMDB0009285			Lipids and lipid-like molecules	Glycerophospholipids	Glycerophosphoethanolamines
414	Glycerylphosphorylethanolamine	HMDB0000114	1190-00-7	C01233	Organic acids and derivatives	Organic phosphoric acids and derivatives	Organic phosphoramides
415	Heneicosanoic acid	HMDB0002345	2363-71-5		Lipids and lipid-like molecules	Fatty Acyls	Fatty acids and conjugates
416	PC(P-16:0/20:1(11Z))	HMDB0011216			Lipids and lipid-like molecules	Glycerophospholipids	Glycerophosphocholines
417	PC(P-18:1(11Z)/22:1(13Z))	HMDB0011290			Lipids and lipid-like molecules	Glycerophospholipids	Glycerophosphocholines
418	PC(P-18:1(9Z)/15:0)	HMDB0011304			Lipids and lipid-like molecules	Glycerophospholipids	Glycerophosphocholines
419	Isokobusone	HMDB0036791	24173-72-6		Organic oxygen compounds	Organooxygen compounds	Alcohols and polyols
420	2'',4''-Diacetylafzelin	HMDB0040138	133882-73-2		Phenylpropanoids and polyketides	Flavonoids	Flavonoid glycosides
421	SM(d18:1/18:1(9Z))	HMDB0012101		C00550	Lipids and lipid-like molecules	Sphingolipids	Phosphosphingolipids
422	p-Toluenesulfonic acid	HMDB0059933	104-15-4	C06677	Organic acids and derivatives	Organic sulfuric acids and derivatives	Arylsulfates
424	LysoPC(16:1(9Z)/0:0)	HMDB0010383	76790-27-7	C04230	Lipids and lipid-like molecules	Glycerophospholipids	Glycerophosphocholines
425	Ethyl tetradecanoate	HMDB0034153	124-06-1		Lipids and lipid-like molecules	Fatty Acyls	Fatty acid esters
426	Cer(d18:0/16:0)	HMDB0011760			Lipids and lipid-like molecules	Sphingolipids	Ceramides
427	Ketoleucine	HMDB0000695	816-66-0	C00233	Organic acids and derivatives	Keto acids and derivatives	Short-chain keto acids and derivatives
428	PE(15:0/15:0)	HMDB0008889			Lipids and lipid-like molecules	Glycerophospholipids	Glycerophosphoethanolamines
430	N-Acetyl-L-phenylalanine	HMDB0000512	2018-61-3	C03519	Organic acids and derivatives	Carboxylic acids and derivatives	Amino acids, peptides, and analogues
431	Linoleamide	HMDB0062656	3072-13-7		Lipids and lipid-like molecules	Fatty Acyls	Fatty amides
432	Cytidine	HMDB0000089	65-46-3	C00475	Nucleosides, nucleotides, and analogues	Pyrimidine nucleosides
434	Allantoin	HMDB0000462	97-59-6	C01551	Organoheterocyclic compounds	Azoles	Imidazoles
435	Avenanthramide L	HMDB0033193	172549-38-1		Benzenoids	Benzene and substituted derivatives	Benzoic acids and derivatives
436	PS(18:0/18:4(6Z,9Z,12Z,15Z))	HMDB0112374			Lipids and lipid-like molecules	Glycerophospholipids	Glycerophosphoserines
437	trans-Aconitic acid	HMDB0000958	4023-65-8	C02341	Organic acids and derivatives	Carboxylic acids and derivatives	Tricarboxylic acids and derivatives
438	Bergapten	HMDB0030637	484-20-8	C01557	Phenylpropanoids and polyketides	Coumarins and derivatives	Furanocoumarins
439	5,6-DHET	HMDB0002343	213382-49-1	C14772	Lipids and lipid-like molecules	Fatty Acyls	Eicosanoids
440	PS(18:0/22:6(4Z,7Z,10Z,13Z,16Z,19Z))	HMDB0010167			Lipids and lipid-like molecules	Glycerophospholipids	Glycerophosphoserines
441	SM(d18:0/16:0)	HMDB0010168			Lipids and lipid-like molecules	Sphingolipids	Phosphosphingolipids
443	Oxoadipic acid
444	Dimethylmalonic acid	HMDB0002001	595-46-0		Organic acids and derivatives	Carboxylic acids and derivatives	Dicarboxylic acids and derivatives
445	12-Hydroxydodecanoic acid	HMDB0002059	505-95-3	C08317	Organic acids and derivatives	Hydroxy acids and derivatives	Medium-chain hydroxy acids and derivatives
446	Thiomorpholine 3-carboxylate	HMDB0059611		C03901	Organic acids and derivatives	Carboxylic acids and derivatives	Amino acids, peptides, and analogues
447	Bovinocidin	HMDB0034259	504-88-1	C05669	Organic 1,3-dipolar compounds	Allyl-type 1,3-dipolar organic compounds	Organic nitro compounds
448	N-Formyl-L-aspartate	HMDB0060495		C01044	Organic acids and derivatives	Carboxylic acids and derivatives	Amino acids, peptides, and analogues
449	(R)-Pelletierine	HMDB0030324	2858-66-4		Organoheterocyclic compounds	Piperidines
451	N-Oleoylethanolamine	HMDB0002088	111-58-0		Organic nitrogen compounds	Organonitrogen compounds	Amines
452	1-Deoxy-D-xylulose 5-phosphate	HMDB0001213	190079-18-6	C11437	Organic oxygen compounds	Organooxygen compounds	Carbohydrates and carbohydrate conjugates
453	2-[(Methylthio)methyl]-2-butenal	HMDB0031370	40878-72-6		Organic oxygen compounds	Organooxygen compounds	Carbonyl compounds
454	Dihydrouracil	HMDB0000076	504-07-4	C00429	Organoheterocyclic compounds	Diazines	Pyrimidines and pyrimidine derivatives
455	Myristoleic acid	HMDB0002000	544-64-9	C08322	Lipids and lipid-like molecules	Fatty Acyls	Fatty acids and conjugates
456	PE(14:1(9Z)/18:0)	HMDB0008859			Lipids and lipid-like molecules	Glycerophospholipids	Glycerophosphoethanolamines
457	SM(d18:1/22:0)	HMDB0012103		C00550	Lipids and lipid-like molecules	Sphingolipids	Phosphosphingolipids
459	Hexylamine	HMDB0032323	111-26-2	C08306	Organonitrogen compounds	Amines	Primary amines
460	3,4-Methylenedioxybenzoic acid	HMDB0032613	94-53-1		Organoheterocyclic compounds	Benzodioxoles
462	O-Phosphoethanolamine	HMDB0000224	1071-23-4	C00346	Organic acids and derivatives	Organic phosphoric acids and derivatives	Phosphate esters
463	O-Phosphothreonine	HMDB0011185	1114-81-4	C12147	Organic acids and derivatives	Carboxylic acids and derivatives	Amino acids, peptides, and analogues
465	trans-Hexadec-2-enoyl carnitine	HMDB0006317			Lipids and lipid-like molecules	Fatty Acyls	Fatty acid esters
466	Pipericine	HMDB0031678			Lipids and lipid-like molecules	Fatty Acyls	Fatty amides
467	LysoPA(18:1(9Z)/0:0)	HMDB0007855			Lipids and lipid-like molecules	Glycerophospholipids	Glycerophosphates
469	PS(18:1(9Z)/20:4(5Z,8Z,11Z,14Z))	HMDB0012394			Lipids and lipid-like molecules	Glycerophospholipids	Glycerophosphoserines
470	beta-D-Glucosamine	HMDB0030091	14257-69-3	C08349	Organooxygen compounds	Carbohydrates and carbohydrate conjugates	Aminosaccharides
471	Indolelactic acid	HMDB0000671	1821-52-9	C02043	Organoheterocyclic compounds	Indoles and derivatives	Indolyl carboxylic acids and derivatives
472	L-Theanine	HMDB0034365	3081-61-6	C01047	Organic acids and derivatives	Carboxylic acids and derivatives	Amino acids, peptides, and analogues
473	PC(22:1(13Z)/P-18:0)	HMDB0008587			Lipids and lipid-like molecules	Glycerophospholipids	Glycerophosphocholines
475	Cortisone	HMDB0002802	19515	C00762	Lipids and lipid-like molecules	Steroids and steroid derivatives	Hydroxysteroids
477	1-Methylnicotinamide	HMDB0000699	3106-60-3	C02918	Organoheterocyclic compounds	Pyridines and derivatives	Pyridinecarboxylic acids and derivatives
478	beta-Damascenone	HMDB0013804	23696-85-7		Organic oxygen compounds	Organooxygen compounds	Carbonyl compounds
481	Biotin	HMDB0000030	58-85-5	C00120	Organoheterocyclic compounds	Biotin and derivatives
MS2 name, name of mass spectrometry; HMDB, human metabolome database, CAS, chemical abstracts service; KEGG COMPOUND ID, compound number in Kyoto Encyclopedia of Genes and Genomes.
