# Supplementary material for: Transcriptome and metabolome analyses reveal the responses of brown planthoppers to RH resistant rice cultivar
Source: Front Physiol. 2022 Sep 16;13:1018470. doi: 10.3389/fphys.2022.1018470 (PMC9523508; doi:10.3389/fphys.2022.1018470)
Supplement: Supplementary file 6 [file Table4.XLSX]

## Sheet: Sheet1
Table S4. GO analysis of differentially expressed genes.
GO_terms	DEGs_num	per	ratio	class	Pvalue	Qvalue	Up_num	Down_num	background_num	Descrption
GO:0042302 structural constituent of cuticle	40	8.639	0.339	Molecular Function	2.13577e-31	1.94569e-28	39	1	118	structural constituent of cuticle
GO:0005198 structural molecule activity	68	14.687	0.106	Molecular Function	8.7386e-20	3.98043e-17	52	16	642	structural molecule activity
GO:0008061 chitin binding	11	2.376	0.275	Molecular Function	1.869e-08	5.67554e-06	11	0	40	chitin binding
GO:0030023 extracellular matrix constituent conferring elasticity	8	1.728	0.32	Molecular Function	4.65807e-07	0.000106087	8	0	25	extracellular matrix constituent conferring elasticity
GO:0097493 structural molecule activity conferring elasticity	8	1.728	0.267	Molecular Function	2.20531e-06	0.0003908	8	0	30	structural molecule activity conferring elasticity
GO:0005214 structural constituent of chitin-based cuticle	6	1.296	0.4	Molecular Function	3.00286e-06	0.0003908	6	0	15	structural constituent of chitin-based cuticle
GO:0008010 structural constituent of chitin-based larval cuticle	6	1.296	0.4	Molecular Function	3.00286e-06	0.0003908	6	0	15	structural constituent of chitin-based larval cuticle
GO:0001656 metanephros development	9	2.108	0.273	Biological Process	2.68811e-07	0.00127309	9	0	33	metanephros development
GO:0060993 kidney morphogenesis	8	1.874	0.276	Biological Process	1.14568e-06	0.00205365	8	0	29	kidney morphogenesis
GO:0072006 nephron development	11	2.576	0.172	Biological Process	1.92945e-06	0.00205365	11	0	64	nephron development
GO:0001657 ureteric bud development	8	1.874	0.258	Biological Process	2.00146e-06	0.00205365	8	0	31	ureteric bud development
GO:0072163 mesonephric epithelium development	8	1.874	0.25	Biological Process	2.60175e-06	0.00205365	8	0	32	mesonephric epithelium development
GO:0072164 mesonephric tubule development	8	1.874	0.25	Biological Process	2.60175e-06	0.00205365	8	0	32	mesonephric tubule development
GO:0004553 hydrolase activity, hydrolyzing O-glycosyl compounds	15	3.24	0.107	Molecular Function	2.31046e-05	0.00225891	11	4	140	hydrolase activity, hydrolyzing O-glycosyl compounds
GO:0016798 hydrolase activity, acting on glycosyl bonds	16	3.456	0.102	Molecular Function	2.3304e-05	0.00225891	11	5	157	hydrolase activity, acting on glycosyl bonds
GO:0090599 alpha-glucosidase activity	5	1.08	0.385	Molecular Function	2.65291e-05	0.00225891	5	0	13	alpha-glucosidase activity
GO:0004348 glucosylceramidase activity	4	0.864	0.571	Molecular Function	2.72755e-05	0.00225891	2	2	7	glucosylceramidase activity
GO:0001823 mesonephros development	8	1.874	0.242	Biological Process	3.34829e-06	0.00226536	8	0	33	mesonephros development
GO:0072080 nephron tubule development	8	1.874	0.235	Biological Process	4.2689e-06	0.00252719	8	0	34	nephron tubule development
GO:0001822 kidney development	16	3.747	0.109	Biological Process	5.4365e-06	0.00281661	14	2	147	kidney development
GO:0072073 kidney epithelium development	11	2.576	0.153	Biological Process	6.37209e-06	0.00281661	11	0	72	kidney epithelium development
GO:0019377 glycolipid catabolic process	7	1.639	0.269	Biological Process	6.54196e-06	0.00281661	3	4	26	glycolipid catabolic process
GO:0060561 apoptotic process involved in morphogenesis	5	1.171	0.455	Biological Process	7.8725e-06	0.00310701	5	0	11	apoptotic process involved in morphogenesis
GO:0015926 glucosidase activity	5	1.08	0.333	Molecular Function	5.88591e-05	0.00446838	5	0	15	glucosidase activity
GO:0042490 mechanoreceptor differentiation	8	1.874	0.2	Biological Process	1.55324e-05	0.00525437	8	0	40	mechanoreceptor differentiation
GO:0060113 inner ear receptor cell differentiation	8	1.874	0.2	Biological Process	1.55324e-05	0.00525437	8	0	40	inner ear receptor cell differentiation
GO:0004558 alpha-1,4-glucosidase activity	4	0.864	0.444	Molecular Function	9.35357e-05	0.0060865	4	0	9	alpha-1,4-glucosidase activity
GO:0032450 maltose alpha-glucosidase activity	4	0.864	0.444	Molecular Function	9.35357e-05	0.0060865	4	0	9	maltose alpha-glucosidase activity
GO:0005212 structural constituent of eye lens	3	0.648	0.75	Molecular Function	0.000108659	0.00659922	3	0	4	structural constituent of eye lens
GO:0006680 glucosylceramide catabolic process	4	0.937	0.571	Biological Process	2.24498e-05	0.00708815	2	2	7	glucosylceramide catabolic process
GO:0072001 renal system development	18	4.215	0.088	Biological Process	2.86755e-05	0.00848794	16	2	205	renal system development
GO:0032992 protein-carbohydrate complex	6	1.313	0.333	Cellular Component	1.36626e-05	0.00856644	6	0	18	protein-carbohydrate complex
GO:0048565 digestive tract development	15	3.513	0.099	Biological Process	3.44604e-05	0.00960027	14	1	152	digestive tract development
GO:0046477 glycosylceramide catabolic process	5	1.171	0.333	Biological Process	4.64922e-05	0.0109565	3	2	15	glycosylceramide catabolic process
GO:0072028 nephron morphogenesis	6	1.405	0.25	Biological Process	4.85827e-05	0.0109565	6	0	24	nephron morphogenesis
GO:0072078 nephron tubule morphogenesis	6	1.405	0.25	Biological Process	4.85827e-05	0.0109565	6	0	24	nephron tubule morphogenesis
GO:0072088 nephron epithelium morphogenesis	6	1.405	0.25	Biological Process	4.85827e-05	0.0109565	6	0	24	nephron epithelium morphogenesis
GO:0055123 digestive system development	15	3.513	0.094	Biological Process	6.2555e-05	0.0133168	14	1	160	digestive system development
GO:0046466 membrane lipid catabolic process	7	1.639	0.194	Biological Process	6.46722e-05	0.0133168	3	4	36	membrane lipid catabolic process
GO:0060563 neuroepithelial cell differentiation	8	1.874	0.163	Biological Process	7.25549e-05	0.0135364	7	1	49	neuroepithelial cell differentiation
GO:0032462 regulation of protein homooligomerization	4	0.937	0.444	Biological Process	7.71711e-05	0.0135364	3	1	9	regulation of protein homooligomerization
GO:0032463 negative regulation of protein homooligomerization	4	0.937	0.444	Biological Process	7.71711e-05	0.0135364	3	1	9	negative regulation of protein homooligomerization
GO:0072210 metanephric nephron development	4	0.937	0.444	Biological Process	7.71711e-05	0.0135364	4	0	9	metanephric nephron development
GO:0046479 glycosphingolipid catabolic process	5	1.171	0.294	Biological Process	9.13259e-05	0.0143261	3	2	17	glycosphingolipid catabolic process
GO:0046514 ceramide catabolic process	5	1.171	0.294	Biological Process	9.13259e-05	0.0143261	3	2	17	ceramide catabolic process
GO:0098742 cell-cell adhesion via plasma-membrane adhesion molecules	14	3.279	0.095	Biological Process	9.2191e-05	0.0143261	10	4	147	cell-cell adhesion via plasma-membrane adhesion molecules
GO:0061009 common bile duct development	3	0.703	0.75	Biological Process	9.37731e-05	0.0143261	3	0	4	common bile duct development
GO:0007586 digestion	10	2.342	0.125	Biological Process	9.8689e-05	0.014606	9	1	80	digestion
GO:0005201 extracellular matrix structural constituent	8	1.728	0.143	Molecular Function	0.000268059	0.0152626	8	0	56	extracellular matrix structural constituent
GO:0060675 ureteric bud morphogenesis	5	1.171	0.278	Biological Process	0.000123465	0.0168535	5	0	18	ureteric bud morphogenesis
GO:0072171 mesonephric tubule morphogenesis	5	1.171	0.278	Biological Process	0.000123465	0.0168535	5	0	18	mesonephric tubule morphogenesis
GO:0045229 external encapsulating structure organization	4	0.937	0.4	Biological Process	0.000125686	0.0168535	1	3	10	external encapsulating structure organization
GO:0001655 urogenital system development	18	4.215	0.078	Biological Process	0.000128109	0.0168535	16	2	230	urogenital system development
GO:1901564 organonitrogen compound metabolic process	81	18.97	0.043	Biological Process	0.000137425	0.0175905	36	45	1885	organonitrogen compound metabolic process
GO:0035315 hair cell differentiation	8	1.874	0.148	Biological Process	0.000147568	0.0183916	8	0	54	hair cell differentiation
GO:0007156 homophilic cell adhesion via plasma membrane adhesion molecules	12	2.81	0.1	Biological Process	0.000182772	0.0212578	9	3	120	homophilic cell adhesion via plasma membrane adhesion molecules
GO:0006030 chitin metabolic process	6	1.405	0.2	Biological Process	0.000185046	0.0212578	5	1	30	chitin metabolic process
GO:0072009 nephron epithelium development	8	1.874	0.143	Biological Process	0.000191572	0.0212578	8	0	56	nephron epithelium development
GO:0006678 glucosylceramide metabolic process	4	0.937	0.364	Biological Process	0.000193008	0.0212578	2	2	11	glucosylceramide metabolic process
GO:0032460 negative regulation of protein oligomerization	4	0.937	0.364	Biological Process	0.000193008	0.0212578	3	1	11	negative regulation of protein oligomerization
GO:0072215 regulation of metanephros development	3	0.703	0.6	Biological Process	0.000229394	0.0236176	3	0	5	regulation of metanephros development
GO:0072234 metanephric nephron tubule development	3	0.703	0.6	Biological Process	0.000229394	0.0236176	3	0	5	metanephric nephron tubule development
GO:0072243 metanephric nephron epithelium development	3	0.703	0.6	Biological Process	0.000229394	0.0236176	3	0	5	metanephric nephron epithelium development
GO:0090183 regulation of kidney development	4	0.937	0.333	Biological Process	0.000282924	0.0285092	4	0	12	regulation of kidney development
GO:0048839 inner ear development	10	2.342	0.11	Biological Process	0.000290608	0.0286733	10	0	91	inner ear development
GO:0060119 inner ear receptor cell development	6	1.405	0.182	Biological Process	0.000320781	0.0310045	6	0	33	inner ear receptor cell development
GO:0061326 renal tubule development	9	2.108	0.118	Biological Process	0.000331257	0.0312716	9	0	76	renal tubule development
GO:0043583 ear development	11	2.576	0.1	Biological Process	0.000336751	0.0312716	11	0	110	ear development
GO:0006677 glycosylceramide metabolic process	5	1.171	0.227	Biological Process	0.000344934	0.0314155	3	2	22	glycosylceramide metabolic process
GO:0048562 embryonic organ morphogenesis	14	3.279	0.083	Biological Process	0.000375067	0.0332068	13	1	168	embryonic organ morphogenesis
GO:0021953 central nervous system neuron differentiation	10	2.342	0.106	Biological Process	0.000378625	0.0332068	10	0	94	central nervous system neuron differentiation
GO:0032459 regulation of protein oligomerization	4	0.937	0.308	Biological Process	0.000399378	0.0343901	3	1	13	regulation of protein oligomerization
GO:0021515 cell differentiation in spinal cord	5	1.171	0.217	Biological Process	0.000430376	0.0354365	5	0	23	cell differentiation in spinal cord
GO:0030447 filamentous growth	3	0.703	0.5	Biological Process	0.000448942	0.0354365	0	3	6	filamentous growth
GO:0072148 epithelial cell fate commitment	3	0.703	0.5	Biological Process	0.000448942	0.0354365	3	0	6	epithelial cell fate commitment
GO:0072170 metanephric tubule development	3	0.703	0.5	Biological Process	0.000448942	0.0354365	3	0	6	metanephric tubule development
GO:0072207 metanephric epithelium development	3	0.703	0.5	Biological Process	0.000448942	0.0354365	3	0	6	metanephric epithelium development
GO:0060122 inner ear receptor stereocilium organization	5	1.171	0.208	Biological Process	0.000530848	0.03945	5	0	24	inner ear receptor stereocilium organization
GO:0042491 auditory receptor cell differentiation	5	1.171	0.2	Biological Process	0.000647966	0.03945	5	0	25	auditory receptor cell differentiation
GO:0006687 glycosphingolipid metabolic process	6	1.405	0.158	Biological Process	0.000707846	0.03945	3	3	38	glycosphingolipid metabolic process
GO:0003338 metanephros morphogenesis	3	0.703	0.429	Biological Process	0.000768811	0.03945	3	0	7	metanephros morphogenesis
GO:0061437 renal system vasculature development	3	0.703	0.429	Biological Process	0.000768811	0.03945	3	0	7	renal system vasculature development
GO:0061440 kidney vasculature development	3	0.703	0.429	Biological Process	0.000768811	0.03945	3	0	7	kidney vasculature development
GO:0072012 glomerulus vasculature development	3	0.703	0.429	Biological Process	0.000768811	0.03945	3	0	7	glomerulus vasculature development
GO:0032835 glomerulus development	6	1.405	0.154	Biological Process	0.000816439	0.03945	6	0	39	glomerulus development
GO:0002085 inhibition of neuroepithelial cell differentiation	2	0.468	1	Biological Process	0.000832982	0.03945	2	0	2	inhibition of neuroepithelial cell differentiation
GO:0003176 aortic valve development	2	0.468	1	Biological Process	0.000832982	0.03945	2	0	2	aortic valve development
GO:0003180 aortic valve morphogenesis	2	0.468	1	Biological Process	0.000832982	0.03945	2	0	2	aortic valve morphogenesis
GO:0009912 auditory receptor cell fate commitment	2	0.468	1	Biological Process	0.000832982	0.03945	2	0	2	auditory receptor cell fate commitment
GO:0030448 hyphal growth	2	0.468	1	Biological Process	0.000832982	0.03945	0	2	2	hyphal growth
GO:0035737 injection of substance in to other organism	2	0.468	1	Biological Process	0.000832982	0.03945	0	2	2	injection of substance in to other organism
GO:0035738 envenomation resulting in modification of morphology or physiology of other organism	2	0.468	1	Biological Process	0.000832982	0.03945	0	2	2	envenomation resulting in modification of morphology or physiology of other organism
GO:0036176 response to neutral pH	2	0.468	1	Biological Process	0.000832982	0.03945	0	2	2	response to neutral pH
GO:0036177 filamentous growth of a population of unicellular organisms in response to pH	2	0.468	1	Biological Process	0.000832982	0.03945	0	2	2	filamentous growth of a population of unicellular organisms in response to pH
GO:0036178 filamentous growth of a population of unicellular organisms in response to neutral pH	2	0.468	1	Biological Process	0.000832982	0.03945	0	2	2	filamentous growth of a population of unicellular organisms in response to neutral pH
GO:0036180 filamentous growth of a population of unicellular organisms in response to biotic stimulus	2	0.468	1	Biological Process	0.000832982	0.03945	0	2	2	filamentous growth of a population of unicellular organisms in response to biotic stimulus
GO:0036244 cellular response to neutral pH	2	0.468	1	Biological Process	0.000832982	0.03945	0	2	2	cellular response to neutral pH
GO:0044559 envenomation resulting in modulation of voltage-gated potassium channel activity in other organism	2	0.468	1	Biological Process	0.000832982	0.03945	0	2	2	envenomation resulting in modulation of voltage-gated potassium channel activity in other organism
GO:0044560 envenomation resulting in modulation of ion channel activity in other organism	2	0.468	1	Biological Process	0.000832982	0.03945	0	2	2	envenomation resulting in modulation of ion channel activity in other organism
GO:0044562 envenomation resulting in negative regulation of voltage-gated potassium channel activity in other organism	2	0.468	1	Biological Process	0.000832982	0.03945	0	2	2	envenomation resulting in negative regulation of voltage-gated potassium channel activity in other organism
GO:0045230 capsule organization	2	0.468	1	Biological Process	0.000832982	0.03945	0	2	2	capsule organization
GO:0045607 regulation of auditory receptor cell differentiation	2	0.468	1	Biological Process	0.000832982	0.03945	2	0	2	regulation of auditory receptor cell differentiation
GO:0045608 negative regulation of auditory receptor cell differentiation	2	0.468	1	Biological Process	0.000832982	0.03945	2	0	2	negative regulation of auditory receptor cell differentiation
GO:0045631 regulation of mechanoreceptor differentiation	2	0.468	1	Biological Process	0.000832982	0.03945	2	0	2	regulation of mechanoreceptor differentiation
GO:0045632 negative regulation of mechanoreceptor differentiation	2	0.468	1	Biological Process	0.000832982	0.03945	2	0	2	negative regulation of mechanoreceptor differentiation
GO:0060120 inner ear receptor cell fate commitment	2	0.468	1	Biological Process	0.000832982	0.03945	2	0	2	inner ear receptor cell fate commitment
GO:0072049 comma-shaped body morphogenesis	2	0.468	1	Biological Process	0.000832982	0.03945	2	0	2	comma-shaped body morphogenesis
GO:0072050 S-shaped body morphogenesis	2	0.468	1	Biological Process	0.000832982	0.03945	2	0	2	S-shaped body morphogenesis
GO:0072071 kidney interstitial fibroblast differentiation	2	0.468	1	Biological Process	0.000832982	0.03945	2	0	2	kidney interstitial fibroblast differentiation
GO:0072141 renal interstitial fibroblast development	2	0.468	1	Biological Process	0.000832982	0.03945	2	0	2	renal interstitial fibroblast development
GO:1900440 regulation of filamentous growth of a population of unicellular organisms in response to neutral pH	2	0.468	1	Biological Process	0.000832982	0.03945	0	2	2	regulation of filamentous growth of a population of unicellular organisms in response to neutral pH
GO:1900443 regulation of filamentous growth of a population of unicellular organisms in response to biotic stimulus	2	0.468	1	Biological Process	0.000832982	0.03945	0	2	2	regulation of filamentous growth of a population of unicellular organisms in response to biotic stimulus
GO:1900741 regulation of filamentous growth of a population of unicellular organisms in response to pH	2	0.468	1	Biological Process	0.000832982	0.03945	0	2	2	regulation of filamentous growth of a population of unicellular organisms in response to pH
GO:1903026 negative regulation of RNA polymerase II regulatory region sequence-specific DNA binding	2	0.468	1	Biological Process	0.000832982	0.03945	1	1	2	negative regulation of RNA polymerase II regulatory region sequence-specific DNA binding
GO:2000974 negative regulation of pro-B cell differentiation	2	0.468	1	Biological Process	0.000832982	0.03945	2	0	2	negative regulation of pro-B cell differentiation
GO:2000980 regulation of inner ear receptor cell differentiation	2	0.468	1	Biological Process	0.000832982	0.03945	2	0	2	regulation of inner ear receptor cell differentiation
GO:2000981 negative regulation of inner ear receptor cell differentiation	2	0.468	1	Biological Process	0.000832982	0.03945	2	0	2	negative regulation of inner ear receptor cell differentiation
GO:0033017 sarcoplasmic reticulum membrane	4	0.875	0.364	Cellular Component	0.000282222	0.0400302	4	0	11	sarcoplasmic reticulum membrane
GO:0009277 fungal-type cell wall	3	0.656	0.6	Cellular Component	0.00030748	0.0400302	0	3	5	fungal-type cell wall
GO:0016529 sarcoplasmic reticulum	6	1.313	0.2	Cellular Component	0.000315669	0.0400302	6	0	30	sarcoplasmic reticulum
GO:0005576 extracellular region	99	21.663	0.044	Cellular Component	0.00031922	0.0400302	73	26	2237	extracellular region
GO:0061333 renal tubule morphogenesis	7	1.639	0.13	Biological Process	0.000877562	0.0411498	7	0	54	renal tubule morphogenesis
GO:0030149 sphingolipid catabolic process	5	1.171	0.185	Biological Process	0.000938888	0.0432142	3	2	27	sphingolipid catabolic process
GO:0001658 branching involved in ureteric bud morphogenesis	4	0.937	0.25	Biological Process	0.000948961	0.0432142	4	0	16	branching involved in ureteric bud morphogenesis
GO:0048580 regulation of post-embryonic development	4	0.937	0.25	Biological Process	0.000948961	0.0432142	1	3	16	regulation of post-embryonic development
GO:0006664 glycolipid metabolic process	9	2.108	0.102	Biological Process	0.000980217	0.0442125	3	6	88	glycolipid metabolic process
GO:0015085 calcium ion transmembrane transporter activity	10	2.16	0.1	Molecular Function	0.000909095	0.0465358	8	2	100	calcium ion transmembrane transporter activity
GO:0008447 L-ascorbate oxidase activity	2	0.432	1	Molecular Function	0.000919477	0.0465358	2	0	2	L-ascorbate oxidase activity
GO:1903509 liposaccharide metabolic process	9	2.108	0.101	Biological Process	0.00106327	0.0475059	3	6	89	liposaccharide metabolic process
GO:0072102 glomerulus morphogenesis	3	0.703	0.375	Biological Process	0.00120377	0.053281	3	0	8	glomerulus morphogenesis
GO:0021510 spinal cord development	7	1.639	0.121	Biological Process	0.00134968	0.0586431	7	0	58	spinal cord development
GO:0030856 regulation of epithelial cell differentiation	7	1.639	0.121	Biological Process	0.00134968	0.0586431	5	2	58	regulation of epithelial cell differentiation
GO:0016339 calcium-dependent cell-cell adhesion via plasma membrane cell adhesion molecules	6	1.405	0.14	Biological Process	0.00138431	0.0596008	6	0	43	calcium-dependent cell-cell adhesion via plasma membrane cell adhesion molecules
GO:0002181 cytoplasmic translation	8	1.874	0.107	Biological Process	0.00141261	0.0602714	1	7	75	cytoplasmic translation
GO:0048646 anatomical structure formation involved in morphogenesis	46	10.773	0.046	Biological Process	0.00142966	0.060454	38	8	1010	anatomical structure formation involved in morphogenesis
GO:2000027 regulation of organ morphogenesis	12	2.81	0.079	Biological Process	0.00154243	0.0641247	12	0	152	regulation of organ morphogenesis
GO:0009268 response to pH	5	1.171	0.167	Biological Process	0.00154354	0.0641247	1	4	30	response to pH
GO:0005615 extracellular space	31	6.783	0.06	Cellular Component	0.000657325	0.0675438	23	8	521	extracellular space
GO:0016528 sarcoplasm	6	1.313	0.171	Cellular Component	0.000754078	0.0675438	6	0	35	sarcoplasm
GO:0009913 epidermal cell differentiation	9	2.108	0.095	Biological Process	0.00168914	0.0687818	9	0	95	epidermal cell differentiation
GO:0044283 small molecule biosynthetic process	26	6.089	0.054	Biological Process	0.00169187	0.0687818	15	11	481	small molecule biosynthetic process
GO:0048568 embryonic organ development	18	4.215	0.063	Biological Process	0.00169921	0.0687818	16	2	286	embryonic organ development
GO:0021514 ventral spinal cord interneuron differentiation	3	0.703	0.333	Biological Process	0.00176707	0.0703266	3	0	9	ventral spinal cord interneuron differentiation
GO:0090184 positive regulation of kidney development	3	0.703	0.333	Biological Process	0.00176707	0.0703266	3	0	9	positive regulation of kidney development
GO:0021879 forebrain neuron differentiation	5	1.171	0.161	Biological Process	0.00179732	0.0709341	5	0	31	forebrain neuron differentiation
GO:0072509 divalent inorganic cation transmembrane transporter activity	11	2.376	0.088	Molecular Function	0.00148208	0.071062	8	3	125	divalent inorganic cation transmembrane transporter activity
GO:0006040 amino sugar metabolic process	7	1.639	0.115	Biological Process	0.00181867	0.0711835	6	1	61	amino sugar metabolic process
GO:1901566 organonitrogen compound biosynthetic process	54	12.646	0.043	Biological Process	0.00185181	0.0718865	17	37	1251	organonitrogen compound biosynthetic process
GO:0048521 negative regulation of behavior	4	0.937	0.211	Biological Process	0.0018869	0.0726533	4	0	19	negative regulation of behavior
GO:0001763 morphogenesis of a branching structure	10	2.342	0.086	Biological Process	0.00194954	0.0744599	10	0	116	morphogenesis of a branching structure
GO:0097512 cardiac myofibril	2	0.438	1	Cellular Component	0.0010156	0.0786357	2	0	2	cardiac myofibril
GO:0022626 cytosolic ribosome	10	2.188	0.102	Cellular Component	0.00112874	0.0786357	1	9	98	cytosolic ribosome
GO:0003177 pulmonary valve development	2	0.468	0.667	Biological Process	0.00245103	0.0823973	2	0	3	pulmonary valve development
GO:0003184 pulmonary valve morphogenesis	2	0.468	0.667	Biological Process	0.00245103	0.0823973	2	0	3	pulmonary valve morphogenesis
GO:0003207 cardiac chamber formation	2	0.468	0.667	Biological Process	0.00245103	0.0823973	2	0	3	cardiac chamber formation
GO:0010185 regulation of cellular defense response	2	0.468	0.667	Biological Process	0.00245103	0.0823973	2	0	3	regulation of cellular defense response
GO:0039017 pattern specification involved in pronephros development	2	0.468	0.667	Biological Process	0.00245103	0.0823973	2	0	3	pattern specification involved in pronephros development
GO:0048264 determination of ventral identity	2	0.468	0.667	Biological Process	0.00245103	0.0823973	1	1	3	determination of ventral identity
GO:0048664 neuron fate determination	2	0.468	0.667	Biological Process	0.00245103	0.0823973	2	0	3	neuron fate determination
GO:0048799 organ maturation	2	0.468	0.667	Biological Process	0.00245103	0.0823973	2	0	3	organ maturation
GO:0048845 venous blood vessel morphogenesis	2	0.468	0.667	Biological Process	0.00245103	0.0823973	2	0	3	venous blood vessel morphogenesis
GO:0060045 positive regulation of cardiac muscle cell proliferation	2	0.468	0.667	Biological Process	0.00245103	0.0823973	2	0	3	positive regulation of cardiac muscle cell proliferation
GO:0061004 pattern specification involved in kidney development	2	0.468	0.667	Biological Process	0.00245103	0.0823973	2	0	3	pattern specification involved in kidney development
GO:0072048 renal system pattern specification	2	0.468	0.667	Biological Process	0.00245103	0.0823973	2	0	3	renal system pattern specification
GO:0072224 metanephric glomerulus development	2	0.468	0.667	Biological Process	0.00245103	0.0823973	2	0	3	metanephric glomerulus development
GO:0090176 microtubule cytoskeleton organization involved in establishment of planar polarity	2	0.468	0.667	Biological Process	0.00245103	0.0823973	2	0	3	microtubule cytoskeleton organization involved in establishment of planar polarity
GO:1901071 glucosamine-containing compound metabolic process	6	1.405	0.125	Biological Process	0.00246854	0.0823973	5	1	48	glucosamine-containing compound metabolic process
GO:0010899 regulation of phosphatidylcholine catabolic process	3	0.703	0.3	Biological Process	0.00247053	0.0823973	3	0	10	regulation of phosphatidylcholine catabolic process
GO:0048713 regulation of oligodendrocyte differentiation	3	0.703	0.3	Biological Process	0.00247053	0.0823973	3	0	10	regulation of oligodendrocyte differentiation
GO:0060465 pharynx development	3	0.703	0.3	Biological Process	0.00247053	0.0823973	3	0	10	pharynx development
GO:0006457 protein folding	13	3.044	0.071	Biological Process	0.00269939	0.0894007	8	5	184	protein folding
GO:0021872 forebrain generation of neurons	5	1.171	0.147	Biological Process	0.00274187	0.0895552	5	0	34	forebrain generation of neurons
GO:0043534 blood vessel endothelial cell migration	5	1.171	0.147	Biological Process	0.00274187	0.0895552	5	0	34	blood vessel endothelial cell migration
GO:0030858 positive regulation of epithelial cell differentiation	4	0.937	0.19	Biological Process	0.00278359	0.0896808	2	2	21	positive regulation of epithelial cell differentiation
GO:0042475 odontogenesis of dentin-containing tooth	4	0.937	0.19	Biological Process	0.00278359	0.0896808	3	1	21	odontogenesis of dentin-containing tooth
GO:0030312 external encapsulating structure	5	1.094	0.185	Cellular Component	0.00145963	0.0915185	2	3	27	external encapsulating structure
GO:0046873 metal ion transmembrane transporter activity	21	4.536	0.061	Molecular Function	0.00203178	0.0925478	16	5	345	metal ion transmembrane transporter activity
GO:0048754 branching morphogenesis of an epithelial tube	9	2.108	0.087	Biological Process	0.00294924	0.0943758	9	0	103	branching morphogenesis of an epithelial tube
GO:0003279 cardiac septum development	6	1.405	0.12	Biological Process	0.00304567	0.0968074	5	1	50	cardiac septum development
GO:0005509 calcium ion binding	27	5.832	0.055	Molecular Function	0.00227161	0.0985445	24	3	492	calcium ion binding
GO:0003156 regulation of organ formation	3	0.703	0.273	Biological Process	0.0033246	0.102242	3	0	11	regulation of organ formation
GO:0060688 regulation of morphogenesis of a branching structure	3	0.703	0.273	Biological Process	0.0033246	0.102242	3	0	11	regulation of morphogenesis of a branching structure
GO:0060696 regulation of phospholipid catabolic process	3	0.703	0.273	Biological Process	0.0033246	0.102242	3	0	11	regulation of phospholipid catabolic process
GO:0070508 cholesterol import	3	0.703	0.273	Biological Process	0.0033246	0.102242	3	0	11	cholesterol import
GO:2000380 regulation of mesoderm development	3	0.703	0.273	Biological Process	0.0033246	0.102242	3	0	11	regulation of mesoderm development
GO:0004666 prostaglandin-endoperoxide synthase activity	2	0.432	0.667	Molecular Function	0.00270284	0.102595	2	0	3	prostaglandin-endoperoxide synthase activity
GO:0004735 pyrroline-5-carboxylate reductase activity	2	0.432	0.667	Molecular Function	0.00270284	0.102595	2	0	3	pyrroline-5-carboxylate reductase activity
GO:0042806 fucose binding	2	0.432	0.667	Molecular Function	0.00270284	0.102595	2	0	3	fucose binding
GO:0043292 contractile fiber	14	3.063	0.078	Cellular Component	0.00181262	0.103319	14	0	179	contractile fiber
GO:0004872 receptor activity	35	7.559	0.05	Molecular Function	0.00303893	0.104175	28	7	706	receptor activity
GO:0060089 molecular transducer activity	35	7.559	0.05	Molecular Function	0.00303893	0.104175	28	7	706	molecular transducer activity
GO:0003735 structural constituent of ribosome	15	3.24	0.068	Molecular Function	0.00312976	0.104175	2	13	221	structural constituent of ribosome
GO:0001786 phosphatidylserine binding	4	0.864	0.19	Molecular Function	0.00332657	0.104175	4	0	21	phosphatidylserine binding
GO:0022857 transmembrane transporter activity	46	9.935	0.046	Molecular Function	0.00339489	0.104175	31	15	1004	transmembrane transporter activity
GO:0008324 cation transmembrane transporter activity	28	6.048	0.053	Molecular Function	0.00343056	0.104175	19	9	532	cation transmembrane transporter activity
GO:0030016 myofibril	13	2.845	0.08	Cellular Component	0.0020776	0.104857	13	0	162	myofibril
GO:0005618 cell wall	4	0.875	0.211	Cellular Component	0.0027065	0.104857	1	3	19	cell wall
GO:0030017 sarcomere	12	2.626	0.081	Cellular Component	0.00279268	0.104857	12	0	148	sarcomere
GO:0032579 apical lamina of hyaline layer	2	0.438	0.667	Cellular Component	0.00298227	0.104857	2	0	3	apical lamina of hyaline layer
GO:0033166 hyaline layer	2	0.438	0.667	Cellular Component	0.00298227	0.104857	2	0	3	hyaline layer
GO:1990421 subtelomeric heterochromatin	2	0.438	0.667	Cellular Component	0.00298227	0.104857	0	2	3	subtelomeric heterochromatin
GO:0044449 contractile fiber part	13	2.845	0.077	Cellular Component	0.00301024	0.104857	13	0	169	contractile fiber part
GO:0042733 embryonic digit morphogenesis	5	1.171	0.139	Biological Process	0.00354356	0.107579	4	1	36	embryonic digit morphogenesis
GO:0061005 cell differentiation involved in kidney development	5	1.171	0.139	Biological Process	0.00354356	0.107579	5	0	36	cell differentiation involved in kidney development
GO:0040003 chitin-based cuticle development	7	1.639	0.101	Biological Process	0.00369401	0.111432	7	0	69	chitin-based cuticle development
GO:0006970 response to osmotic stress	6	1.405	0.115	Biological Process	0.003718	0.111446	2	4	52	response to osmotic stress
GO:0016653 oxidoreductase activity, acting on NAD(P)H, heme protein as acceptor	3	0.648	0.273	Molecular Function	0.00382251	0.112333	1	2	11	oxidoreductase activity, acting on NAD(P)H, heme protein as acceptor
GO:0044391 ribosomal subunit	14	3.063	0.073	Cellular Component	0.00345326	0.113958	1	13	192	ribosomal subunit
GO:0048598 embryonic morphogenesis	25	5.855	0.052	Biological Process	0.0038457	0.114549	21	4	485	embryonic morphogenesis
GO:0032982 myosin filament	4	0.875	0.19	Cellular Component	0.00397374	0.114845	4	0	21	myosin filament
GO:0022625 cytosolic large ribosomal subunit	6	1.313	0.125	Cellular Component	0.00402332	0.114845	0	6	48	cytosolic large ribosomal subunit
GO:0031012 extracellular matrix	18	3.939	0.064	Cellular Component	0.00403498	0.114845	17	1	281	extracellular matrix
GO:0044218 other organism cell membrane	3	0.656	0.273	Cellular Component	0.00439596	0.114845	1	2	11	other organism cell membrane
GO:0044279 other organism membrane	3	0.656	0.273	Cellular Component	0.00439596	0.114845	1	2	11	other organism membrane
GO:0030239 myofibril assembly	8	1.874	0.091	Biological Process	0.00389187	0.115039	7	1	88	myofibril assembly
GO:0021517 ventral spinal cord development	4	0.937	0.174	Biological Process	0.00393502	0.115039	4	0	23	ventral spinal cord development
GO:0048070 regulation of developmental pigmentation	4	0.937	0.174	Biological Process	0.00393502	0.115039	2	2	23	regulation of developmental pigmentation
GO:0016051 carbohydrate biosynthetic process	11	2.576	0.074	Biological Process	0.00401075	0.116533	7	4	149	carbohydrate biosynthetic process
GO:0061138 morphogenesis of a branching epithelium	9	2.108	0.083	Biological Process	0.00430869	0.117382	9	0	109	morphogenesis of a branching epithelium
GO:0009405 pathogenesis	3	0.703	0.25	Biological Process	0.00433849	0.117382	0	3	12	pathogenesis
GO:0035376 sterol import	3	0.703	0.25	Biological Process	0.00433849	0.117382	3	0	12	sterol import
GO:0045687 positive regulation of glial cell differentiation	3	0.703	0.25	Biological Process	0.00433849	0.117382	3	0	12	positive regulation of glial cell differentiation
GO:0050922 negative regulation of chemotaxis	3	0.703	0.25	Biological Process	0.00433849	0.117382	3	0	12	negative regulation of chemotaxis
GO:0042595 behavioral response to starvation	4	0.937	0.167	Biological Process	0.00461585	0.117382	3	1	24	behavioral response to starvation
GO:0001868 regulation of complement activation, lectin pathway	2	0.468	0.5	Biological Process	0.00480828	0.117382	2	0	4	regulation of complement activation, lectin pathway
GO:0003263 cardioblast proliferation	2	0.468	0.5	Biological Process	0.00480828	0.117382	2	0	4	cardioblast proliferation
GO:0003264 regulation of cardioblast proliferation	2	0.468	0.5	Biological Process	0.00480828	0.117382	2	0	4	regulation of cardioblast proliferation
GO:0003266 regulation of secondary heart field cardioblast proliferation	2	0.468	0.5	Biological Process	0.00480828	0.117382	2	0	4	regulation of secondary heart field cardioblast proliferation
GO:0045605 negative regulation of epidermal cell differentiation	2	0.468	0.5	Biological Process	0.00480828	0.117382	2	0	4	negative regulation of epidermal cell differentiation
GO:0045683 negative regulation of epidermis development	2	0.468	0.5	Biological Process	0.00480828	0.117382	2	0	4	negative regulation of epidermis development
GO:0048105 establishment of body hair planar orientation	2	0.468	0.5	Biological Process	0.00480828	0.117382	2	0	4	establishment of body hair planar orientation
GO:0048505 regulation of timing of cell differentiation	2	0.468	0.5	Biological Process	0.00480828	0.117382	2	0	4	regulation of timing of cell differentiation
GO:0048711 positive regulation of astrocyte differentiation	2	0.468	0.5	Biological Process	0.00480828	0.117382	2	0	4	positive regulation of astrocyte differentiation
GO:0048715 negative regulation of oligodendrocyte differentiation	2	0.468	0.5	Biological Process	0.00480828	0.117382	2	0	4	negative regulation of oligodendrocyte differentiation
GO:0060710 chorio-allantoic fusion	2	0.468	0.5	Biological Process	0.00480828	0.117382	1	1	4	chorio-allantoic fusion
GO:0061213 positive regulation of mesonephros development	2	0.468	0.5	Biological Process	0.00480828	0.117382	2	0	4	positive regulation of mesonephros development
GO:0061217 regulation of mesonephros development	2	0.468	0.5	Biological Process	0.00480828	0.117382	2	0	4	regulation of mesonephros development
GO:0061438 renal system vasculature morphogenesis	2	0.468	0.5	Biological Process	0.00480828	0.117382	2	0	4	renal system vasculature morphogenesis
GO:0061439 kidney vasculature morphogenesis	2	0.468	0.5	Biological Process	0.00480828	0.117382	2	0	4	kidney vasculature morphogenesis
GO:0072103 glomerulus vasculature morphogenesis	2	0.468	0.5	Biological Process	0.00480828	0.117382	2	0	4	glomerulus vasculature morphogenesis
GO:0072104 glomerular capillary formation	2	0.468	0.5	Biological Process	0.00480828	0.117382	2	0	4	glomerular capillary formation
GO:0072182 regulation of nephron tubule epithelial cell differentiation	2	0.468	0.5	Biological Process	0.00480828	0.117382	2	0	4	regulation of nephron tubule epithelial cell differentiation
GO:0072202 cell differentiation involved in metanephros development	2	0.468	0.5	Biological Process	0.00480828	0.117382	2	0	4	cell differentiation involved in metanephros development
GO:0090189 regulation of branching involved in ureteric bud morphogenesis	2	0.468	0.5	Biological Process	0.00480828	0.117382	2	0	4	regulation of branching involved in ureteric bud morphogenesis
GO:0090190 positive regulation of branching involved in ureteric bud morphogenesis	2	0.468	0.5	Biological Process	0.00480828	0.117382	2	0	4	positive regulation of branching involved in ureteric bud morphogenesis
GO:1901533 negative regulation of hematopoietic progenitor cell differentiation	2	0.468	0.5	Biological Process	0.00480828	0.117382	2	0	4	negative regulation of hematopoietic progenitor cell differentiation
GO:2000543 positive regulation of gastrulation	2	0.468	0.5	Biological Process	0.00480828	0.117382	2	0	4	positive regulation of gastrulation
GO:2000696 regulation of epithelial cell differentiation involved in kidney development	2	0.468	0.5	Biological Process	0.00480828	0.117382	2	0	4	regulation of epithelial cell differentiation involved in kidney development
GO:2000973 regulation of pro-B cell differentiation	2	0.468	0.5	Biological Process	0.00480828	0.117382	2	0	4	regulation of pro-B cell differentiation
GO:0022890 inorganic cation transmembrane transporter activity	24	5.184	0.054	Molecular Function	0.00432456	0.11955	17	7	441	inorganic cation transmembrane transporter activity
GO:0051082 unfolded protein binding	9	1.944	0.087	Molecular Function	0.00435499	0.11955	8	1	104	unfolded protein binding
GO:0038023 signaling receptor activity	27	5.832	0.052	Molecular Function	0.00446181	0.11955	21	6	517	signaling receptor activity
GO:0022891 substrate-specific transmembrane transporter activity	42	9.071	0.046	Molecular Function	0.00462279	0.120325	28	14	912	substrate-specific transmembrane transporter activity
GO:0030855 epithelial cell differentiation	27	6.323	0.049	Biological Process	0.0051085	0.124071	22	5	549	epithelial cell differentiation
GO:0042026 protein refolding	3	0.703	0.231	Biological Process	0.00552022	0.132709	3	0	13	protein refolding
GO:0060039 pericardium development	3	0.703	0.231	Biological Process	0.00552022	0.132709	2	1	13	pericardium development
GO:0003958 NADPH-hemoprotein reductase activity	2	0.432	0.5	Molecular Function	0.00529703	0.134044	0	2	4	NADPH-hemoprotein reductase activity
GO:0003281 ventricular septum development	5	1.171	0.125	Biological Process	0.0056292	0.134646	4	1	40	ventricular septum development
GO:0031225 anchored component of membrane	9	1.969	0.087	Cellular Component	0.00561821	0.140799	4	5	103	anchored component of membrane
GO:0016012 sarcoglycan complex	2	0.438	0.5	Cellular Component	0.00583856	0.140799	2	0	4	sarcoglycan complex
GO:0005215 transporter activity	51	11.015	0.043	Molecular Function	0.00595203	0.146549	33	18	1174	transporter activity
GO:0006739 NADP metabolic process	4	0.937	0.154	Biological Process	0.00620586	0.147693	1	3	26	NADP metabolic process
GO:0004871 signal transducer activity	33	7.127	0.048	Molecular Function	0.0063178	0.147934	25	8	687	signal transducer activity
GO:0030169 low-density lipoprotein particle binding	3	0.648	0.231	Molecular Function	0.00633308	0.147934	3	0	13	low-density lipoprotein particle binding
GO:0003231 cardiac ventricle development	6	1.405	0.103	Biological Process	0.00639706	0.151482	5	1	58	cardiac ventricle development
GO:0055001 muscle cell development	11	2.576	0.069	Biological Process	0.00650893	0.153365	10	1	159	muscle cell development
GO:0006098 pentose-phosphate shunt	3	0.703	0.214	Biological Process	0.00687671	0.158097	1	2	14	pentose-phosphate shunt
GO:0010998 regulation of translational initiation by eIF2 alpha phosphorylation	3	0.703	0.214	Biological Process	0.00687671	0.158097	3	0	14	regulation of translational initiation by eIF2 alpha phosphorylation
GO:0030435 sporulation resulting in formation of a cellular spore	3	0.703	0.214	Biological Process	0.00687671	0.158097	0	3	14	sporulation resulting in formation of a cellular spore
GO:0030857 negative regulation of epithelial cell differentiation	3	0.703	0.214	Biological Process	0.00687671	0.158097	3	0	14	negative regulation of epithelial cell differentiation
GO:0043558 regulation of translational initiation in response to stress	3	0.703	0.214	Biological Process	0.00687671	0.158097	3	0	14	regulation of translational initiation in response to stress
GO:0048645 organ formation	6	1.405	0.102	Biological Process	0.00695211	0.159059	6	0	59	organ formation
GO:0008544 epidermis development	10	2.342	0.072	Biological Process	0.00710919	0.161383	9	1	139	epidermis development
GO:0045670 regulation of osteoclast differentiation	4	0.937	0.148	Biological Process	0.00712186	0.161383	4	0	27	regulation of osteoclast differentiation
GO:0042594 response to starvation	13	3.044	0.063	Biological Process	0.00725065	0.163519	7	6	207	response to starvation
GO:0009395 phospholipid catabolic process	5	1.171	0.116	Biological Process	0.00767497	0.164005	3	2	43	phospholipid catabolic process
GO:0001867 complement activation, lectin pathway	2	0.468	0.4	Biological Process	0.00786087	0.164005	2	0	5	complement activation, lectin pathway
GO:0003188 heart valve formation	2	0.468	0.4	Biological Process	0.00786087	0.164005	2	0	5	heart valve formation
GO:0006702 androgen biosynthetic process	2	0.468	0.4	Biological Process	0.00786087	0.164005	2	0	5	androgen biosynthetic process
GO:0010383 cell wall polysaccharide metabolic process	2	0.468	0.4	Biological Process	0.00786087	0.164005	0	2	5	cell wall polysaccharide metabolic process
GO:0010570 regulation of filamentous growth	2	0.468	0.4	Biological Process	0.00786087	0.164005	0	2	5	regulation of filamentous growth
GO:0030466 chromatin silencing at silent mating-type cassette	2	0.468	0.4	Biological Process	0.00786087	0.164005	0	2	5	chromatin silencing at silent mating-type cassette
GO:0042660 positive regulation of cell fate specification	2	0.468	0.4	Biological Process	0.00786087	0.164005	2	0	5	positive regulation of cell fate specification
GO:0044182 filamentous growth of a population of unicellular organisms	2	0.468	0.4	Biological Process	0.00786087	0.164005	0	2	5	filamentous growth of a population of unicellular organisms
GO:0048087 positive regulation of developmental pigmentation	2	0.468	0.4	Biological Process	0.00786087	0.164005	1	1	5	positive regulation of developmental pigmentation
GO:0060674 placenta blood vessel development	2	0.468	0.4	Biological Process	0.00786087	0.164005	2	0	5	placenta blood vessel development
GO:0060713 labyrinthine layer morphogenesis	2	0.468	0.4	Biological Process	0.00786087	0.164005	1	1	5	labyrinthine layer morphogenesis
GO:0060973 cell migration involved in heart development	2	0.468	0.4	Biological Process	0.00786087	0.164005	2	0	5	cell migration involved in heart development
GO:0072077 renal vesicle morphogenesis	2	0.468	0.4	Biological Process	0.00786087	0.164005	2	0	5	renal vesicle morphogenesis
GO:0072087 renal vesicle development	2	0.468	0.4	Biological Process	0.00786087	0.164005	2	0	5	renal vesicle development
GO:0097084 vascular smooth muscle cell development	2	0.468	0.4	Biological Process	0.00786087	0.164005	2	0	5	vascular smooth muscle cell development
GO:1900428 regulation of filamentous growth of a population of unicellular organisms	2	0.468	0.4	Biological Process	0.00786087	0.164005	0	2	5	regulation of filamentous growth of a population of unicellular organisms
GO:0004075 biotin carboxylase activity	3	0.648	0.214	Molecular Function	0.00788073	0.166961	2	1	14	biotin carboxylase activity
GO:0015278 calcium-release channel activity	3	0.648	0.214	Molecular Function	0.00788073	0.166961	3	0	14	calcium-release channel activity
GO:0071813 lipoprotein particle binding	3	0.648	0.214	Molecular Function	0.00788073	0.166961	3	0	14	lipoprotein particle binding
GO:0071814 protein-lipid complex binding	3	0.648	0.214	Molecular Function	0.00788073	0.166961	3	0	14	protein-lipid complex binding
GO:0009651 response to salt stress	4	0.937	0.143	Biological Process	0.0081228	0.167259	1	3	28	response to salt stress
GO:0021545 cranial nerve development	4	0.937	0.143	Biological Process	0.0081228	0.167259	4	0	28	cranial nerve development
GO:0072525 pyridine-containing compound biosynthetic process	4	0.937	0.143	Biological Process	0.0081228	0.167259	1	3	28	pyridine-containing compound biosynthetic process
GO:0021889 olfactory bulb interneuron differentiation	3	0.703	0.2	Biological Process	0.00841383	0.169565	3	0	15	olfactory bulb interneuron differentiation
GO:0043555 regulation of translation in response to stress	3	0.703	0.2	Biological Process	0.00841383	0.169565	3	0	15	regulation of translation in response to stress
GO:0043934 sporulation	3	0.703	0.2	Biological Process	0.00841383	0.169565	0	3	15	sporulation
GO:0051156 glucose 6-phosphate metabolic process	3	0.703	0.2	Biological Process	0.00841383	0.169565	1	2	15	glucose 6-phosphate metabolic process
GO:0060711 labyrinthine layer development	3	0.703	0.2	Biological Process	0.00841383	0.169565	2	1	15	labyrinthine layer development
GO:0043010 camera-type eye development	13	3.044	0.061	Biological Process	0.00877795	0.176154	12	1	212	camera-type eye development
GO:0001708 cell fate specification	8	1.874	0.079	Biological Process	0.0088642	0.176569	8	0	101	cell fate specification
GO:0002065 columnar/cuboidal epithelial cell differentiation	17	3.981	0.055	Biological Process	0.00887319	0.176569	13	4	310	columnar/cuboidal epithelial cell differentiation
GO:0008343 adult feeding behavior	4	0.937	0.138	Biological Process	0.00921171	0.182538	3	1	29	adult feeding behavior
GO:0044242 cellular lipid catabolic process	11	2.576	0.066	Biological Process	0.00927434	0.182669	7	4	167	cellular lipid catabolic process
GO:0042659 regulation of cell fate specification	5	1.171	0.111	Biological Process	0.00929542	0.182669	5	0	45	regulation of cell fate specification
GO:0045926 negative regulation of growth	10	2.342	0.069	Biological Process	0.00945652	0.185066	9	1	145	negative regulation of growth
GO:0048066 developmental pigmentation	8	1.874	0.078	Biological Process	0.00992555	0.192653	6	2	103	developmental pigmentation
GO:1901607 alpha-amino acid biosynthetic process	8	1.874	0.078	Biological Process	0.00992555	0.192653	3	5	103	alpha-amino acid biosynthetic process
GO:0019682 glyceraldehyde-3-phosphate metabolic process	3	0.703	0.188	Biological Process	0.0101365	0.195148	1	2	16	glyceraldehyde-3-phosphate metabolic process
GO:0036003 positive regulation of transcription from RNA polymerase II promoter in response to stress	3	0.703	0.188	Biological Process	0.0101365	0.195148	2	1	16	positive regulation of transcription from RNA polymerase II promoter in response to stress
GO:0005901 caveola	5	1.094	0.125	Cellular Component	0.00847721	0.195951	4	1	40	caveola
GO:0030125 clathrin vesicle coat	3	0.656	0.214	Cellular Component	0.00903192	0.195951	0	3	14	clathrin vesicle coat
GO:0030018 Z disc	9	1.969	0.081	Cellular Component	0.00906313	0.195951	9	0	111	Z disc
GO:0030326 embryonic limb morphogenesis	6	1.405	0.094	Biological Process	0.0102604	0.196735	5	1	64	embryonic limb morphogenesis
GO:0035904 aorta development	4	0.937	0.133	Biological Process	0.0103914	0.197052	3	1	30	aorta development
GO:0045185 maintenance of protein location	7	1.639	0.083	Biological Process	0.010745	0.197052	4	3	84	maintenance of protein location
GO:0003205 cardiac chamber development	6	1.405	0.092	Biological Process	0.0110364	0.197052	5	1	65	cardiac chamber development
GO:0002143 tRNA wobble position uridine thiolation	2	0.468	0.333	Biological Process	0.0115668	0.197052	0	2	6	tRNA wobble position uridine thiolation
GO:0003171 atrioventricular valve development	2	0.468	0.333	Biological Process	0.0115668	0.197052	2	0	6	atrioventricular valve development
GO:0003215 cardiac right ventricle morphogenesis	2	0.468	0.333	Biological Process	0.0115668	0.197052	2	0	6	cardiac right ventricle morphogenesis
GO:0003310 pancreatic A cell differentiation	2	0.468	0.333	Biological Process	0.0115668	0.197052	2	0	6	pancreatic A cell differentiation
GO:0003344 pericardium morphogenesis	2	0.468	0.333	Biological Process	0.0115668	0.197052	2	0	6	pericardium morphogenesis
GO:0006450 regulation of translational fidelity	2	0.468	0.333	Biological Process	0.0115668	0.197052	0	2	6	regulation of translational fidelity
GO:0015920 lipopolysaccharide transport	2	0.468	0.333	Biological Process	0.0115668	0.197052	2	0	6	lipopolysaccharide transport
GO:0021984 adenohypophysis development	2	0.468	0.333	Biological Process	0.0115668	0.197052	2	0	6	adenohypophysis development
GO:0030449 regulation of complement activation	2	0.468	0.333	Biological Process	0.0115668	0.197052	2	0	6	regulation of complement activation
GO:0032497 detection of lipopolysaccharide	2	0.468	0.333	Biological Process	0.0115668	0.197052	2	0	6	detection of lipopolysaccharide
GO:0035199 salt aversion	2	0.468	0.333	Biological Process	0.0115668	0.197052	1	1	6	salt aversion
GO:0039019 pronephric nephron development	2	0.468	0.333	Biological Process	0.0115668	0.197052	2	0	6	pronephric nephron development
GO:0042661 regulation of mesodermal cell fate specification	2	0.468	0.333	Biological Process	0.0115668	0.197052	2	0	6	regulation of mesodermal cell fate specification
GO:0043654 recognition of apoptotic cell	2	0.468	0.333	Biological Process	0.0115668	0.197052	2	0	6	recognition of apoptotic cell
GO:0045672 positive regulation of osteoclast differentiation	2	0.468	0.333	Biological Process	0.0115668	0.197052	2	0	6	positive regulation of osteoclast differentiation
GO:0048104 establishment of body hair or bristle planar orientation	2	0.468	0.333	Biological Process	0.0115668	0.197052	2	0	6	establishment of body hair or bristle planar orientation
GO:0048936 peripheral nervous system neuron axonogenesis	2	0.468	0.333	Biological Process	0.0115668	0.197052	1	1	6	peripheral nervous system neuron axonogenesis
GO:0050914 sensory perception of salty taste	2	0.468	0.333	Biological Process	0.0115668	0.197052	1	1	6	sensory perception of salty taste
GO:0060019 radial glial cell differentiation	2	0.468	0.333	Biological Process	0.0115668	0.197052	2	0	6	radial glial cell differentiation
GO:0060579 ventral spinal cord interneuron fate commitment	2	0.468	0.333	Biological Process	0.0115668	0.197052	2	0	6	ventral spinal cord interneuron fate commitment
GO:0061062 regulation of nematode larval development	2	0.468	0.333	Biological Process	0.0115668	0.197052	1	1	6	regulation of nematode larval development
GO:0061063 positive regulation of nematode larval development	2	0.468	0.333	Biological Process	0.0115668	0.197052	1	1	6	positive regulation of nematode larval development
GO:0061323 cell proliferation involved in heart morphogenesis	2	0.468	0.333	Biological Process	0.0115668	0.197052	2	0	6	cell proliferation involved in heart morphogenesis
GO:0072017 distal tubule development	2	0.468	0.333	Biological Process	0.0115668	0.197052	2	0	6	distal tubule development
GO:0072273 metanephric nephron morphogenesis	2	0.468	0.333	Biological Process	0.0115668	0.197052	2	0	6	metanephric nephron morphogenesis
GO:2000136 regulation of cell proliferation involved in heart morphogenesis	2	0.468	0.333	Biological Process	0.0115668	0.197052	2	0	6	regulation of cell proliferation involved in heart morphogenesis
GO:2000257 regulation of protein activation cascade	2	0.468	0.333	Biological Process	0.0115668	0.197052	2	0	6	regulation of protein activation cascade
GO:2001204 regulation of osteoclast development	2	0.468	0.333	Biological Process	0.0115668	0.197052	2	0	6	regulation of osteoclast development
GO:0014015 positive regulation of gliogenesis	4	0.937	0.129	Biological Process	0.0116646	0.198006	4	0	31	positive regulation of gliogenesis
GO:0044711 single-organism biosynthetic process	55	12.881	0.039	Biological Process	0.0118459	0.198824	27	28	1402	single-organism biosynthetic process
GO:0002042 cell migration involved in sprouting angiogenesis	3	0.703	0.176	Biological Process	0.0120487	0.198824	3	0	17	cell migration involved in sprouting angiogenesis
GO:0021522 spinal cord motor neuron differentiation	3	0.703	0.176	Biological Process	0.0120487	0.198824	3	0	17	spinal cord motor neuron differentiation
GO:0034375 high-density lipoprotein particle remodeling	3	0.703	0.176	Biological Process	0.0120487	0.198824	3	0	17	high-density lipoprotein particle remodeling
GO:0034638 phosphatidylcholine catabolic process	3	0.703	0.176	Biological Process	0.0120487	0.198824	3	0	17	phosphatidylcholine catabolic process
GO:0048934 peripheral nervous system neuron differentiation	3	0.703	0.176	Biological Process	0.0120487	0.198824	2	1	17	peripheral nervous system neuron differentiation
GO:0048935 peripheral nervous system neuron development	3	0.703	0.176	Biological Process	0.0120487	0.198824	2	1	17	peripheral nervous system neuron development
GO:0071554 cell wall organization or biogenesis	3	0.703	0.176	Biological Process	0.0120487	0.198824	1	2	17	cell wall organization or biogenesis
GO:0016011 dystroglycan complex	2	0.438	0.4	Cellular Component	0.00952595	0.199	2	0	5	dystroglycan complex
GO:0044445 cytosolic part	13	2.845	0.067	Cellular Component	0.00983892	0.199	3	10	195	cytosolic part
GO:0070888 E-box binding	3	0.648	0.2	Molecular Function	0.00963181	0.199422	3	0	15	E-box binding
GO:0010453 regulation of cell fate commitment	5	1.171	0.104	Biological Process	0.0121452	0.199721	5	0	48	regulation of cell fate commitment
GO:0022892 substrate-specific transporter activity	46	9.935	0.043	Molecular Function	0.00991673	0.200759	29	17	1066	substrate-specific transporter activity
GO:0006812 cation transport	27	6.323	0.046	Biological Process	0.0126305	0.206982	20	7	590	cation transport
GO:0035113 embryonic appendage morphogenesis	6	1.405	0.09	Biological Process	0.0127113	0.207588	5	1	67	embryonic appendage morphogenesis
GO:0006766 vitamin metabolic process	7	1.639	0.08	Biological Process	0.0128859	0.209716	6	1	87	vitamin metabolic process
GO:0042476 odontogenesis	4	0.937	0.125	Biological Process	0.0130338	0.210676	3	1	32	odontogenesis
GO:0060411 cardiac septum morphogenesis	4	0.937	0.125	Biological Process	0.0130338	0.210676	4	0	32	cardiac septum morphogenesis
GO:0098609 cell-cell adhesion	20	4.684	0.05	Biological Process	0.013198	0.212605	15	5	402	cell-cell adhesion
GO:0030509 BMP signaling pathway	7	1.639	0.08	Biological Process	0.0136631	0.216524	6	1	88	BMP signaling pathway
GO:0048878 chemical homeostasis	26	6.089	0.046	Biological Process	0.0139011	0.216524	17	9	567	chemical homeostasis
GO:0034368 protein-lipid complex remodeling	3	0.703	0.167	Biological Process	0.0141536	0.216524	3	0	18	protein-lipid complex remodeling
GO:0034369 plasma lipoprotein particle remodeling	3	0.703	0.167	Biological Process	0.0141536	0.216524	3	0	18	plasma lipoprotein particle remodeling
GO:0034383 low-density lipoprotein particle clearance	3	0.703	0.167	Biological Process	0.0141536	0.216524	3	0	18	low-density lipoprotein particle clearance
GO:0045685 regulation of glial cell differentiation	3	0.703	0.167	Biological Process	0.0141536	0.216524	3	0	18	regulation of glial cell differentiation
GO:0048708 astrocyte differentiation	3	0.703	0.167	Biological Process	0.0141536	0.216524	3	0	18	astrocyte differentiation
GO:0006672 ceramide metabolic process	5	1.171	0.1	Biological Process	0.0143431	0.216524	3	2	50	ceramide metabolic process
GO:0008652 cellular amino acid biosynthetic process	8	1.874	0.073	Biological Process	0.0143909	0.216524	3	5	110	cellular amino acid biosynthetic process
GO:1901136 carbohydrate derivative catabolic process	9	2.108	0.068	Biological Process	0.0144264	0.216524	5	4	132	carbohydrate derivative catabolic process
GO:0030900 forebrain development	13	3.044	0.057	Biological Process	0.0149093	0.216524	12	1	227	forebrain development
GO:0007422 peripheral nervous system development	8	1.874	0.072	Biological Process	0.0151314	0.216524	6	2	111	peripheral nervous system development
GO:0006413 translational initiation	7	1.639	0.078	Biological Process	0.0153174	0.216524	3	4	90	translational initiation
GO:0001890 placenta development	5	1.171	0.098	Biological Process	0.0155359	0.216524	4	1	51	placenta development
GO:0042471 ear morphogenesis	6	1.405	0.086	Biological Process	0.015546	0.216524	6	0	70	ear morphogenesis
GO:0045214 sarcomere organization	6	1.405	0.086	Biological Process	0.015546	0.216524	6	0	70	sarcomere organization
GO:0002320 lymphoid progenitor cell differentiation	2	0.468	0.286	Biological Process	0.0158861	0.216524	2	0	7	lymphoid progenitor cell differentiation
GO:0002328 pro-B cell differentiation	2	0.468	0.286	Biological Process	0.0158861	0.216524	2	0	7	pro-B cell differentiation
GO:0006910 phagocytosis, recognition	2	0.468	0.286	Biological Process	0.0158861	0.216524	2	0	7	phagocytosis, recognition
GO:0006956 complement activation	2	0.468	0.286	Biological Process	0.0158861	0.216524	2	0	7	complement activation
GO:0009085 lysine biosynthetic process	2	0.468	0.286	Biological Process	0.0158861	0.216524	0	2	7	lysine biosynthetic process
GO:0010455 positive regulation of cell fate commitment	2	0.468	0.286	Biological Process	0.0158861	0.216524	2	0	7	positive regulation of cell fate commitment
GO:0010596 negative regulation of endothelial cell migration	2	0.468	0.286	Biological Process	0.0158861	0.216524	2	0	7	negative regulation of endothelial cell migration
GO:0019878 lysine biosynthetic process via aminoadipic acid	2	0.468	0.286	Biological Process	0.0158861	0.216524	0	2	7	lysine biosynthetic process via aminoadipic acid
GO:0021553 olfactory nerve development	2	0.468	0.286	Biological Process	0.0158861	0.216524	2	0	7	olfactory nerve development
GO:0032490 detection of molecule of bacterial origin	2	0.468	0.286	Biological Process	0.0158861	0.216524	2	0	7	detection of molecule of bacterial origin
GO:0044821 meiotic telomere tethering at nuclear periphery	2	0.468	0.286	Biological Process	0.0158861	0.216524	0	2	7	meiotic telomere tethering at nuclear periphery
GO:0045317 equator specification	2	0.468	0.286	Biological Process	0.0158861	0.216524	2	0	7	equator specification
GO:0045842 positive regulation of mitotic metaphase/anaphase transition	2	0.468	0.286	Biological Process	0.0158861	0.216524	0	2	7	positive regulation of mitotic metaphase/anaphase transition
GO:0048582 positive regulation of post-embryonic development	2	0.468	0.286	Biological Process	0.0158861	0.216524	1	1	7	positive regulation of post-embryonic development
GO:0055023 positive regulation of cardiac muscle tissue growth	2	0.468	0.286	Biological Process	0.0158861	0.216524	2	0	7	positive regulation of cardiac muscle tissue growth
GO:0060841 venous blood vessel development	2	0.468	0.286	Biological Process	0.0158861	0.216524	2	0	7	venous blood vessel development
GO:0070197 meiotic attachment of telomere to nuclear envelope	2	0.468	0.286	Biological Process	0.0158861	0.216524	0	2	7	meiotic attachment of telomere to nuclear envelope
GO:0072160 nephron tubule epithelial cell differentiation	2	0.468	0.286	Biological Process	0.0158861	0.216524	2	0	7	nephron tubule epithelial cell differentiation
GO:1901970 positive regulation of mitotic sister chromatid separation	2	0.468	0.286	Biological Process	0.0158861	0.216524	0	2	7	positive regulation of mitotic sister chromatid separation
GO:1902101 positive regulation of metaphase/anaphase transition of cell cycle	2	0.468	0.286	Biological Process	0.0158861	0.216524	0	2	7	positive regulation of metaphase/anaphase transition of cell cycle
GO:1903025 regulation of RNA polymerase II regulatory region sequence-specific DNA binding	2	0.468	0.286	Biological Process	0.0158861	0.216524	1	1	7	regulation of RNA polymerase II regulatory region sequence-specific DNA binding
GO:0008643 carbohydrate transport	8	1.874	0.071	Biological Process	0.0158992	0.216524	6	2	112	carbohydrate transport
GO:0001892 embryonic placenta development	4	0.937	0.118	Biological Process	0.0160692	0.216524	3	1	34	embryonic placenta development
GO:0009067 aspartate family amino acid biosynthetic process	4	0.937	0.118	Biological Process	0.0160692	0.216524	0	4	34	aspartate family amino acid biosynthetic process
GO:0022600 digestive system process	4	0.937	0.118	Biological Process	0.0160692	0.216524	4	0	34	digestive system process
GO:0010927 cellular component assembly involved in morphogenesis	16	3.747	0.052	Biological Process	0.0160765	0.216524	14	2	305	cellular component assembly involved in morphogenesis
GO:0016053 organic acid biosynthetic process	15	3.513	0.054	Biological Process	0.0163525	0.216524	9	6	280	organic acid biosynthetic process
GO:0046394 carboxylic acid biosynthetic process	15	3.513	0.054	Biological Process	0.0163525	0.216524	9	6	280	carboxylic acid biosynthetic process
GO:0007484 imaginal disc-derived genitalia development	3	0.703	0.158	Biological Process	0.0164536	0.216524	2	1	19	imaginal disc-derived genitalia development
GO:0051145 smooth muscle cell differentiation	3	0.703	0.158	Biological Process	0.0164536	0.216524	3	0	19	smooth muscle cell differentiation
GO:0042335 cuticle development	8	1.874	0.071	Biological Process	0.0166948	0.216524	8	0	113	cuticle development
GO:0060485 mesenchyme development	8	1.874	0.071	Biological Process	0.0166948	0.216524	7	1	113	mesenchyme development
GO:0060179 male mating behavior	7	1.639	0.076	Biological Process	0.0171094	0.216524	6	1	92	male mating behavior
GO:0060071 Wnt signaling pathway, planar cell polarity pathway	4	0.937	0.114	Biological Process	0.0177395	0.216524	4	0	35	Wnt signaling pathway, planar cell polarity pathway
GO:0003002 regionalization	25	5.855	0.045	Biological Process	0.0179965	0.216524	22	3	552	regionalization
GO:0005976 polysaccharide metabolic process	7	1.639	0.075	Biological Process	0.0180588	0.216524	3	4	93	polysaccharide metabolic process
GO:0009066 aspartate family amino acid metabolic process	5	1.171	0.094	Biological Process	0.018116	0.216524	1	4	53	aspartate family amino acid metabolic process
GO:0042472 inner ear morphogenesis	5	1.171	0.094	Biological Process	0.018116	0.216524	5	0	53	inner ear morphogenesis
GO:0010470 regulation of gastrulation	3	0.703	0.15	Biological Process	0.0189504	0.216524	3	0	20	regulation of gastrulation
GO:0043691 reverse cholesterol transport	3	0.703	0.15	Biological Process	0.0189504	0.216524	3	0	20	reverse cholesterol transport
GO:0050918 positive chemotaxis	3	0.703	0.15	Biological Process	0.0189504	0.216524	2	1	20	positive chemotaxis
GO:0060914 heart formation	3	0.703	0.15	Biological Process	0.0189504	0.216524	3	0	20	heart formation
GO:0071772 response to BMP	7	1.639	0.074	Biological Process	0.0190446	0.216524	6	1	94	response to BMP
GO:0071773 cellular response to BMP stimulus	7	1.639	0.074	Biological Process	0.0190446	0.216524	6	1	94	cellular response to BMP stimulus
GO:1901700 response to oxygen-containing compound	34	7.963	0.042	Biological Process	0.019484	0.216524	26	8	813	response to oxygen-containing compound
GO:0016042 lipid catabolic process	14	3.279	0.054	Biological Process	0.0197499	0.216524	10	4	261	lipid catabolic process
GO:0035108 limb morphogenesis	6	1.405	0.081	Biological Process	0.0199681	0.216524	5	1	74	limb morphogenesis
GO:0003272 endocardial cushion formation	2	0.468	0.25	Biological Process	0.0207801	0.216524	2	0	8	endocardial cushion formation
GO:0010886 positive regulation of cholesterol storage	2	0.468	0.25	Biological Process	0.0207801	0.216524	2	0	8	positive regulation of cholesterol storage
GO:0019954 asexual reproduction	2	0.468	0.25	Biological Process	0.0207801	0.216524	0	2	8	asexual reproduction
GO:0035461 vitamin transmembrane transport	2	0.468	0.25	Biological Process	0.0207801	0.216524	2	0	8	vitamin transmembrane transport
GO:0043050 pharyngeal pumping	2	0.468	0.25	Biological Process	0.0207801	0.216524	1	1	8	pharyngeal pumping
GO:0045686 negative regulation of glial cell differentiation	2	0.468	0.25	Biological Process	0.0207801	0.216524	2	0	8	negative regulation of glial cell differentiation
GO:0048262 determination of dorsal/ventral asymmetry	2	0.468	0.25	Biological Process	0.0207801	0.216524	1	1	8	determination of dorsal/ventral asymmetry
GO:0048710 regulation of astrocyte differentiation	2	0.468	0.25	Biological Process	0.0207801	0.216524	2	0	8	regulation of astrocyte differentiation
GO:0060421 positive regulation of heart growth	2	0.468	0.25	Biological Process	0.0207801	0.216524	2	0	8	positive regulation of heart growth
GO:0060669 embryonic placenta morphogenesis	2	0.468	0.25	Biological Process	0.0207801	0.216524	1	1	8	embryonic placenta morphogenesis
GO:0061101 neuroendocrine cell differentiation	2	0.468	0.25	Biological Process	0.0207801	0.216524	2	0	8	neuroendocrine cell differentiation
GO:0071467 cellular response to pH	2	0.468	0.25	Biological Process	0.0207801	0.216524	0	2	8	cellular response to pH
GO:0071555 cell wall organization	2	0.468	0.25	Biological Process	0.0207801	0.216524	1	1	8	cell wall organization
GO:0071852 fungal-type cell wall organization or biogenesis	2	0.468	0.25	Biological Process	0.0207801	0.216524	0	2	8	fungal-type cell wall organization or biogenesis
GO:0072044 collecting duct development	2	0.468	0.25	Biological Process	0.0207801	0.216524	2	0	8	collecting duct development
GO:0072114 pronephros morphogenesis	2	0.468	0.25	Biological Process	0.0207801	0.216524	2	0	8	pronephros morphogenesis
GO:0072376 protein activation cascade	2	0.468	0.25	Biological Process	0.0207801	0.216524	2	0	8	protein activation cascade
GO:0007631 feeding behavior	9	2.108	0.064	Biological Process	0.0212683	0.216524	6	3	141	feeding behavior
GO:0002011 morphogenesis of an epithelial sheet	4	0.937	0.108	Biological Process	0.0213943	0.216524	2	2	37	morphogenesis of an epithelial sheet
GO:0006094 gluconeogenesis	4	0.937	0.108	Biological Process	0.0213943	0.216524	2	2	37	gluconeogenesis
GO:0002067 glandular epithelial cell differentiation	3	0.703	0.143	Biological Process	0.0216448	0.216524	3	0	21	glandular epithelial cell differentiation
GO:0030513 positive regulation of BMP signaling pathway	3	0.703	0.143	Biological Process	0.0216448	0.216524	3	0	21	positive regulation of BMP signaling pathway
GO:0048048 embryonic eye morphogenesis	3	0.703	0.143	Biological Process	0.0216448	0.216524	3	0	21	embryonic eye morphogenesis
GO:0006643 membrane lipid metabolic process	10	2.342	0.061	Biological Process	0.0216698	0.216524	3	7	165	membrane lipid metabolic process
GO:0021675 nerve development	5	1.171	0.089	Biological Process	0.0224915	0.216524	5	0	56	nerve development
GO:0002761 regulation of myeloid leukocyte differentiation	4	0.937	0.105	Biological Process	0.0233818	0.216524	4	0	38	regulation of myeloid leukocyte differentiation
GO:0031333 negative regulation of protein complex assembly	6	1.405	0.078	Biological Process	0.0237976	0.216524	5	1	77	negative regulation of protein complex assembly
GO:0048640 negative regulation of developmental growth	6	1.405	0.078	Biological Process	0.0237976	0.216524	6	0	77	negative regulation of developmental growth
GO:0010867 positive regulation of triglyceride biosynthetic process	3	0.703	0.136	Biological Process	0.0245374	0.216524	3	0	22	positive regulation of triglyceride biosynthetic process
GO:0021536 diencephalon development	3	0.703	0.136	Biological Process	0.0245374	0.216524	3	0	22	diencephalon development
GO:0034367 macromolecular complex remodeling	3	0.703	0.136	Biological Process	0.0245374	0.216524	3	0	22	macromolecular complex remodeling
GO:0048793 pronephros development	3	0.703	0.136	Biological Process	0.0245374	0.216524	2	1	22	pronephros development
GO:0055024 regulation of cardiac muscle tissue development	3	0.703	0.136	Biological Process	0.0245374	0.216524	3	0	22	regulation of cardiac muscle tissue development
GO:0019226 transmission of nerve impulse	4	0.937	0.103	Biological Process	0.0254777	0.216524	3	1	39	transmission of nerve impulse
GO:0019319 hexose biosynthetic process	4	0.937	0.103	Biological Process	0.0254777	0.216524	2	2	39	hexose biosynthetic process
GO:0006022 aminoglycan metabolic process	7	1.639	0.07	Biological Process	0.0257599	0.216524	6	1	100	aminoglycan metabolic process
GO:0043603 cellular amide metabolic process	36	8.431	0.04	Biological Process	0.0258431	0.216524	13	23	890	cellular amide metabolic process
GO:0055002 striated muscle cell development	9	2.108	0.062	Biological Process	0.0259473	0.216524	8	1	146	striated muscle cell development
GO:0001554 luteolysis	2	0.468	0.222	Biological Process	0.0262125	0.216524	2	0	9	luteolysis
GO:0001960 negative regulation of cytokine-mediated signaling pathway	2	0.468	0.222	Biological Process	0.0262125	0.216524	2	0	9	negative regulation of cytokine-mediated signaling pathway
GO:0002673 regulation of acute inflammatory response	2	0.468	0.222	Biological Process	0.0262125	0.216524	2	0	9	regulation of acute inflammatory response
GO:0003203 endocardial cushion morphogenesis	2	0.468	0.222	Biological Process	0.0262125	0.216524	2	0	9	endocardial cushion morphogenesis
GO:0003283 atrial septum development	2	0.468	0.222	Biological Process	0.0262125	0.216524	2	0	9	atrial septum development
GO:0006707 cholesterol catabolic process	2	0.468	0.222	Biological Process	0.0262125	0.216524	2	0	9	cholesterol catabolic process
GO:0007021 tubulin complex assembly	2	0.468	0.222	Biological Process	0.0262125	0.216524	2	0	9	tubulin complex assembly
GO:0007501 mesodermal cell fate specification	2	0.468	0.222	Biological Process	0.0262125	0.216524	2	0	9	mesodermal cell fate specification
GO:0016127 sterol catabolic process	2	0.468	0.222	Biological Process	0.0262125	0.216524	2	0	9	sterol catabolic process
GO:0019376 galactolipid catabolic process	2	0.468	0.222	Biological Process	0.0262125	0.216524	0	2	9	galactolipid catabolic process
GO:0030917 midbrain-hindbrain boundary development	2	0.468	0.222	Biological Process	0.0262125	0.216524	2	0	9	midbrain-hindbrain boundary development
GO:0032770 positive regulation of monooxygenase activity	2	0.468	0.222	Biological Process	0.0262125	0.216524	2	0	9	positive regulation of monooxygenase activity
GO:0034227 tRNA thio-modification	2	0.468	0.222	Biological Process	0.0262125	0.216524	0	2	9	tRNA thio-modification
GO:0035581 sequestering of extracellular ligand from receptor	2	0.468	0.222	Biological Process	0.0262125	0.216524	2	0	9	sequestering of extracellular ligand from receptor
GO:0035583 sequestering of TGFbeta in extracellular matrix	2	0.468	0.222	Biological Process	0.0262125	0.216524	2	0	9	sequestering of TGFbeta in extracellular matrix
GO:0035767 endothelial cell chemotaxis	2	0.468	0.222	Biological Process	0.0262125	0.216524	2	0	9	endothelial cell chemotaxis
GO:0035886 vascular smooth muscle cell differentiation	2	0.468	0.222	Biological Process	0.0262125	0.216524	2	0	9	vascular smooth muscle cell differentiation
GO:0036035 osteoclast development	2	0.468	0.222	Biological Process	0.0262125	0.216524	2	0	9	osteoclast development
GO:0044036 cell wall macromolecule metabolic process	2	0.468	0.222	Biological Process	0.0262125	0.216524	0	2	9	cell wall macromolecule metabolic process
GO:0051000 positive regulation of nitric-oxide synthase activity	2	0.468	0.222	Biological Process	0.0262125	0.216524	2	0	9	positive regulation of nitric-oxide synthase activity
GO:0051764 actin crosslink formation	2	0.468	0.222	Biological Process	0.0262125	0.216524	1	1	9	actin crosslink formation
GO:0055025 positive regulation of cardiac muscle tissue development	2	0.468	0.222	Biological Process	0.0262125	0.216524	2	0	9	positive regulation of cardiac muscle tissue development
GO:0060413 atrial septum morphogenesis	2	0.468	0.222	Biological Process	0.0262125	0.216524	2	0	9	atrial septum morphogenesis
GO:0060761 negative regulation of response to cytokine stimulus	2	0.468	0.222	Biological Process	0.0262125	0.216524	2	0	9	negative regulation of response to cytokine stimulus
GO:0061364 apoptotic process involved in luteolysis	2	0.468	0.222	Biological Process	0.0262125	0.216524	2	0	9	apoptotic process involved in luteolysis
GO:0071694 maintenance of protein location in extracellular region	2	0.468	0.222	Biological Process	0.0262125	0.216524	2	0	9	maintenance of protein location in extracellular region
GO:0072176 nephric duct development	2	0.468	0.222	Biological Process	0.0262125	0.216524	2	0	9	nephric duct development
GO:0097240 chromosome attachment to the nuclear envelope	2	0.468	0.222	Biological Process	0.0262125	0.216524	0	2	9	chromosome attachment to the nuclear envelope
GO:1900115 extracellular regulation of signal transduction	2	0.468	0.222	Biological Process	0.0262125	0.216524	2	0	9	extracellular regulation of signal transduction
GO:1900116 extracellular negative regulation of signal transduction	2	0.468	0.222	Biological Process	0.0262125	0.216524	2	0	9	extracellular negative regulation of signal transduction
GO:2000678 negative regulation of transcription regulatory region DNA binding	2	0.468	0.222	Biological Process	0.0262125	0.216524	1	1	9	negative regulation of transcription regulatory region DNA binding
GO:0097305 response to alcohol	13	3.044	0.053	Biological Process	0.0268361	0.216524	9	4	246	response to alcohol
GO:0030001 metal ion transport	20	4.684	0.046	Biological Process	0.0268788	0.216524	16	4	433	metal ion transport
GO:1901654 response to ketone	7	1.639	0.069	Biological Process	0.0270181	0.216524	4	3	101	response to ketone
GO:0014855 striated muscle cell proliferation	3	0.703	0.13	Biological Process	0.0276277	0.216524	3	0	23	striated muscle cell proliferation
GO:0040019 positive regulation of embryonic development	3	0.703	0.13	Biological Process	0.0276277	0.216524	3	0	23	positive regulation of embryonic development
GO:0097066 response to thyroid hormone	3	0.703	0.13	Biological Process	0.0276277	0.216524	2	1	23	response to thyroid hormone
GO:0030316 osteoclast differentiation	4	0.937	0.1	Biological Process	0.0276831	0.216524	4	0	40	osteoclast differentiation
GO:0033993 response to lipid	18	4.215	0.047	Biological Process	0.0279255	0.216524	15	3	380	response to lipid
GO:0009799 specification of symmetry	7	1.639	0.069	Biological Process	0.0283174	0.216524	5	2	102	specification of symmetry
GO:0009855 determination of bilateral symmetry	7	1.639	0.069	Biological Process	0.0283174	0.216524	5	2	102	determination of bilateral symmetry
GO:0000162 tryptophan biosynthetic process	1	0.234	1	Biological Process	0.0288943	0.216524	0	1	1	tryptophan biosynthetic process
GO:0000909 sporocarp development involved in sexual reproduction	1	0.234	1	Biological Process	0.0288943	0.216524	0	1	1	sporocarp development involved in sexual reproduction
GO:0001410 chlamydospore formation	1	0.234	1	Biological Process	0.0288943	0.216524	0	1	1	chlamydospore formation
GO:0002005 angiotensin catabolic process in blood	1	0.234	1	Biological Process	0.0288943	0.216524	1	0	1	angiotensin catabolic process in blood
GO:0002051 osteoblast fate commitment	1	0.234	1	Biological Process	0.0288943	0.216524	1	0	1	osteoblast fate commitment
GO:0002689 negative regulation of leukocyte chemotaxis	1	0.234	1	Biological Process	0.0288943	0.216524	1	0	1	negative regulation of leukocyte chemotaxis
GO:0003160 endocardium morphogenesis	1	0.234	1	Biological Process	0.0288943	0.216524	1	0	1	endocardium morphogenesis
GO:0003162 atrioventricular node development	1	0.234	1	Biological Process	0.0288943	0.216524	1	0	1	atrioventricular node development
GO:0003169 coronary vein morphogenesis	1	0.234	1	Biological Process	0.0288943	0.216524	1	0	1	coronary vein morphogenesis
GO:0003192 mitral valve formation	1	0.234	1	Biological Process	0.0288943	0.216524	1	0	1	mitral valve formation
GO:0003193 pulmonary valve formation	1	0.234	1	Biological Process	0.0288943	0.216524	1	0	1	pulmonary valve formation
GO:0003213 cardiac right atrium morphogenesis	1	0.234	1	Biological Process	0.0288943	0.216524	1	0	1	cardiac right atrium morphogenesis
GO:0003219 cardiac right ventricle formation	1	0.234	1	Biological Process	0.0288943	0.216524	1	0	1	cardiac right ventricle formation
GO:0003256 regulation of transcription from RNA polymerase II promoter involved in myocardial precursor cell differentiation	1	0.234	1	Biological Process	0.0288943	0.216524	1	0	1	regulation of transcription from RNA polymerase II promoter involved in myocardial precursor cell differentiation
GO:0003270 Notch signaling pathway involved in regulation of secondary heart field cardioblast proliferation	1	0.234	1	Biological Process	0.0288943	0.216524	1	0	1	Notch signaling pathway involved in regulation of secondary heart field cardioblast proliferation
GO:0003312 pancreatic PP cell differentiation	1	0.234	1	Biological Process	0.0288943	0.216524	1	0	1	pancreatic PP cell differentiation
GO:0003326 pancreatic A cell fate commitment	1	0.234	1	Biological Process	0.0288943	0.216524	1	0	1	pancreatic A cell fate commitment
GO:0003327 type B pancreatic cell fate commitment	1	0.234	1	Biological Process	0.0288943	0.216524	1	0	1	type B pancreatic cell fate commitment
GO:0003329 pancreatic PP cell fate commitment	1	0.234	1	Biological Process	0.0288943	0.216524	1	0	1	pancreatic PP cell fate commitment
GO:0007039 protein catabolic process in the vacuole	1	0.234	1	Biological Process	0.0288943	0.216524	0	1	1	protein catabolic process in the vacuole
GO:0007117 budding cell bud growth	1	0.234	1	Biological Process	0.0288943	0.216524	0	1	1	budding cell bud growth
GO:0007118 budding cell apical bud growth	1	0.234	1	Biological Process	0.0288943	0.216524	0	1	1	budding cell apical bud growth
GO:0007381 specification of segmental identity, labial segment	1	0.234	1	Biological Process	0.0288943	0.216524	1	0	1	specification of segmental identity, labial segment
GO:0007497 posterior midgut development	1	0.234	1	Biological Process	0.0288943	0.216524	1	0	1	posterior midgut development
GO:0009372 quorum sensing	1	0.234	1	Biological Process	0.0288943	0.216524	0	1	1	quorum sensing
GO:0009555 pollen development	1	0.234	1	Biological Process	0.0288943	0.216524	0	1	1	pollen development
GO:0009733 response to auxin	1	0.234	1	Biological Process	0.0288943	0.216524	0	1	1	response to auxin
GO:0010015 root morphogenesis	1	0.234	1	Biological Process	0.0288943	0.216524	0	1	1	root morphogenesis
GO:0010029 regulation of seed germination	1	0.234	1	Biological Process	0.0288943	0.216524	0	1	1	regulation of seed germination
GO:0010053 root epidermal cell differentiation	1	0.234	1	Biological Process	0.0288943	0.216524	0	1	1	root epidermal cell differentiation
GO:0010054 trichoblast differentiation	1	0.234	1	Biological Process	0.0288943	0.216524	0	1	1	trichoblast differentiation
GO:0010106 cellular response to iron ion starvation	1	0.234	1	Biological Process	0.0288943	0.216524	0	1	1	cellular response to iron ion starvation
GO:0010142 farnesyl diphosphate biosynthetic process, mevalonate pathway	1	0.234	1	Biological Process	0.0288943	0.216524	0	1	1	farnesyl diphosphate biosynthetic process, mevalonate pathway
GO:0010150 leaf senescence	1	0.234	1	Biological Process	0.0288943	0.216524	0	1	1	leaf senescence
GO:0010260 organ senescence	1	0.234	1	Biological Process	0.0288943	0.216524	0	1	1	organ senescence
GO:0010267 production of ta-siRNAs involved in RNA interference	1	0.234	1	Biological Process	0.0288943	0.216524	0	1	1	production of ta-siRNAs involved in RNA interference
GO:0010593 negative regulation of lamellipodium assembly	1	0.234	1	Biological Process	0.0288943	0.216524	1	0	1	negative regulation of lamellipodium assembly
GO:0019072 viral genome packaging	1	0.234	1	Biological Process	0.0288943	0.216524	1	0	1	viral genome packaging
GO:0019074 viral RNA genome packaging	1	0.234	1	Biological Process	0.0288943	0.216524	1	0	1	viral RNA genome packaging
GO:0021529 spinal cord oligodendrocyte cell differentiation	1	0.234	1	Biological Process	0.0288943	0.216524	1	0	1	spinal cord oligodendrocyte cell differentiation
GO:0021530 spinal cord oligodendrocyte cell fate specification	1	0.234	1	Biological Process	0.0288943	0.216524	1	0	1	spinal cord oligodendrocyte cell fate specification
GO:0021531 spinal cord radial glial cell differentiation	1	0.234	1	Biological Process	0.0288943	0.216524	1	0	1	spinal cord radial glial cell differentiation
GO:0021557 oculomotor nerve development	1	0.234	1	Biological Process	0.0288943	0.216524	1	0	1	oculomotor nerve development
GO:0021558 trochlear nerve development	1	0.234	1	Biological Process	0.0288943	0.216524	1	0	1	trochlear nerve development
GO:0021576 hindbrain formation	1	0.234	1	Biological Process	0.0288943	0.216524	1	0	1	hindbrain formation
GO:0021588 cerebellum formation	1	0.234	1	Biological Process	0.0288943	0.216524	1	0	1	cerebellum formation
GO:0021703 locus ceruleus development	1	0.234	1	Biological Process	0.0288943	0.216524	1	0	1	locus ceruleus development
GO:0021937 cerebellar Purkinje cell-granule cell precursor cell signaling involved in regulation of granule cell precursor cell proliferation	1	0.234	1	Biological Process	0.0288943	0.216524	1	0	1	cerebellar Purkinje cell-granule cell precursor cell signaling involved in regulation of granule cell precursor cell proliferation
GO:0021957 corticospinal tract morphogenesis	1	0.234	1	Biological Process	0.0288943	0.216524	1	0	1	corticospinal tract morphogenesis
GO:0021966 corticospinal neuron axon guidance	1	0.234	1	Biological Process	0.0288943	0.216524	1	0	1	corticospinal neuron axon guidance
GO:0021972 corticospinal neuron axon guidance through spinal cord	1	0.234	1	Biological Process	0.0288943	0.216524	1	0	1	corticospinal neuron axon guidance through spinal cord
GO:0022009 central nervous system vasculogenesis	1	0.234	1	Biological Process	0.0288943	0.216524	1	0	1	central nervous system vasculogenesis
GO:0030584 sporocarp development	1	0.234	1	Biological Process	0.0288943	0.216524	0	1	1	sporocarp development
GO:0031388 organic acid phosphorylation	1	0.234	1	Biological Process	0.0288943	0.216524	0	1	1	organic acid phosphorylation
GO:0031452 negative regulation of heterochromatin assembly	1	0.234	1	Biological Process	0.0288943	0.216524	0	1	1	negative regulation of heterochromatin assembly
GO:0033141 positive regulation of peptidyl-serine phosphorylation of STAT protein	1	0.234	1	Biological Process	0.0288943	0.216524	1	0	1	positive regulation of peptidyl-serine phosphorylation of STAT protein
GO:0033217 regulation of transcription from RNA polymerase II promoter in response to iron ion starvation	1	0.234	1	Biological Process	0.0288943	0.216524	0	1	1	regulation of transcription from RNA polymerase II promoter in response to iron ion starvation
GO:0033986 response to methanol	1	0.234	1	Biological Process	0.0288943	0.216524	0	1	1	response to methanol
GO:0034609 spicule insertion	1	0.234	1	Biological Process	0.0288943	0.216524	1	0	1	spicule insertion
GO:0034659 isopropylmalate transport	1	0.234	1	Biological Process	0.0288943	0.216524	0	1	1	isopropylmalate transport
GO:0034672 anterior/posterior pattern specification involved in pronephros development	1	0.234	1	Biological Process	0.0288943	0.216524	1	0	1	anterior/posterior pattern specification involved in pronephros development
GO:0035775 pronephric glomerulus morphogenesis	1	0.234	1	Biological Process	0.0288943	0.216524	1	0	1	pronephric glomerulus morphogenesis
GO:0035799 ureter maturation	1	0.234	1	Biological Process	0.0288943	0.216524	1	0	1	ureter maturation
GO:0035905 ascending aorta development	1	0.234	1	Biological Process	0.0288943	0.216524	1	0	1	ascending aorta development
GO:0035910 ascending aorta morphogenesis	1	0.234	1	Biological Process	0.0288943	0.216524	1	0	1	ascending aorta morphogenesis
GO:0035922 foramen ovale closure	1	0.234	1	Biological Process	0.0288943	0.216524	1	0	1	foramen ovale closure
GO:0036086 positive regulation of transcription from RNA polymerase II promoter in response to iron ion starvation	1	0.234	1	Biological Process	0.0288943	0.216524	0	1	1	positive regulation of transcription from RNA polymerase II promoter in response to iron ion starvation
GO:0036171 filamentous growth of a population of unicellular organisms in response to chemical stimulus	1	0.234	1	Biological Process	0.0288943	0.216524	0	1	1	filamentous growth of a population of unicellular organisms in response to chemical stimulus
GO:0036306 embryonic heart tube elongation	1	0.234	1	Biological Process	0.0288943	0.216524	1	0	1	embryonic heart tube elongation
GO:0036516 chemoattraction of dopaminergic neuron axon	1	0.234	1	Biological Process	0.0288943	0.216524	1	0	1	chemoattraction of dopaminergic neuron axon
GO:0039021 pronephric glomerulus development	1	0.234	1	Biological Process	0.0288943	0.216524	1	0	1	pronephric glomerulus development
GO:0042668 auditory receptor cell fate determination	1	0.234	1	Biological Process	0.0288943	0.216524	1	0	1	auditory receptor cell fate determination
GO:0043007 maintenance of rDNA	1	0.234	1	Biological Process	0.0288943	0.216524	0	1	1	maintenance of rDNA
GO:0043419 urea catabolic process	1	0.234	1	Biological Process	0.0288943	0.216524	0	1	1	urea catabolic process
GO:0043605 cellular amide catabolic process	1	0.234	1	Biological Process	0.0288943	0.216524	0	1	1	cellular amide catabolic process
GO:0043936 asexual sporulation resulting in formation of a cellular spore	1	0.234	1	Biological Process	0.0288943	0.216524	0	1	1	asexual sporulation resulting in formation of a cellular spore
GO:0044114 development of symbiont in host	1	0.234	1	Biological Process	0.0288943	0.216524	0	1	1	development of symbiont in host
GO:0044254 multicellular organismal protein catabolic process	1	0.234	1	Biological Process	0.0288943	0.216524	1	0	1	multicellular organismal protein catabolic process
GO:0044266 multicellular organismal macromolecule catabolic process	1	0.234	1	Biological Process	0.0288943	0.216524	1	0	1	multicellular organismal macromolecule catabolic process
GO:0045226 extracellular polysaccharide biosynthetic process	1	0.234	1	Biological Process	0.0288943	0.216524	0	1	1	extracellular polysaccharide biosynthetic process
GO:0045227 capsule polysaccharide biosynthetic process	1	0.234	1	Biological Process	0.0288943	0.216524	0	1	1	capsule polysaccharide biosynthetic process
GO:0045798 negative regulation of chromatin assembly or disassembly	1	0.234	1	Biological Process	0.0288943	0.216524	0	1	1	negative regulation of chromatin assembly or disassembly
GO:0045967 negative regulation of growth rate	1	0.234	1	Biological Process	0.0288943	0.216524	1	0	1	negative regulation of growth rate
GO:0046219 indolalkylamine biosynthetic process	1	0.234	1	Biological Process	0.0288943	0.216524	0	1	1	indolalkylamine biosynthetic process
GO:0046379 extracellular polysaccharide metabolic process	1	0.234	1	Biological Process	0.0288943	0.216524	0	1	1	extracellular polysaccharide metabolic process
GO:0046495 nicotinamide riboside metabolic process	1	0.234	1	Biological Process	0.0288943	0.216524	0	1	1	nicotinamide riboside metabolic process
GO:0046898 response to cycloheximide	1	0.234	1	Biological Process	0.0288943	0.216524	1	0	1	response to cycloheximide
GO:0048337 positive regulation of mesodermal cell fate specification	1	0.234	1	Biological Process	0.0288943	0.216524	1	0	1	positive regulation of mesodermal cell fate specification
GO:0048366 leaf development	1	0.234	1	Biological Process	0.0288943	0.216524	0	1	1	leaf development
GO:0048443 stamen development	1	0.234	1	Biological Process	0.0288943	0.216524	0	1	1	stamen development
GO:0048444 floral organ morphogenesis	1	0.234	1	Biological Process	0.0288943	0.216524	0	1	1	floral organ morphogenesis
GO:0048448 stamen morphogenesis	1	0.234	1	Biological Process	0.0288943	0.216524	0	1	1	stamen morphogenesis
GO:0048449 floral organ formation	1	0.234	1	Biological Process	0.0288943	0.216524	0	1	1	floral organ formation
GO:0048455 stamen formation	1	0.234	1	Biological Process	0.0288943	0.216524	0	1	1	stamen formation
GO:0048466 androecium development	1	0.234	1	Biological Process	0.0288943	0.216524	0	1	1	androecium development
GO:0048672 positive regulation of collateral sprouting	1	0.234	1	Biological Process	0.0288943	0.216524	1	0	1	positive regulation of collateral sprouting
GO:0048764 trichoblast maturation	1	0.234	1	Biological Process	0.0288943	0.216524	0	1	1	trichoblast maturation
GO:0048765 root hair cell differentiation	1	0.234	1	Biological Process	0.0288943	0.216524	0	1	1	root hair cell differentiation
GO:0048767 root hair elongation	1	0.234	1	Biological Process	0.0288943	0.216524	0	1	1	root hair elongation
GO:0048874 homeostasis of number of cells in a free-living population	1	0.234	1	Biological Process	0.0288943	0.216524	0	1	1	homeostasis of number of cells in a free-living population
GO:0051278 fungal-type cell wall polysaccharide biosynthetic process	1	0.234	1	Biological Process	0.0288943	0.216524	0	1	1	fungal-type cell wall polysaccharide biosynthetic process
GO:0051440 regulation of ubiquitin-protein ligase activity involved in meiotic cell cycle	1	0.234	1	Biological Process	0.0288943	0.216524	0	1	1	regulation of ubiquitin-protein ligase activity involved in meiotic cell cycle
GO:0051441 positive regulation of ubiquitin-protein ligase activity involved in meiotic cell cycle	1	0.234	1	Biological Process	0.0288943	0.216524	0	1	1	positive regulation of ubiquitin-protein ligase activity involved in meiotic cell cycle
GO:0055016 hypochord development	1	0.234	1	Biological Process	0.0288943	0.216524	1	0	1	hypochord development
GO:0060114 vestibular receptor cell differentiation	1	0.234	1	Biological Process	0.0288943	0.216524	1	0	1	vestibular receptor cell differentiation
GO:0060118 vestibular receptor cell development	1	0.234	1	Biological Process	0.0288943	0.216524	1	0	1	vestibular receptor cell development
GO:0060258 negative regulation of filamentous growth	1	0.234	1	Biological Process	0.0288943	0.216524	0	1	1	negative regulation of filamentous growth
GO:0060316 positive regulation of ryanodine-sensitive calcium-release channel activity	1	0.234	1	Biological Process	0.0288943	0.216524	1	0	1	positive regulation of ryanodine-sensitive calcium-release channel activity
GO:0060577 pulmonary vein morphogenesis	1	0.234	1	Biological Process	0.0288943	0.216524	1	0	1	pulmonary vein morphogenesis
GO:0060580 ventral spinal cord interneuron fate determination	1	0.234	1	Biological Process	0.0288943	0.216524	1	0	1	ventral spinal cord interneuron fate determination
GO:0060843 venous endothelial cell differentiation	1	0.234	1	Biological Process	0.0288943	0.216524	1	0	1	venous endothelial cell differentiation
GO:0061065 regulation of dauer larval development	1	0.234	1	Biological Process	0.0288943	0.216524	1	0	1	regulation of dauer larval development
GO:0061066 positive regulation of dauer larval development	1	0.234	1	Biological Process	0.0288943	0.216524	1	0	1	positive regulation of dauer larval development
GO:0061102 stomach neuroendocrine cell differentiation	1	0.234	1	Biological Process	0.0288943	0.216524	1	0	1	stomach neuroendocrine cell differentiation
GO:0061105 regulation of stomach neuroendocrine cell differentiation	1	0.234	1	Biological Process	0.0288943	0.216524	1	0	1	regulation of stomach neuroendocrine cell differentiation
GO:0061106 negative regulation of stomach neuroendocrine cell differentiation	1	0.234	1	Biological Process	0.0288943	0.216524	1	0	1	negative regulation of stomach neuroendocrine cell differentiation
GO:0061146 Peyer's patch morphogenesis	1	0.234	1	Biological Process	0.0288943	0.216524	1	0	1	Peyer's patch morphogenesis
GO:0061160 regulation of establishment of bipolar cell polarity regulating cell shape	1	0.234	1	Biological Process	0.0288943	0.216524	0	1	1	regulation of establishment of bipolar cell polarity regulating cell shape
GO:0061161 positive regulation of establishment of bipolar cell polarity regulating cell shape	1	0.234	1	Biological Process	0.0288943	0.216524	0	1	1	positive regulation of establishment of bipolar cell polarity regulating cell shape
GO:0061171 establishment of bipolar cell polarity	1	0.234	1	Biological Process	0.0288943	0.216524	0	1	1	establishment of bipolar cell polarity
GO:0061172 regulation of establishment of bipolar cell polarity	1	0.234	1	Biological Process	0.0288943	0.216524	0	1	1	regulation of establishment of bipolar cell polarity
GO:0061173 positive regulation of establishment of bipolar cell polarity	1	0.234	1	Biological Process	0.0288943	0.216524	0	1	1	positive regulation of establishment of bipolar cell polarity
GO:0061344 regulation of cell adhesion involved in heart morphogenesis	1	0.234	1	Biological Process	0.0288943	0.216524	1	0	1	regulation of cell adhesion involved in heart morphogenesis
GO:0061642 chemoattraction of axon	1	0.234	1	Biological Process	0.0288943	0.216524	1	0	1	chemoattraction of axon
GO:0070592 cell wall polysaccharide biosynthetic process	1	0.234	1	Biological Process	0.0288943	0.216524	0	1	1	cell wall polysaccharide biosynthetic process
GO:0070637 pyridine nucleoside metabolic process	1	0.234	1	Biological Process	0.0288943	0.216524	0	1	1	pyridine nucleoside metabolic process
GO:0071405 cellular response to methanol	1	0.234	1	Biological Process	0.0288943	0.216524	0	1	1	cellular response to methanol
GO:0071409 cellular response to cycloheximide	1	0.234	1	Biological Process	0.0288943	0.216524	1	0	1	cellular response to cycloheximide
GO:0071503 response to heparin	1	0.234	1	Biological Process	0.0288943	0.216524	1	0	1	response to heparin
GO:0071504 cellular response to heparin	1	0.234	1	Biological Process	0.0288943	0.216524	1	0	1	cellular response to heparin
GO:0071623 negative regulation of granulocyte chemotaxis	1	0.234	1	Biological Process	0.0288943	0.216524	1	0	1	negative regulation of granulocyte chemotaxis
GO:0071670 smooth muscle cell chemotaxis	1	0.234	1	Biological Process	0.0288943	0.216524	1	0	1	smooth muscle cell chemotaxis
GO:0071671 regulation of smooth muscle cell chemotaxis	1	0.234	1	Biological Process	0.0288943	0.216524	1	0	1	regulation of smooth muscle cell chemotaxis
GO:0071672 negative regulation of smooth muscle cell chemotaxis	1	0.234	1	Biological Process	0.0288943	0.216524	1	0	1	negative regulation of smooth muscle cell chemotaxis
GO:0071676 negative regulation of mononuclear cell migration	1	0.234	1	Biological Process	0.0288943	0.216524	1	0	1	negative regulation of mononuclear cell migration
GO:0071966 fungal-type cell wall polysaccharide metabolic process	1	0.234	1	Biological Process	0.0288943	0.216524	0	1	1	fungal-type cell wall polysaccharide metabolic process
GO:0072007 mesangial cell differentiation	1	0.234	1	Biological Process	0.0288943	0.216524	1	0	1	mesangial cell differentiation
GO:0072008 glomerular mesangial cell differentiation	1	0.234	1	Biological Process	0.0288943	0.216524	1	0	1	glomerular mesangial cell differentiation
GO:0072053 renal inner medulla development	1	0.234	1	Biological Process	0.0288943	0.216524	1	0	1	renal inner medulla development
GO:0072054 renal outer medulla development	1	0.234	1	Biological Process	0.0288943	0.216524	1	0	1	renal outer medulla development
GO:0072060 outer medullary collecting duct development	1	0.234	1	Biological Process	0.0288943	0.216524	1	0	1	outer medullary collecting duct development
GO:0072098 anterior/posterior pattern specification involved in kidney development	1	0.234	1	Biological Process	0.0288943	0.216524	1	0	1	anterior/posterior pattern specification involved in kidney development
GO:0072137 condensed mesenchymal cell proliferation	1	0.234	1	Biological Process	0.0288943	0.216524	1	0	1	condensed mesenchymal cell proliferation
GO:0072143 mesangial cell development	1	0.234	1	Biological Process	0.0288943	0.216524	1	0	1	mesangial cell development
GO:0072144 glomerular mesangial cell development	1	0.234	1	Biological Process	0.0288943	0.216524	1	0	1	glomerular mesangial cell development
GO:0072216 positive regulation of metanephros development	1	0.234	1	Biological Process	0.0288943	0.216524	1	0	1	positive regulation of metanephros development
GO:0072257 metanephric nephron tubule epithelial cell differentiation	1	0.234	1	Biological Process	0.0288943	0.216524	1	0	1	metanephric nephron tubule epithelial cell differentiation
GO:0072298 regulation of metanephric glomerulus development	1	0.234	1	Biological Process	0.0288943	0.216524	1	0	1	regulation of metanephric glomerulus development
GO:0072300 positive regulation of metanephric glomerulus development	1	0.234	1	Biological Process	0.0288943	0.216524	1	0	1	positive regulation of metanephric glomerulus development
GO:0072307 regulation of metanephric nephron tubule epithelial cell differentiation	1	0.234	1	Biological Process	0.0288943	0.216524	1	0	1	regulation of metanephric nephron tubule epithelial cell differentiation
GO:0072602 interleukin-4 secretion	1	0.234	1	Biological Process	0.0288943	0.216524	1	0	1	interleukin-4 secretion
GO:0080147 root hair cell development	1	0.234	1	Biological Process	0.0288943	0.216524	0	1	1	root hair cell development
GO:0090024 negative regulation of neutrophil chemotaxis	1	0.234	1	Biological Process	0.0288943	0.216524	1	0	1	negative regulation of neutrophil chemotaxis
GO:0090027 negative regulation of monocyte chemotaxis	1	0.234	1	Biological Process	0.0288943	0.216524	1	0	1	negative regulation of monocyte chemotaxis
GO:0090259 regulation of retinal ganglion cell axon guidance	1	0.234	1	Biological Process	0.0288943	0.216524	1	0	1	regulation of retinal ganglion cell axon guidance
GO:0090260 negative regulation of retinal ganglion cell axon guidance	1	0.234	1	Biological Process	0.0288943	0.216524	1	0	1	negative regulation of retinal ganglion cell axon guidance
GO:0090627 plant epidermal cell differentiation	1	0.234	1	Biological Process	0.0288943	0.216524	0	1	1	plant epidermal cell differentiation
GO:0097021 lymphocyte migration into lymphoid organs	1	0.234	1	Biological Process	0.0288943	0.216524	1	0	1	lymphocyte migration into lymphoid organs
GO:0097315 response to N-acetyl-D-glucosamine	1	0.234	1	Biological Process	0.0288943	0.216524	0	1	1	response to N-acetyl-D-glucosamine
GO:0097316 cellular response to N-acetyl-D-glucosamine	1	0.234	1	Biological Process	0.0288943	0.216524	0	1	1	cellular response to N-acetyl-D-glucosamine
GO:0097379 dorsal spinal cord interneuron posterior axon guidance	1	0.234	1	Biological Process	0.0288943	0.216524	1	0	1	dorsal spinal cord interneuron posterior axon guidance
GO:0097476 spinal cord motor neuron migration	1	0.234	1	Biological Process	0.0288943	0.216524	1	0	1	spinal cord motor neuron migration
GO:0097477 lateral motor column neuron migration	1	0.234	1	Biological Process	0.0288943	0.216524	1	0	1	lateral motor column neuron migration
GO:0099590 neurotransmitter receptor internalization	1	0.234	1	Biological Process	0.0288943	0.216524	0	1	1	neurotransmitter receptor internalization
GO:1900049 regulation of histone exchange	1	0.234	1	Biological Process	0.0288943	0.216524	0	1	1	regulation of histone exchange
GO:1900051 positive regulation of histone exchange	1	0.234	1	Biological Process	0.0288943	0.216524	0	1	1	positive regulation of histone exchange
GO:1900140 regulation of seedling development	1	0.234	1	Biological Process	0.0288943	0.216524	0	1	1	regulation of seedling development
GO:1900429 negative regulation of filamentous growth of a population of unicellular organisms	1	0.234	1	Biological Process	0.0288943	0.216524	0	1	1	negative regulation of filamentous growth of a population of unicellular organisms
GO:1900435 negative regulation of filamentous growth of a population of unicellular organisms in response to starvation	1	0.234	1	Biological Process	0.0288943	0.216524	0	1	1	negative regulation of filamentous growth of a population of unicellular organisms in response to starvation
GO:1900437 regulation of filamentous growth of a population of unicellular organisms in response to chemical stimulus	1	0.234	1	Biological Process	0.0288943	0.216524	0	1	1	regulation of filamentous growth of a population of unicellular organisms in response to chemical stimulus
GO:1900438 negative regulation of filamentous growth of a population of unicellular organisms in response to chemical stimulus	1	0.234	1	Biological Process	0.0288943	0.216524	0	1	1	negative regulation of filamentous growth of a population of unicellular organisms in response to chemical stimulus
GO:1900441 negative regulation of filamentous growth of a population of unicellular organisms in response to neutral pH	1	0.234	1	Biological Process	0.0288943	0.216524	0	1	1	negative regulation of filamentous growth of a population of unicellular organisms in response to neutral pH
GO:1900442 positive regulation of filamentous growth of a population of unicellular organisms in response to neutral pH	1	0.234	1	Biological Process	0.0288943	0.216524	0	1	1	positive regulation of filamentous growth of a population of unicellular organisms in response to neutral pH
GO:1900444 negative regulation of filamentous growth of a population of unicellular organisms in response to biotic stimulus	1	0.234	1	Biological Process	0.0288943	0.216524	0	1	1	negative regulation of filamentous growth of a population of unicellular organisms in response to biotic stimulus
GO:1900445 positive regulation of filamentous growth of a population of unicellular organisms in response to biotic stimulus	1	0.234	1	Biological Process	0.0288943	0.216524	0	1	1	positive regulation of filamentous growth of a population of unicellular organisms in response to biotic stimulus
GO:1900742 negative regulation of filamentous growth of a population of unicellular organisms in response to pH	1	0.234	1	Biological Process	0.0288943	0.216524	0	1	1	negative regulation of filamentous growth of a population of unicellular organisms in response to pH
GO:1900743 positive regulation of filamentous growth of a population of unicellular organisms in response to pH	1	0.234	1	Biological Process	0.0288943	0.216524	0	1	1	positive regulation of filamentous growth of a population of unicellular organisms in response to pH
GO:1901189 positive regulation of ephrin receptor signaling pathway	1	0.234	1	Biological Process	0.0288943	0.216524	1	0	1	positive regulation of ephrin receptor signaling pathway
GO:1902263 apoptotic process involved in embryonic digit morphogenesis	1	0.234	1	Biological Process	0.0288943	0.216524	1	0	1	apoptotic process involved in embryonic digit morphogenesis
GO:1902623 negative regulation of neutrophil migration	1	0.234	1	Biological Process	0.0288943	0.216524	1	0	1	negative regulation of neutrophil migration
GO:1902767 isoprenoid biosynthetic process via mevalonate	1	0.234	1	Biological Process	0.0288943	0.216524	0	1	1	isoprenoid biosynthetic process via mevalonate
GO:1902856 negative regulation of nonmotile primary cilium assembly	1	0.234	1	Biological Process	0.0288943	0.216524	1	0	1	negative regulation of nonmotile primary cilium assembly
GO:1903847 regulation of aorta morphogenesis	1	0.234	1	Biological Process	0.0288943	0.216524	1	0	1	regulation of aorta morphogenesis
GO:1903849 positive regulation of aorta morphogenesis	1	0.234	1	Biological Process	0.0288943	0.216524	1	0	1	positive regulation of aorta morphogenesis
GO:1903860 negative regulation of dendrite extension	1	0.234	1	Biological Process	0.0288943	0.216524	1	0	1	negative regulation of dendrite extension
GO:1904238 pericyte cell differentiation	1	0.234	1	Biological Process	0.0288943	0.216524	1	0	1	pericyte cell differentiation
GO:2000099 regulation of establishment or maintenance of bipolar cell polarity	1	0.234	1	Biological Process	0.0288943	0.216524	0	1	1	regulation of establishment or maintenance of bipolar cell polarity
GO:2000100 regulation of establishment or maintenance of bipolar cell polarity regulating cell shape	1	0.234	1	Biological Process	0.0288943	0.216524	0	1	1	regulation of establishment or maintenance of bipolar cell polarity regulating cell shape
GO:2000172 regulation of branching morphogenesis of a nerve	1	0.234	1	Biological Process	0.0288943	0.216524	1	0	1	regulation of branching morphogenesis of a nerve
GO:2000173 negative regulation of branching morphogenesis of a nerve	1	0.234	1	Biological Process	0.0288943	0.216524	1	0	1	negative regulation of branching morphogenesis of a nerve
GO:2000226 regulation of pancreatic A cell differentiation	1	0.234	1	Biological Process	0.0288943	0.216524	1	0	1	regulation of pancreatic A cell differentiation
GO:2000227 negative regulation of pancreatic A cell differentiation	1	0.234	1	Biological Process	0.0288943	0.216524	1	0	1	negative regulation of pancreatic A cell differentiation
GO:2000247 positive regulation of establishment or maintenance of bipolar cell polarity regulating cell shape	1	0.234	1	Biological Process	0.0288943	0.216524	0	1	1	positive regulation of establishment or maintenance of bipolar cell polarity regulating cell shape
GO:2000382 positive regulation of mesoderm development	1	0.234	1	Biological Process	0.0288943	0.216524	1	0	1	positive regulation of mesoderm development
GO:2000978 negative regulation of forebrain neuron differentiation	1	0.234	1	Biological Process	0.0288943	0.216524	1	0	1	negative regulation of forebrain neuron differentiation
GO:2001027 negative regulation of endothelial cell chemotaxis	1	0.234	1	Biological Process	0.0288943	0.216524	1	0	1	negative regulation of endothelial cell chemotaxis
GO:0031674 I band	9	1.969	0.078	Cellular Component	0.011293	0.21802	9	0	115	I band
GO:0044853 plasma membrane raft	5	1.094	0.116	Cellular Component	0.0114747	0.21802	4	1	43	plasma membrane raft
GO:0034637 cellular carbohydrate biosynthetic process	5	1.171	0.083	Biological Process	0.029314	0.219323	3	2	60	cellular carbohydrate biosynthetic process
GO:0015399 primary active transmembrane transporter activity	10	2.16	0.07	Molecular Function	0.0113817	0.220612	5	5	142	primary active transmembrane transporter activity
GO:0015405 P-P-bond-hydrolysis-driven transmembrane transporter activity	10	2.16	0.07	Molecular Function	0.0113817	0.220612	5	5	142	P-P-bond-hydrolysis-driven transmembrane transporter activity
GO:0016202 regulation of striated muscle tissue development	4	0.937	0.098	Biological Process	0.0299988	0.223387	4	0	41	regulation of striated muscle tissue development
GO:0050731 positive regulation of peptidyl-tyrosine phosphorylation	4	0.937	0.098	Biological Process	0.0299988	0.223387	3	1	41	positive regulation of peptidyl-tyrosine phosphorylation
GO:0051180 vitamin transport	4	0.937	0.098	Biological Process	0.0299988	0.223387	4	0	41	vitamin transport
GO:0001875 lipopolysaccharide receptor activity	2	0.432	0.333	Molecular Function	0.0127175	0.22717	2	0	6	lipopolysaccharide receptor activity
GO:0008035 high-density lipoprotein particle binding	2	0.432	0.333	Molecular Function	0.0127175	0.22717	2	0	6	high-density lipoprotein particle binding
GO:0070180 large ribosomal subunit rRNA binding	2	0.432	0.333	Molecular Function	0.0127175	0.22717	0	2	6	large ribosomal subunit rRNA binding
GO:0070506 high-density lipoprotein particle receptor activity	2	0.432	0.333	Molecular Function	0.0127175	0.22717	2	0	6	high-density lipoprotein particle receptor activity
GO:0010866 regulation of triglyceride biosynthetic process	3	0.703	0.125	Biological Process	0.0309151	0.229489	3	0	24	regulation of triglyceride biosynthetic process
GO:0046475 glycerophospholipid catabolic process	3	0.703	0.125	Biological Process	0.0309151	0.229489	3	0	24	glycerophospholipid catabolic process
GO:0033057 multicellular organism reproductive behavior	8	1.874	0.063	Biological Process	0.0310269	0.229958	7	1	127	multicellular organism reproductive behavior
GO:0006446 regulation of translational initiation	5	1.171	0.082	Biological Process	0.0312023	0.230537	3	2	61	regulation of translational initiation
GO:0030510 regulation of BMP signaling pathway	5	1.171	0.082	Biological Process	0.0312023	0.230537	5	0	61	regulation of BMP signaling pathway
GO:0001569 patterning of blood vessels	2	0.468	0.2	Biological Process	0.0321479	0.231387	2	0	10	patterning of blood vessels
GO:0003179 heart valve morphogenesis	2	0.468	0.2	Biological Process	0.0321479	0.231387	2	0	10	heart valve morphogenesis
GO:0006968 cellular defense response	2	0.468	0.2	Biological Process	0.0321479	0.231387	2	0	10	cellular defense response
GO:0008209 androgen metabolic process	2	0.468	0.2	Biological Process	0.0321479	0.231387	2	0	10	androgen metabolic process
GO:0009595 detection of biotic stimulus	2	0.468	0.2	Biological Process	0.0321479	0.231387	2	0	10	detection of biotic stimulus
GO:0010801 negative regulation of peptidyl-threonine phosphorylation	2	0.468	0.2	Biological Process	0.0321479	0.231387	1	1	10	negative regulation of peptidyl-threonine phosphorylation
GO:0015740 C4-dicarboxylate transport	2	0.468	0.2	Biological Process	0.0321479	0.231387	1	1	10	C4-dicarboxylate transport
GO:0016335 morphogenesis of larval imaginal disc epithelium	2	0.468	0.2	Biological Process	0.0321479	0.231387	2	0	10	morphogenesis of larval imaginal disc epithelium
GO:0016336 establishment or maintenance of polarity of larval imaginal disc epithelium	2	0.468	0.2	Biological Process	0.0321479	0.231387	2	0	10	establishment or maintenance of polarity of larval imaginal disc epithelium
GO:0034398 telomere tethering at nuclear periphery	2	0.468	0.2	Biological Process	0.0321479	0.231387	0	2	10	telomere tethering at nuclear periphery
GO:0035909 aorta morphogenesis	2	0.468	0.2	Biological Process	0.0321479	0.231387	2	0	10	aorta morphogenesis
GO:0051969 regulation of transmission of nerve impulse	2	0.468	0.2	Biological Process	0.0321479	0.231387	1	1	10	regulation of transmission of nerve impulse
GO:0060253 negative regulation of glial cell proliferation	2	0.468	0.2	Biological Process	0.0321479	0.231387	2	0	10	negative regulation of glial cell proliferation
GO:0060428 lung epithelium development	2	0.468	0.2	Biological Process	0.0321479	0.231387	2	0	10	lung epithelium development
GO:0071600 otic vesicle morphogenesis	2	0.468	0.2	Biological Process	0.0321479	0.231387	2	0	10	otic vesicle morphogenesis
GO:0071692 protein localization to extracellular region	2	0.468	0.2	Biological Process	0.0321479	0.231387	2	0	10	protein localization to extracellular region
GO:0098581 detection of external biotic stimulus	2	0.468	0.2	Biological Process	0.0321479	0.231387	2	0	10	detection of external biotic stimulus
GO:0021532 neural tube patterning	4	0.937	0.095	Biological Process	0.0324257	0.233006	4	0	42	neural tube patterning
GO:0003012 muscle system process	9	2.108	0.059	Biological Process	0.0324713	0.233006	7	2	152	muscle system process
GO:0090101 negative regulation of transmembrane receptor protein serine/threonine kinase signaling pathway	5	1.171	0.081	Biological Process	0.0331651	0.237625	5	0	62	negative regulation of transmembrane receptor protein serine/threonine kinase signaling pathway
GO:0099604 ligand-gated calcium channel activity	3	0.648	0.176	Molecular Function	0.0137631	0.241119	3	0	17	ligand-gated calcium channel activity
GO:0016491 oxidoreductase activity	41	8.855	0.043	Molecular Function	0.0140413	0.241351	26	15	948	oxidoreductase activity
GO:0015934 large ribosomal subunit	9	1.969	0.076	Cellular Component	0.0132176	0.243749	0	9	118	large ribosomal subunit
GO:0009954 proximal/distal pattern formation	3	0.703	0.12	Biological Process	0.0343983	0.244244	2	1	25	proximal/distal pattern formation
GO:0031290 retinal ganglion cell axon guidance	3	0.703	0.12	Biological Process	0.0343983	0.244244	2	1	25	retinal ganglion cell axon guidance
GO:0032768 regulation of monooxygenase activity	3	0.703	0.12	Biological Process	0.0343983	0.244244	3	0	25	regulation of monooxygenase activity
GO:0042755 eating behavior	3	0.703	0.12	Biological Process	0.0343983	0.244244	2	1	25	eating behavior
GO:0055090 acylglycerol homeostasis	3	0.703	0.12	Biological Process	0.0343983	0.244244	3	0	25	acylglycerol homeostasis
GO:0070328 triglyceride homeostasis	3	0.703	0.12	Biological Process	0.0343983	0.244244	3	0	25	triglyceride homeostasis
GO:0005261 cation channel activity	14	3.024	0.059	Molecular Function	0.014591	0.246155	11	3	239	cation channel activity
GO:0070972 protein localization to endoplasmic reticulum	4	0.937	0.093	Biological Process	0.0349642	0.24752	0	4	43	protein localization to endoplasmic reticulum
GO:1901861 regulation of muscle tissue development	4	0.937	0.093	Biological Process	0.0349642	0.24752	4	0	43	regulation of muscle tissue development
GO:0006665 sphingolipid metabolic process	7	1.639	0.065	Biological Process	0.0354495	0.25058	3	4	107	sphingolipid metabolic process
GO:0015662 ATPase activity, coupled to transmembrane movement of ions, phosphorylative mechanism	4	0.864	0.125	Molecular Function	0.0153813	0.25477	3	1	32	ATPase activity, coupled to transmembrane movement of ions, phosphorylative mechanism
GO:0048029 monosaccharide binding	5	1.08	0.102	Molecular Function	0.0160578	0.258119	5	0	49	monosaccharide binding
GO:0022841 potassium ion leak channel activity	3	0.648	0.167	Molecular Function	0.0161502	0.258119	3	0	18	potassium ion leak channel activity
GO:0004499 N,N-dimethylaniline monooxygenase activity	2	0.432	0.286	Molecular Function	0.0174494	0.260878	1	1	7	N,N-dimethylaniline monooxygenase activity
GO:0070181 small ribosomal subunit rRNA binding	2	0.432	0.286	Molecular Function	0.0174494	0.260878	0	2	7	small ribosomal subunit rRNA binding
GO:0005388 calcium-transporting ATPase activity	3	0.648	0.158	Molecular Function	0.0187545	0.260878	3	0	19	calcium-transporting ATPase activity
GO:0034185 apolipoprotein binding	3	0.648	0.158	Molecular Function	0.0187545	0.260878	2	1	19	apolipoprotein binding
GO:0050661 NADP binding	4	0.864	0.114	Molecular Function	0.020864	0.260878	2	2	35	NADP binding
GO:0080025 phosphatidylinositol-3,5-bisphosphate binding	3	0.648	0.15	Molecular Function	0.0215774	0.260878	3	0	20	phosphatidylinositol-3,5-bisphosphate binding
GO:0020037 heme binding	11	2.376	0.06	Molecular Function	0.0232441	0.260878	8	3	182	heme binding
GO:0016835 carbon-oxygen lyase activity	6	1.296	0.082	Molecular Function	0.0233078	0.260878	3	3	73	carbon-oxygen lyase activity
GO:0004888 transmembrane signaling receptor activity	21	4.536	0.048	Molecular Function	0.0239011	0.260878	17	4	433	transmembrane signaling receptor activity
GO:0022840 leak channel activity	3	0.648	0.143	Molecular Function	0.0246192	0.260878	3	0	21	leak channel activity
GO:0022842 narrow pore channel activity	3	0.648	0.143	Molecular Function	0.0246192	0.260878	3	0	21	narrow pore channel activity
GO:0005262 calcium channel activity	6	1.296	0.08	Molecular Function	0.0262271	0.260878	5	1	75	calcium channel activity
GO:0019829 cation-transporting ATPase activity	5	1.08	0.089	Molecular Function	0.0271132	0.260878	3	2	56	cation-transporting ATPase activity
GO:0015929 hexosaminidase activity	3	0.648	0.136	Molecular Function	0.0278797	0.260878	3	0	22	hexosaminidase activity
GO:0004989 octopamine receptor activity	2	0.432	0.222	Molecular Function	0.0287364	0.260878	2	0	9	octopamine receptor activity
GO:0016783 sulfurtransferase activity	2	0.432	0.222	Molecular Function	0.0287364	0.260878	0	2	9	sulfurtransferase activity
GO:0030546 receptor activator activity	2	0.432	0.222	Molecular Function	0.0287364	0.260878	2	0	9	receptor activator activity
GO:0034186 apolipoprotein A-I binding	2	0.432	0.222	Molecular Function	0.0287364	0.260878	2	0	9	apolipoprotein A-I binding
GO:0047714 galactolipase activity	2	0.432	0.222	Molecular Function	0.0287364	0.260878	0	2	9	galactolipase activity
GO:0099600 transmembrane receptor activity	22	4.752	0.047	Molecular Function	0.0292857	0.260878	18	4	469	transmembrane receptor activity
GO:0004039 allophanate hydrolase activity	1	0.216	1	Molecular Function	0.0303547	0.260878	0	1	1	allophanate hydrolase activity
GO:0004100 chitin synthase activity	1	0.216	1	Molecular Function	0.0303547	0.260878	1	0	1	chitin synthase activity
GO:0004360 glutamine-fructose-6-phosphate transaminase (isomerizing) activity	1	0.216	1	Molecular Function	0.0303547	0.260878	1	0	1	glutamine-fructose-6-phosphate transaminase (isomerizing) activity
GO:0004409 homoaconitate hydratase activity	1	0.216	1	Molecular Function	0.0303547	0.260878	0	1	1	homoaconitate hydratase activity
GO:0004460 L-lactate dehydrogenase (cytochrome) activity	1	0.216	1	Molecular Function	0.0303547	0.260878	0	1	1	L-lactate dehydrogenase (cytochrome) activity
GO:0004746 riboflavin synthase activity	1	0.216	1	Molecular Function	0.0303547	0.260878	0	1	1	riboflavin synthase activity
GO:0004755 saccharopine dehydrogenase (NADP+, L-glutamate-forming) activity	1	0.216	1	Molecular Function	0.0303547	0.260878	0	1	1	saccharopine dehydrogenase (NADP+, L-glutamate-forming) activity
GO:0004783 sulfite reductase (NADPH) activity	1	0.216	1	Molecular Function	0.0303547	0.260878	0	1	1	sulfite reductase (NADPH) activity
GO:0004834 tryptophan synthase activity	1	0.216	1	Molecular Function	0.0303547	0.260878	0	1	1	tryptophan synthase activity
GO:0004847 urea carboxylase activity	1	0.216	1	Molecular Function	0.0303547	0.260878	0	1	1	urea carboxylase activity
GO:0005471 ATP:ADP antiporter activity	1	0.216	1	Molecular Function	0.0303547	0.260878	1	0	1	ATP:ADP antiporter activity
GO:0008554 sodium-exporting ATPase activity, phosphorylative mechanism	1	0.216	1	Molecular Function	0.0303547	0.260878	0	1	1	sodium-exporting ATPase activity, phosphorylative mechanism
GO:0015369 calcium:proton antiporter activity	1	0.216	1	Molecular Function	0.0303547	0.260878	0	1	1	calcium:proton antiporter activity
GO:0015467 G-protein activated inward rectifier potassium channel activity	1	0.216	1	Molecular Function	0.0303547	0.260878	1	0	1	G-protein activated inward rectifier potassium channel activity
GO:0022850 serotonin-gated cation channel activity	1	0.216	1	Molecular Function	0.0303547	0.260878	1	0	1	serotonin-gated cation channel activity
GO:0031493 nucleosomal histone binding	1	0.216	1	Molecular Function	0.0303547	0.260878	0	1	1	nucleosomal histone binding
GO:0034658 isopropylmalate transmembrane transporter activity	1	0.216	1	Molecular Function	0.0303547	0.260878	0	1	1	isopropylmalate transmembrane transporter activity
GO:0042736 NADH kinase activity	1	0.216	1	Molecular Function	0.0303547	0.260878	0	1	1	NADH kinase activity
GO:0046857 oxidoreductase activity, acting on other nitrogenous compounds as donors, with NAD or NADP as acceptor	1	0.216	1	Molecular Function	0.0303547	0.260878	0	1	1	oxidoreductase activity, acting on other nitrogenous compounds as donors, with NAD or NADP as acceptor
GO:0050464 nitrate reductase (NADPH) activity	1	0.216	1	Molecular Function	0.0303547	0.260878	0	1	1	nitrate reductase (NADPH) activity
GO:0050608 vanillin dehydrogenase activity	1	0.216	1	Molecular Function	0.0303547	0.260878	0	1	1	vanillin dehydrogenase activity
GO:0051139 metal ion:proton antiporter activity	1	0.216	1	Molecular Function	0.0303547	0.260878	0	1	1	metal ion:proton antiporter activity
GO:0052736 beta-glucanase activity	1	0.216	1	Molecular Function	0.0303547	0.260878	0	1	1	beta-glucanase activity
GO:0052861 glucan endo-1,3-beta-glucanase activity, C-3 substituted reducing group	1	0.216	1	Molecular Function	0.0303547	0.260878	0	1	1	glucan endo-1,3-beta-glucanase activity, C-3 substituted reducing group
GO:0052862 glucan endo-1,4-beta-glucanase activity, C-3 substituted reducing group	1	0.216	1	Molecular Function	0.0303547	0.260878	0	1	1	glucan endo-1,4-beta-glucanase activity, C-3 substituted reducing group
GO:0070548 L-glutamine aminotransferase activity	1	0.216	1	Molecular Function	0.0303547	0.260878	1	0	1	L-glutamine aminotransferase activity
GO:0071820 N-box binding	1	0.216	1	Molecular Function	0.0303547	0.260878	1	0	1	N-box binding
GO:1901239 malonate(1-) transmembrane transporter activity	1	0.216	1	Molecular Function	0.0303547	0.260878	0	1	1	malonate(1-) transmembrane transporter activity
GO:1902379 chemoattractant activity involved in axon guidance	1	0.216	1	Molecular Function	0.0303547	0.260878	1	0	1	chemoattractant activity involved in axon guidance
GO:2000026 regulation of multicellular organismal development	44	10.304	0.038	Biological Process	0.0375606	0.264237	36	8	1159	regulation of multicellular organismal development
GO:0033692 cellular polysaccharide biosynthetic process	4	0.937	0.091	Biological Process	0.0376148	0.264237	2	2	44	cellular polysaccharide biosynthetic process
GO:0090175 regulation of establishment of planar polarity	4	0.937	0.091	Biological Process	0.0376148	0.264237	4	0	44	regulation of establishment of planar polarity
GO:0021772 olfactory bulb development	3	0.703	0.115	Biological Process	0.0380756	0.264237	3	0	26	olfactory bulb development
GO:0034381 plasma lipoprotein particle clearance	3	0.703	0.115	Biological Process	0.0380756	0.264237	3	0	26	plasma lipoprotein particle clearance
GO:0035209 pupal development	3	0.703	0.115	Biological Process	0.0380756	0.264237	3	0	26	pupal development
GO:0050892 intestinal absorption	3	0.703	0.115	Biological Process	0.0380756	0.264237	3	0	26	intestinal absorption
GO:0001737 establishment of imaginal disc-derived wing hair orientation	2	0.468	0.182	Biological Process	0.0385531	0.264237	2	0	11	establishment of imaginal disc-derived wing hair orientation
GO:0002763 positive regulation of myeloid leukocyte differentiation	2	0.468	0.182	Biological Process	0.0385531	0.264237	2	0	11	positive regulation of myeloid leukocyte differentiation
GO:0003209 cardiac atrium morphogenesis	2	0.468	0.182	Biological Process	0.0385531	0.264237	2	0	11	cardiac atrium morphogenesis
GO:0003230 cardiac atrium development	2	0.468	0.182	Biological Process	0.0385531	0.264237	2	0	11	cardiac atrium development
GO:0021511 spinal cord patterning	2	0.468	0.182	Biological Process	0.0385531	0.264237	2	0	11	spinal cord patterning
GO:0021513 spinal cord dorsal/ventral patterning	2	0.468	0.182	Biological Process	0.0385531	0.264237	2	0	11	spinal cord dorsal/ventral patterning
GO:0021871 forebrain regionalization	2	0.468	0.182	Biological Process	0.0385531	0.264237	2	0	11	forebrain regionalization
GO:0021891 olfactory bulb interneuron development	2	0.468	0.182	Biological Process	0.0385531	0.264237	2	0	11	olfactory bulb interneuron development
GO:0034384 high-density lipoprotein particle clearance	2	0.468	0.182	Biological Process	0.0385531	0.264237	2	0	11	high-density lipoprotein particle clearance
GO:0035137 hindlimb morphogenesis	2	0.468	0.182	Biological Process	0.0385531	0.264237	2	0	11	hindlimb morphogenesis
GO:0045844 positive regulation of striated muscle tissue development	2	0.468	0.182	Biological Process	0.0385531	0.264237	2	0	11	positive regulation of striated muscle tissue development
GO:0060043 regulation of cardiac muscle cell proliferation	2	0.468	0.182	Biological Process	0.0385531	0.264237	2	0	11	regulation of cardiac muscle cell proliferation
GO:1901863 positive regulation of muscle tissue development	2	0.468	0.182	Biological Process	0.0385531	0.264237	2	0	11	positive regulation of muscle tissue development
GO:1903010 regulation of bone development	2	0.468	0.182	Biological Process	0.0385531	0.264237	2	0	11	regulation of bone development
GO:0016646 oxidoreductase activity, acting on the CH-NH group of donors, NAD or NADP as acceptor	3	0.648	0.13	Molecular Function	0.0313579	0.266981	2	1	23	oxidoreductase activity, acting on the CH-NH group of donors, NAD or NADP as acceptor
GO:0098590 plasma membrane region	35	7.659	0.047	Cellular Component	0.0149922	0.268574	29	6	748	plasma membrane region
GO:0006811 ion transport	37	8.665	0.039	Biological Process	0.039304	0.268994	26	11	950	ion transport
GO:0043565 sequence-specific DNA binding	31	6.695	0.043	Molecular Function	0.0319564	0.269558	30	1	720	sequence-specific DNA binding
GO:0015075 ion transmembrane transporter activity	34	7.343	0.042	Molecular Function	0.0323602	0.27046	23	11	805	ion transmembrane transporter activity
GO:0016836 hydro-lyase activity	5	1.08	0.085	Molecular Function	0.033037	0.273607	3	2	59	hydro-lyase activity
GO:0048634 regulation of muscle organ development	4	0.937	0.089	Biological Process	0.0403777	0.275546	4	0	45	regulation of muscle organ development
GO:0048859 formation of anatomical boundary	4	0.937	0.089	Biological Process	0.0403777	0.275546	4	0	45	formation of anatomical boundary
GO:0046906 tetrapyrrole binding	11	2.376	0.057	Molecular Function	0.0337318	0.276844	8	3	193	tetrapyrrole binding
GO:0017171 serine hydrolase activity	12	2.592	0.055	Molecular Function	0.0344402	0.280134	9	3	218	serine hydrolase activity
GO:0042625 ATPase coupled ion transmembrane transporter activity	5	1.08	0.083	Molecular Function	0.0351768	0.282126	3	2	60	ATPase coupled ion transmembrane transporter activity
GO:0005216 ion channel activity	17	3.672	0.049	Molecular Function	0.0355366	0.282126	13	4	346	ion channel activity
GO:0051015 actin filament binding	7	1.512	0.069	Molecular Function	0.0356142	0.282126	6	1	102	actin filament binding
GO:0007304 chorion-containing eggshell formation	5	1.171	0.076	Biological Process	0.0417737	0.283382	4	1	66	chorion-containing eggshell formation
GO:0009163 nucleoside biosynthetic process	7	1.639	0.063	Biological Process	0.0419437	0.283382	2	5	111	nucleoside biosynthetic process
GO:0001959 regulation of cytokine-mediated signaling pathway	3	0.703	0.111	Biological Process	0.0419448	0.283382	3	0	27	regulation of cytokine-mediated signaling pathway
GO:0007157 heterophilic cell-cell adhesion via plasma membrane cell adhesion molecules	3	0.703	0.111	Biological Process	0.0419448	0.283382	2	1	27	heterophilic cell-cell adhesion via plasma membrane cell adhesion molecules
GO:0048566 embryonic digestive tract development	3	0.703	0.111	Biological Process	0.0419448	0.283382	2	1	27	embryonic digestive tract development
GO:0071827 plasma lipoprotein particle organization	3	0.703	0.111	Biological Process	0.0419448	0.283382	3	0	27	plasma lipoprotein particle organization
GO:0097576 vacuole fusion	3	0.703	0.111	Biological Process	0.0419448	0.283382	1	2	27	vacuole fusion
GO:0022838 substrate-specific channel activity	17	3.672	0.049	Molecular Function	0.0363664	0.28348	13	4	347	substrate-specific channel activity
GO:0004177 aminopeptidase activity	6	1.296	0.074	Molecular Function	0.0364075	0.28348	5	1	81	aminopeptidase activity
GO:0001078 transcriptional repressor activity, RNA polymerase II core promoter proximal region sequence-specific binding	7	1.512	0.068	Molecular Function	0.0372569	0.286316	7	0	103	transcriptional repressor activity, RNA polymerase II core promoter proximal region sequence-specific binding
GO:1902936 phosphatidylinositol bisphosphate binding	5	1.08	0.082	Molecular Function	0.0374003	0.286316	4	1	61	phosphatidylinositol bisphosphate binding
GO:0007178 transmembrane receptor protein serine/threonine kinase signaling pathway	10	2.342	0.054	Biological Process	0.0426132	0.287487	9	1	185	transmembrane receptor protein serine/threonine kinase signaling pathway
GO:0016820 hydrolase activity, acting on acid anhydrides, catalyzing transmembrane movement of substances	8	1.728	0.063	Molecular Function	0.0381958	0.287573	5	3	126	hydrolase activity, acting on acid anhydrides, catalyzing transmembrane movement of substances
GO:0042626 ATPase activity, coupled to transmembrane movement of substances	8	1.728	0.063	Molecular Function	0.0381958	0.287573	5	3	126	ATPase activity, coupled to transmembrane movement of substances
GO:0001077 transcriptional activator activity, RNA polymerase II core promoter proximal region sequence-specific binding	7	1.512	0.067	Molecular Function	0.0389488	0.288271	7	0	104	transcriptional activator activity, RNA polymerase II core promoter proximal region sequence-specific binding
GO:0030228 lipoprotein particle receptor activity	3	0.648	0.12	Molecular Function	0.0389608	0.288271	3	0	25	lipoprotein particle receptor activity
GO:0031406 carboxylic acid binding	8	1.728	0.063	Molecular Function	0.0397324	0.288271	8	0	127	carboxylic acid binding
GO:0043177 organic acid binding	8	1.728	0.063	Molecular Function	0.0397324	0.288271	8	0	127	organic acid binding
GO:0016829 lyase activity	12	2.592	0.054	Molecular Function	0.0398706	0.288271	7	5	223	lyase activity
GO:0005840 ribosome	17	3.72	0.056	Cellular Component	0.0166298	0.289636	3	14	301	ribosome
GO:0000271 polysaccharide biosynthetic process	4	0.937	0.087	Biological Process	0.0432529	0.291388	2	2	46	polysaccharide biosynthetic process
GO:0060173 limb development	6	1.405	0.067	Biological Process	0.0439217	0.293087	5	1	89	limb development
GO:0030703 eggshell formation	5	1.171	0.075	Biological Process	0.0441175	0.293087	4	1	67	eggshell formation
GO:0031032 actomyosin structure organization	9	2.108	0.056	Biological Process	0.0442612	0.293087	8	1	161	actomyosin structure organization
GO:0006348 chromatin silencing at telomere	2	0.468	0.167	Biological Process	0.045396	0.293087	0	2	12	chromatin silencing at telomere
GO:0006553 lysine metabolic process	2	0.468	0.167	Biological Process	0.045396	0.293087	0	2	12	lysine metabolic process
GO:0006561 proline biosynthetic process	2	0.468	0.167	Biological Process	0.045396	0.293087	2	0	12	proline biosynthetic process
GO:0009251 glucan catabolic process	2	0.468	0.167	Biological Process	0.045396	0.293087	1	1	12	glucan catabolic process
GO:0014042 positive regulation of neuron maturation	2	0.468	0.167	Biological Process	0.045396	0.293087	1	1	12	positive regulation of neuron maturation
GO:0016139 glycoside catabolic process	2	0.468	0.167	Biological Process	0.045396	0.293087	1	1	12	glycoside catabolic process
GO:0034199 activation of protein kinase A activity	2	0.468	0.167	Biological Process	0.045396	0.293087	2	0	12	activation of protein kinase A activity
GO:0044247 cellular polysaccharide catabolic process	2	0.468	0.167	Biological Process	0.045396	0.293087	1	1	12	cellular polysaccharide catabolic process
GO:0045141 meiotic telomere clustering	2	0.468	0.167	Biological Process	0.045396	0.293087	0	2	12	meiotic telomere clustering
GO:0055129 L-proline biosynthetic process	2	0.468	0.167	Biological Process	0.045396	0.293087	2	0	12	L-proline biosynthetic process
GO:0071243 cellular response to arsenic-containing substance	2	0.468	0.167	Biological Process	0.045396	0.293087	0	2	12	cellular response to arsenic-containing substance
GO:0090220 chromosome localization to nuclear envelope involved in homologous chromosome segregation	2	0.468	0.167	Biological Process	0.045396	0.293087	0	2	12	chromosome localization to nuclear envelope involved in homologous chromosome segregation
GO:1990403 embryonic brain development	2	0.468	0.167	Biological Process	0.045396	0.293087	2	0	12	embryonic brain development
GO:0009991 response to extracellular stimulus	18	4.215	0.045	Biological Process	0.0454267	0.293087	12	6	403	response to extracellular stimulus
GO:0009996 negative regulation of cell fate specification	3	0.703	0.107	Biological Process	0.0460035	0.293087	3	0	28	negative regulation of cell fate specification
GO:0014041 regulation of neuron maturation	3	0.703	0.107	Biological Process	0.0460035	0.293087	2	1	28	regulation of neuron maturation
GO:0050771 negative regulation of axonogenesis	3	0.703	0.107	Biological Process	0.0460035	0.293087	2	1	28	negative regulation of axonogenesis
GO:0071825 protein-lipid complex subunit organization	3	0.703	0.107	Biological Process	0.0460035	0.293087	3	0	28	protein-lipid complex subunit organization
GO:0003206 cardiac chamber morphogenesis	4	0.937	0.085	Biological Process	0.0462404	0.293087	4	0	47	cardiac chamber morphogenesis
GO:0006081 cellular aldehyde metabolic process	4	0.937	0.085	Biological Process	0.0462404	0.293087	1	3	47	cellular aldehyde metabolic process
GO:0015771 trehalose transport	4	0.937	0.085	Biological Process	0.0462404	0.293087	4	0	47	trehalose transport
GO:0097006 regulation of plasma lipoprotein particle levels	4	0.937	0.085	Biological Process	0.0462404	0.293087	4	0	47	regulation of plasma lipoprotein particle levels
GO:0035637 multicellular organismal signaling	5	1.171	0.074	Biological Process	0.0465385	0.293087	4	1	68	multicellular organismal signaling
GO:0043542 endothelial cell migration	5	1.171	0.074	Biological Process	0.0465385	0.293087	5	0	68	endothelial cell migration
GO:0044264 cellular polysaccharide metabolic process	5	1.171	0.074	Biological Process	0.0465385	0.293087	2	3	68	cellular polysaccharide metabolic process
GO:0046364 monosaccharide biosynthetic process	5	1.171	0.074	Biological Process	0.0465385	0.293087	3	2	68	monosaccharide biosynthetic process
GO:0007617 mating behavior	8	1.874	0.058	Biological Process	0.0469813	0.293087	7	1	138	mating behavior
GO:0007389 pattern specification process	26	6.089	0.041	Biological Process	0.0470038	0.293087	22	4	635	pattern specification process
GO:0006412 translation	26	6.089	0.041	Biological Process	0.0477383	0.293087	6	20	636	translation
GO:0032436 positive regulation of proteasomal ubiquitin-dependent protein catabolic process	5	1.171	0.072	Biological Process	0.0490371	0.293087	0	5	69	positive regulation of proteasomal ubiquitin-dependent protein catabolic process
GO:0032507 maintenance of protein location in cell	5	1.171	0.072	Biological Process	0.0490371	0.293087	2	3	69	maintenance of protein location in cell
GO:0014013 regulation of gliogenesis	4	0.937	0.083	Biological Process	0.04934	0.293087	4	0	48	regulation of gliogenesis
GO:0015766 disaccharide transport	4	0.937	0.083	Biological Process	0.04934	0.293087	4	0	48	disaccharide transport
GO:0015772 oligosaccharide transport	4	0.937	0.083	Biological Process	0.04934	0.293087	4	0	48	oligosaccharide transport
GO:0061077 chaperone-mediated protein folding	4	0.937	0.083	Biological Process	0.04934	0.293087	3	1	48	chaperone-mediated protein folding
GO:0021988 olfactory lobe development	3	0.703	0.103	Biological Process	0.0502487	0.293087	3	0	29	olfactory lobe development
GO:0043277 apoptotic cell clearance	3	0.703	0.103	Biological Process	0.0502487	0.293087	2	1	29	apoptotic cell clearance
GO:0055008 cardiac muscle tissue morphogenesis	3	0.703	0.103	Biological Process	0.0502487	0.293087	3	0	29	cardiac muscle tissue morphogenesis
GO:0060759 regulation of response to cytokine stimulus	3	0.703	0.103	Biological Process	0.0502487	0.293087	3	0	29	regulation of response to cytokine stimulus
GO:0061515 myeloid cell development	3	0.703	0.103	Biological Process	0.0502487	0.293087	3	0	29	myeloid cell development
GO:0090208 positive regulation of triglyceride metabolic process	3	0.703	0.103	Biological Process	0.0502487	0.293087	3	0	29	positive regulation of triglyceride metabolic process
GO:0006813 potassium ion transport	7	1.639	0.06	Biological Process	0.0510854	0.293087	6	1	116	potassium ion transport
GO:1901659 glycosyl compound biosynthetic process	7	1.639	0.06	Biological Process	0.0510854	0.293087	2	5	116	glycosyl compound biosynthetic process
GO:0048546 digestive tract morphogenesis	5	1.171	0.071	Biological Process	0.0516133	0.293087	4	1	70	digestive tract morphogenesis
GO:0007618 mating	9	2.108	0.054	Biological Process	0.0519129	0.293087	8	1	166	mating
GO:0015672 monovalent inorganic cation transport	15	3.513	0.046	Biological Process	0.0519922	0.293087	11	4	326	monovalent inorganic cation transport
GO:0042073 intraciliary transport	4	0.937	0.082	Biological Process	0.0525512	0.293087	3	1	49	intraciliary transport
GO:0060840 artery development	4	0.937	0.082	Biological Process	0.0525512	0.293087	3	1	49	artery development
GO:0090162 establishment of epithelial cell polarity	4	0.937	0.082	Biological Process	0.0525512	0.293087	3	1	49	establishment of epithelial cell polarity
GO:0098840 protein transport along microtubule	4	0.937	0.082	Biological Process	0.0525512	0.293087	3	1	49	protein transport along microtubule
GO:0001710 mesodermal cell fate commitment	2	0.468	0.154	Biological Process	0.0526462	0.293087	2	0	13	mesodermal cell fate commitment
GO:0007440 foregut morphogenesis	2	0.468	0.154	Biological Process	0.0526462	0.293087	2	0	13	foregut morphogenesis
GO:0007448 anterior/posterior pattern specification, imaginal disc	2	0.468	0.154	Biological Process	0.0526462	0.293087	2	0	13	anterior/posterior pattern specification, imaginal disc
GO:0010878 cholesterol storage	2	0.468	0.154	Biological Process	0.0526462	0.293087	2	0	13	cholesterol storage
GO:0010885 regulation of cholesterol storage	2	0.468	0.154	Biological Process	0.0526462	0.293087	2	0	13	regulation of cholesterol storage
GO:0021983 pituitary gland development	2	0.468	0.154	Biological Process	0.0526462	0.293087	2	0	13	pituitary gland development
GO:0035331 negative regulation of hippo signaling	2	0.468	0.154	Biological Process	0.0526462	0.293087	2	0	13	negative regulation of hippo signaling
GO:0035883 enteroendocrine cell differentiation	2	0.468	0.154	Biological Process	0.0526462	0.293087	2	0	13	enteroendocrine cell differentiation
GO:0043578 nuclear matrix organization	2	0.468	0.154	Biological Process	0.0526462	0.293087	1	1	13	nuclear matrix organization
GO:0060088 auditory receptor cell stereocilium organization	2	0.468	0.154	Biological Process	0.0526462	0.293087	2	0	13	auditory receptor cell stereocilium organization
GO:0071599 otic vesicle development	2	0.468	0.154	Biological Process	0.0526462	0.293087	2	0	13	otic vesicle development
GO:0071941 nitrogen cycle metabolic process	2	0.468	0.154	Biological Process	0.0526462	0.293087	0	2	13	nitrogen cycle metabolic process
GO:0090286 cytoskeletal anchoring at nuclear membrane	2	0.468	0.154	Biological Process	0.0526462	0.293087	1	1	13	cytoskeletal anchoring at nuclear membrane
GO:0090292 nuclear matrix anchoring at nuclear membrane	2	0.468	0.154	Biological Process	0.0526462	0.293087	1	1	13	nuclear matrix anchoring at nuclear membrane
GO:0021915 neural tube development	7	1.639	0.06	Biological Process	0.0530531	0.293087	7	0	117	neural tube development
GO:0009719 response to endogenous stimulus	32	7.494	0.039	Biological Process	0.0537625	0.293087	27	5	823	response to endogenous stimulus
GO:0030324 lung development	5	1.171	0.07	Biological Process	0.0542673	0.293087	5	0	71	lung development
GO:0002040 sprouting angiogenesis	3	0.703	0.1	Biological Process	0.0546772	0.293087	3	0	30	sprouting angiogenesis
GO:0030514 negative regulation of BMP signaling pathway	3	0.703	0.1	Biological Process	0.0546772	0.293087	3	0	30	negative regulation of BMP signaling pathway
GO:0044331 cell-cell adhesion mediated by cadherin	3	0.703	0.1	Biological Process	0.0546772	0.293087	3	0	30	cell-cell adhesion mediated by cadherin
GO:0045047 protein targeting to ER	3	0.703	0.1	Biological Process	0.0546772	0.293087	0	3	30	protein targeting to ER
GO:0010721 negative regulation of cell development	11	2.576	0.05	Biological Process	0.0550374	0.293087	10	1	220	negative regulation of cell development
GO:0031667 response to nutrient levels	17	3.981	0.044	Biological Process	0.0565067	0.293087	11	6	386	response to nutrient levels
GO:0000412 histone peptidyl-prolyl isomerization	1	0.234	0.5	Biological Process	0.0569556	0.293087	0	1	2	histone peptidyl-prolyl isomerization
GO:0000746 conjugation	1	0.234	0.5	Biological Process	0.0569556	0.293087	0	1	2	conjugation
GO:0000747 conjugation with cellular fusion	1	0.234	0.5	Biological Process	0.0569556	0.293087	0	1	2	conjugation with cellular fusion
GO:0002158 osteoclast proliferation	1	0.234	0.5	Biological Process	0.0569556	0.293087	1	0	2	osteoclast proliferation
GO:0002315 marginal zone B cell differentiation	1	0.234	0.5	Biological Process	0.0569556	0.293087	1	0	2	marginal zone B cell differentiation
GO:0002483 antigen processing and presentation of endogenous peptide antigen	1	0.234	0.5	Biological Process	0.0569556	0.293087	1	0	2	antigen processing and presentation of endogenous peptide antigen
GO:0003161 cardiac conduction system development	1	0.234	0.5	Biological Process	0.0569556	0.293087	1	0	2	cardiac conduction system development
GO:0003175 tricuspid valve development	1	0.234	0.5	Biological Process	0.0569556	0.293087	1	0	2	tricuspid valve development
GO:0003211 cardiac ventricle formation	1	0.234	0.5	Biological Process	0.0569556	0.293087	1	0	2	cardiac ventricle formation
GO:0003241 growth involved in heart morphogenesis	1	0.234	0.5	Biological Process	0.0569556	0.293087	1	0	2	growth involved in heart morphogenesis
GO:0003273 cell migration involved in endocardial cushion formation	1	0.234	0.5	Biological Process	0.0569556	0.293087	1	0	2	cell migration involved in endocardial cushion formation
GO:0003366 cell-matrix adhesion involved in ameboidal cell migration	1	0.234	0.5	Biological Process	0.0569556	0.293087	0	1	2	cell-matrix adhesion involved in ameboidal cell migration
GO:0006037 cell wall chitin metabolic process	1	0.234	0.5	Biological Process	0.0569556	0.293087	0	1	2	cell wall chitin metabolic process
GO:0006422 aspartyl-tRNA aminoacylation	1	0.234	0.5	Biological Process	0.0569556	0.293087	0	1	2	aspartyl-tRNA aminoacylation
GO:0006771 riboflavin metabolic process	1	0.234	0.5	Biological Process	0.0569556	0.293087	0	1	2	riboflavin metabolic process
GO:0007114 cell budding	1	0.234	0.5	Biological Process	0.0569556	0.293087	0	1	2	cell budding
GO:0007147 female meiosis II	1	0.234	0.5	Biological Process	0.0569556	0.293087	0	1	2	female meiosis II
GO:0007553 regulation of ecdysteroid metabolic process	1	0.234	0.5	Biological Process	0.0569556	0.293087	0	1	2	regulation of ecdysteroid metabolic process
GO:0009231 riboflavin biosynthetic process	1	0.234	0.5	Biological Process	0.0569556	0.293087	0	1	2	riboflavin biosynthetic process
GO:0009272 fungal-type cell wall biogenesis	1	0.234	0.5	Biological Process	0.0569556	0.293087	0	1	2	fungal-type cell wall biogenesis
GO:0009735 response to cytokinin	1	0.234	0.5	Biological Process	0.0569556	0.293087	0	1	2	response to cytokinin
GO:0009845 seed germination	1	0.234	0.5	Biological Process	0.0569556	0.293087	0	1	2	seed germination
GO:0010804 negative regulation of tumor necrosis factor-mediated signaling pathway	1	0.234	0.5	Biological Process	0.0569556	0.293087	1	0	2	negative regulation of tumor necrosis factor-mediated signaling pathway
GO:0010961 cellular magnesium ion homeostasis	1	0.234	0.5	Biological Process	0.0569556	0.293087	0	1	2	cellular magnesium ion homeostasis
GO:0010990 regulation of SMAD protein complex assembly	1	0.234	0.5	Biological Process	0.0569556	0.293087	1	0	2	regulation of SMAD protein complex assembly
GO:0010991 negative regulation of SMAD protein complex assembly	1	0.234	0.5	Biological Process	0.0569556	0.293087	1	0	2	negative regulation of SMAD protein complex assembly
GO:0014707 branchiomeric skeletal muscle development	1	0.234	0.5	Biological Process	0.0569556	0.293087	1	0	2	branchiomeric skeletal muscle development
GO:0014873 response to muscle activity involved in regulation of muscle adaptation	1	0.234	0.5	Biological Process	0.0569556	0.293087	1	0	2	response to muscle activity involved in regulation of muscle adaptation
GO:0019322 pentose biosynthetic process	1	0.234	0.5	Biological Process	0.0569556	0.293087	1	0	2	pentose biosynthetic process
GO:0019520 aldonic acid metabolic process	1	0.234	0.5	Biological Process	0.0569556	0.293087	1	0	2	aldonic acid metabolic process
GO:0019521 D-gluconate metabolic process	1	0.234	0.5	Biological Process	0.0569556	0.293087	1	0	2	D-gluconate metabolic process
GO:0019883 antigen processing and presentation of endogenous antigen	1	0.234	0.5	Biological Process	0.0569556	0.293087	1	0	2	antigen processing and presentation of endogenous antigen
GO:0019885 antigen processing and presentation of endogenous peptide antigen via MHC class I	1	0.234	0.5	Biological Process	0.0569556	0.293087	1	0	2	antigen processing and presentation of endogenous peptide antigen via MHC class I
GO:0021524 visceral motor neuron differentiation	1	0.234	0.5	Biological Process	0.0569556	0.293087	1	0	2	visceral motor neuron differentiation
GO:0021778 oligodendrocyte cell fate specification	1	0.234	0.5	Biological Process	0.0569556	0.293087	1	0	2	oligodendrocyte cell fate specification
GO:0021779 oligodendrocyte cell fate commitment	1	0.234	0.5	Biological Process	0.0569556	0.293087	1	0	2	oligodendrocyte cell fate commitment
GO:0021780 glial cell fate specification	1	0.234	0.5	Biological Process	0.0569556	0.293087	1	0	2	glial cell fate specification
GO:0021800 cerebral cortex tangential migration	1	0.234	0.5	Biological Process	0.0569556	0.293087	1	0	2	cerebral cortex tangential migration
GO:0021823 cerebral cortex tangential migration using cell-cell interactions	1	0.234	0.5	Biological Process	0.0569556	0.293087	1	0	2	cerebral cortex tangential migration using cell-cell interactions
GO:0021825 substrate-dependent cerebral cortex tangential migration	1	0.234	0.5	Biological Process	0.0569556	0.293087	1	0	2	substrate-dependent cerebral cortex tangential migration
GO:0021827 postnatal olfactory bulb interneuron migration	1	0.234	0.5	Biological Process	0.0569556	0.293087	1	0	2	postnatal olfactory bulb interneuron migration
GO:0021836 chemorepulsion involved in postnatal olfactory bulb interneuron migration	1	0.234	0.5	Biological Process	0.0569556	0.293087	1	0	2	chemorepulsion involved in postnatal olfactory bulb interneuron migration
GO:0021940 positive regulation of cerebellar granule cell precursor proliferation	1	0.234	0.5	Biological Process	0.0569556	0.293087	1	0	2	positive regulation of cerebellar granule cell precursor proliferation
GO:0022622 root system development	1	0.234	0.5	Biological Process	0.0569556	0.293087	0	1	2	root system development
GO:0030245 cellulose catabolic process	1	0.234	0.5	Biological Process	0.0569556	0.293087	0	1	2	cellulose catabolic process
GO:0030436 asexual sporulation	1	0.234	0.5	Biological Process	0.0569556	0.293087	0	1	2	asexual sporulation
GO:0031077 post-embryonic camera-type eye development	1	0.234	0.5	Biological Process	0.0569556	0.293087	1	0	2	post-embryonic camera-type eye development
GO:0031136 positive regulation of conjugation	1	0.234	0.5	Biological Process	0.0569556	0.293087	0	1	2	positive regulation of conjugation
GO:0031137 regulation of conjugation with cellular fusion	1	0.234	0.5	Biological Process	0.0569556	0.293087	0	1	2	regulation of conjugation with cellular fusion
GO:0031139 positive regulation of conjugation with cellular fusion	1	0.234	0.5	Biological Process	0.0569556	0.293087	0	1	2	positive regulation of conjugation with cellular fusion
GO:0032097 positive regulation of response to food	1	0.234	0.5	Biological Process	0.0569556	0.293087	1	0	2	positive regulation of response to food
GO:0032100 positive regulation of appetite	1	0.234	0.5	Biological Process	0.0569556	0.293087	1	0	2	positive regulation of appetite
GO:0032633 interleukin-4 production	1	0.234	0.5	Biological Process	0.0569556	0.293087	1	0	2	interleukin-4 production
GO:0034203 glycolipid translocation	1	0.234	0.5	Biological Process	0.0569556	0.293087	0	1	2	glycolipid translocation
GO:0035213 clypeo-labral disc development	1	0.234	0.5	Biological Process	0.0569556	0.293087	1	0	2	clypeo-labral disc development
GO:0035622 intrahepatic bile duct development	1	0.234	0.5	Biological Process	0.0569556	0.293087	1	0	2	intrahepatic bile duct development
GO:0035777 pronephric distal tubule development	1	0.234	0.5	Biological Process	0.0569556	0.293087	1	0	2	pronephric distal tubule development
GO:0035907 dorsal aorta development	1	0.234	0.5	Biological Process	0.0569556	0.293087	1	0	2	dorsal aorta development
GO:0036170 filamentous growth of a population of unicellular organisms in response to starvation	1	0.234	0.5	Biological Process	0.0569556	0.293087	0	1	2	filamentous growth of a population of unicellular organisms in response to starvation
GO:0039013 pronephric distal tubule morphogenesis	1	0.234	0.5	Biological Process	0.0569556	0.293087	1	0	2	pronephric distal tubule morphogenesis
GO:0042128 nitrate assimilation	1	0.234	0.5	Biological Process	0.0569556	0.293087	0	1	2	nitrate assimilation
GO:0043049 otic placode formation	1	0.234	0.5	Biological Process	0.0569556	0.293087	1	0	2	otic placode formation
GO:0043931 ossification involved in bone maturation	1	0.234	0.5	Biological Process	0.0569556	0.293087	1	0	2	ossification involved in bone maturation
GO:0044268 multicellular organismal protein metabolic process	1	0.234	0.5	Biological Process	0.0569556	0.293087	1	0	2	multicellular organismal protein metabolic process
GO:0045606 positive regulation of epidermal cell differentiation	1	0.234	0.5	Biological Process	0.0569556	0.293087	1	0	2	positive regulation of epidermal cell differentiation
GO:0045618 positive regulation of keratinocyte differentiation	1	0.234	0.5	Biological Process	0.0569556	0.293087	1	0	2	positive regulation of keratinocyte differentiation
GO:0045634 regulation of melanocyte differentiation	1	0.234	0.5	Biological Process	0.0569556	0.293087	0	1	2	regulation of melanocyte differentiation
GO:0045636 positive regulation of melanocyte differentiation	1	0.234	0.5	Biological Process	0.0569556	0.293087	0	1	2	positive regulation of melanocyte differentiation
GO:0045827 negative regulation of isoprenoid metabolic process	1	0.234	0.5	Biological Process	0.0569556	0.293087	0	1	2	negative regulation of isoprenoid metabolic process
GO:0045903 positive regulation of translational fidelity	1	0.234	0.5	Biological Process	0.0569556	0.293087	0	1	2	positive regulation of translational fidelity
GO:0046999 regulation of conjugation	1	0.234	0.5	Biological Process	0.0569556	0.293087	0	1	2	regulation of conjugation
GO:0048364 root development	1	0.234	0.5	Biological Process	0.0569556	0.293087	0	1	2	root development
GO:0048437 floral organ development	1	0.234	0.5	Biological Process	0.0569556	0.293087	0	1	2	floral organ development
GO:0048438 floral whorl development	1	0.234	0.5	Biological Process	0.0569556	0.293087	0	1	2	floral whorl development
GO:0048528 post-embryonic root development	1	0.234	0.5	Biological Process	0.0569556	0.293087	0	1	2	post-embryonic root development
GO:0048728 proboscis development	1	0.234	0.5	Biological Process	0.0569556	0.293087	1	0	2	proboscis development
GO:0048827 phyllome development	1	0.234	0.5	Biological Process	0.0569556	0.293087	0	1	2	phyllome development
GO:0050652 dermatan sulfate proteoglycan biosynthetic process, polysaccharide chain biosynthetic process	1	0.234	0.5	Biological Process	0.0569556	0.293087	1	0	2	dermatan sulfate proteoglycan biosynthetic process, polysaccharide chain biosynthetic process
GO:0050653 chondroitin sulfate proteoglycan biosynthetic process, polysaccharide chain biosynthetic process	1	0.234	0.5	Biological Process	0.0569556	0.293087	1	0	2	chondroitin sulfate proteoglycan biosynthetic process, polysaccharide chain biosynthetic process
GO:0051275 beta-glucan catabolic process	1	0.234	0.5	Biological Process	0.0569556	0.293087	0	1	2	beta-glucan catabolic process
GO:0051414 response to cortisol	1	0.234	0.5	Biological Process	0.0569556	0.293087	1	0	2	response to cortisol
GO:0051971 positive regulation of transmission of nerve impulse	1	0.234	0.5	Biological Process	0.0569556	0.293087	0	1	2	positive regulation of transmission of nerve impulse
GO:0060164 regulation of timing of neuron differentiation	1	0.234	0.5	Biological Process	0.0569556	0.293087	1	0	2	regulation of timing of neuron differentiation
GO:0060378 regulation of brood size	1	0.234	0.5	Biological Process	0.0569556	0.293087	0	1	2	regulation of brood size
GO:0060433 bronchus development	1	0.234	0.5	Biological Process	0.0569556	0.293087	1	0	2	bronchus development
GO:0060435 bronchiole development	1	0.234	0.5	Biological Process	0.0569556	0.293087	1	0	2	bronchiole development
GO:0060482 lobar bronchus development	1	0.234	0.5	Biological Process	0.0569556	0.293087	1	0	2	lobar bronchus development
GO:0060484 lung-associated mesenchyme development	1	0.234	0.5	Biological Process	0.0569556	0.293087	1	0	2	lung-associated mesenchyme development
GO:0060528 secretory columnal luminar epithelial cell differentiation involved in prostate glandular acinus development	1	0.234	0.5	Biological Process	0.0569556	0.293087	1	0	2	secretory columnal luminar epithelial cell differentiation involved in prostate glandular acinus development
GO:0060837 blood vessel endothelial cell differentiation	1	0.234	0.5	Biological Process	0.0569556	0.293087	1	0	2	blood vessel endothelial cell differentiation
GO:0060842 arterial endothelial cell differentiation	1	0.234	0.5	Biological Process	0.0569556	0.293087	1	0	2	arterial endothelial cell differentiation
GO:0061032 visceral serous pericardium development	1	0.234	0.5	Biological Process	0.0569556	0.293087	0	1	2	visceral serous pericardium development
GO:0061205 paramesonephric duct development	1	0.234	0.5	Biological Process	0.0569556	0.293087	1	0	2	paramesonephric duct development
GO:0061246 establishment or maintenance of bipolar cell polarity regulating cell shape	1	0.234	0.5	Biological Process	0.0569556	0.293087	0	1	2	establishment or maintenance of bipolar cell polarity regulating cell shape
GO:0061307 cardiac neural crest cell differentiation involved in heart development	1	0.234	0.5	Biological Process	0.0569556	0.293087	1	0	2	cardiac neural crest cell differentiation involved in heart development
GO:0061308 cardiac neural crest cell development involved in heart development	1	0.234	0.5	Biological Process	0.0569556	0.293087	1	0	2	cardiac neural crest cell development involved in heart development
GO:0061309 cardiac neural crest cell development involved in outflow tract morphogenesis	1	0.234	0.5	Biological Process	0.0569556	0.293087	1	0	2	cardiac neural crest cell development involved in outflow tract morphogenesis
GO:0061419 positive regulation of transcription from RNA polymerase II promoter in response to hypoxia	1	0.234	0.5	Biological Process	0.0569556	0.293087	1	0	2	positive regulation of transcription from RNA polymerase II promoter in response to hypoxia
GO:0061626 pharyngeal arch artery morphogenesis	1	0.234	0.5	Biological Process	0.0569556	0.293087	1	0	2	pharyngeal arch artery morphogenesis
GO:0070413 trehalose metabolism in response to stress	1	0.234	0.5	Biological Process	0.0569556	0.293087	1	0	2	trehalose metabolism in response to stress
GO:0070649 formin-nucleated actin cable assembly	1	0.234	0.5	Biological Process	0.0569556	0.293087	0	1	2	formin-nucleated actin cable assembly
GO:0070977 bone maturation	1	0.234	0.5	Biological Process	0.0569556	0.293087	1	0	2	bone maturation
GO:0071499 cellular response to laminar fluid shear stress	1	0.234	0.5	Biological Process	0.0569556	0.293087	1	0	2	cellular response to laminar fluid shear stress
GO:0071689 muscle thin filament assembly	1	0.234	0.5	Biological Process	0.0569556	0.293087	1	0	2	muscle thin filament assembly
GO:0072047 proximal/distal pattern formation involved in nephron development	1	0.234	0.5	Biological Process	0.0569556	0.293087	1	0	2	proximal/distal pattern formation involved in nephron development
GO:0072061 inner medullary collecting duct development	1	0.234	0.5	Biological Process	0.0569556	0.293087	1	0	2	inner medullary collecting duct development
GO:0072109 glomerular mesangium development	1	0.234	0.5	Biological Process	0.0569556	0.293087	1	0	2	glomerular mesangium development
GO:0072196 proximal/distal pattern formation involved in pronephric nephron development	1	0.234	0.5	Biological Process	0.0569556	0.293087	1	0	2	proximal/distal pattern formation involved in pronephric nephron development
GO:0072236 metanephric loop of Henle development	1	0.234	0.5	Biological Process	0.0569556	0.293087	1	0	2	metanephric loop of Henle development
GO:0072239 metanephric glomerulus vasculature development	1	0.234	0.5	Biological Process	0.0569556	0.293087	1	0	2	metanephric glomerulus vasculature development
GO:0072275 metanephric glomerulus morphogenesis	1	0.234	0.5	Biological Process	0.0569556	0.293087	1	0	2	metanephric glomerulus morphogenesis
GO:0072276 metanephric glomerulus vasculature morphogenesis	1	0.234	0.5	Biological Process	0.0569556	0.293087	1	0	2	metanephric glomerulus vasculature morphogenesis
GO:0072277 metanephric glomerular capillary formation	1	0.234	0.5	Biological Process	0.0569556	0.293087	1	0	2	metanephric glomerular capillary formation
GO:0072282 metanephric nephron tubule morphogenesis	1	0.234	0.5	Biological Process	0.0569556	0.293087	1	0	2	metanephric nephron tubule morphogenesis
GO:0090192 regulation of glomerulus development	1	0.234	0.5	Biological Process	0.0569556	0.293087	1	0	2	regulation of glomerulus development
GO:0090193 positive regulation of glomerulus development	1	0.234	0.5	Biological Process	0.0569556	0.293087	1	0	2	positive regulation of glomerulus development
GO:0090233 negative regulation of spindle checkpoint	1	0.234	0.5	Biological Process	0.0569556	0.293087	0	1	2	negative regulation of spindle checkpoint
GO:0090351 seedling development	1	0.234	0.5	Biological Process	0.0569556	0.293087	0	1	2	seedling development
GO:0097534 lymphoid lineage cell migration	1	0.234	0.5	Biological Process	0.0569556	0.293087	1	0	2	lymphoid lineage cell migration
GO:0097535 lymphoid lineage cell migration into thymus	1	0.234	0.5	Biological Process	0.0569556	0.293087	1	0	2	lymphoid lineage cell migration into thymus
GO:0098502 DNA dephosphorylation	1	0.234	0.5	Biological Process	0.0569556	0.293087	0	1	2	DNA dephosphorylation
GO:0098503 DNA 3' dephosphorylation	1	0.234	0.5	Biological Process	0.0569556	0.293087	0	1	2	DNA 3' dephosphorylation
GO:0098504 DNA 3' dephosphorylation involved in DNA repair	1	0.234	0.5	Biological Process	0.0569556	0.293087	0	1	2	DNA 3' dephosphorylation involved in DNA repair
GO:1900434 regulation of filamentous growth of a population of unicellular organisms in response to starvation	1	0.234	0.5	Biological Process	0.0569556	0.293087	0	1	2	regulation of filamentous growth of a population of unicellular organisms in response to starvation
GO:1901213 regulation of transcription from RNA polymerase II promoter involved in heart development	1	0.234	0.5	Biological Process	0.0569556	0.293087	1	0	2	regulation of transcription from RNA polymerase II promoter involved in heart development
GO:1901804 beta-glucoside metabolic process	1	0.234	0.5	Biological Process	0.0569556	0.293087	0	1	2	beta-glucoside metabolic process
GO:1901805 beta-glucoside catabolic process	1	0.234	0.5	Biological Process	0.0569556	0.293087	0	1	2	beta-glucoside catabolic process
GO:1902262 apoptotic process involved in patterning of blood vessels	1	0.234	0.5	Biological Process	0.0569556	0.293087	1	0	2	apoptotic process involved in patterning of blood vessels
GO:1902426 negative regulation of mitotic spindle assembly checkpoint	1	0.234	0.5	Biological Process	0.0569556	0.293087	0	1	2	negative regulation of mitotic spindle assembly checkpoint
GO:1902744 negative regulation of lamellipodium organization	1	0.234	0.5	Biological Process	0.0569556	0.293087	1	0	2	negative regulation of lamellipodium organization
GO:1902913 positive regulation of neuroepithelial cell differentiation	1	0.234	0.5	Biological Process	0.0569556	0.293087	0	1	2	positive regulation of neuroepithelial cell differentiation
GO:1903012 positive regulation of bone development	1	0.234	0.5	Biological Process	0.0569556	0.293087	1	0	2	positive regulation of bone development
GO:1904457 positive regulation of neuronal action potential	1	0.234	0.5	Biological Process	0.0569556	0.293087	0	1	2	positive regulation of neuronal action potential
GO:1904800 negative regulation of neuron remodeling	1	0.234	0.5	Biological Process	0.0569556	0.293087	1	0	2	negative regulation of neuron remodeling
GO:1990809 endoplasmic reticulum tubular network membrane organization	1	0.234	0.5	Biological Process	0.0569556	0.293087	0	1	2	endoplasmic reticulum tubular network membrane organization
GO:2000182 regulation of progesterone biosynthetic process	1	0.234	0.5	Biological Process	0.0569556	0.293087	1	0	2	regulation of progesterone biosynthetic process
GO:2000769 regulation of establishment or maintenance of cell polarity regulating cell shape	1	0.234	0.5	Biological Process	0.0569556	0.293087	0	1	2	regulation of establishment or maintenance of cell polarity regulating cell shape
GO:2000771 positive regulation of establishment or maintenance of cell polarity regulating cell shape	1	0.234	0.5	Biological Process	0.0569556	0.293087	0	1	2	positive regulation of establishment or maintenance of cell polarity regulating cell shape
GO:2000977 regulation of forebrain neuron differentiation	1	0.234	0.5	Biological Process	0.0569556	0.293087	1	0	2	regulation of forebrain neuron differentiation
GO:2001206 positive regulation of osteoclast development	1	0.234	0.5	Biological Process	0.0569556	0.293087	1	0	2	positive regulation of osteoclast development
GO:0030323 respiratory tube development	5	1.171	0.069	Biological Process	0.056999	0.293087	5	0	72	respiratory tube development
GO:0090288 negative regulation of cellular response to growth factor stimulus	5	1.171	0.069	Biological Process	0.056999	0.293087	5	0	72	negative regulation of cellular response to growth factor stimulus
GO:0031345 negative regulation of cell projection organization	6	1.405	0.063	Biological Process	0.0570579	0.293087	5	1	95	negative regulation of cell projection organization
GO:0060541 respiratory system development	15	3.513	0.045	Biological Process	0.0577993	0.296573	12	3	331	respiratory system development
GO:0097367 carbohydrate derivative binding	83	17.927	0.036	Molecular Function	0.0416576	0.298454	55	28	2280	carbohydrate derivative binding
GO:0000982 transcription factor activity, RNA polymerase II core promoter proximal region sequence-specific binding	11	2.376	0.055	Molecular Function	0.0419342	0.298454	11	0	200	transcription factor activity, RNA polymerase II core promoter proximal region sequence-specific binding
GO:0001501 skeletal system development	10	2.342	0.051	Biological Process	0.0586405	0.300564	10	0	196	skeletal system development
GO:0006694 steroid biosynthetic process	7	1.639	0.058	Biological Process	0.0592383	0.300801	6	1	120	steroid biosynthetic process
GO:0090092 regulation of transmembrane receptor protein serine/threonine kinase signaling pathway	7	1.639	0.058	Biological Process	0.0592383	0.300801	7	0	120	regulation of transmembrane receptor protein serine/threonine kinase signaling pathway
GO:0007494 midgut development	3	0.703	0.097	Biological Process	0.0592857	0.300801	3	0	31	midgut development
GO:0010454 negative regulation of cell fate commitment	3	0.703	0.097	Biological Process	0.0592857	0.300801	3	0	31	negative regulation of cell fate commitment
GO:0035850 epithelial cell differentiation involved in kidney development	3	0.703	0.097	Biological Process	0.0592857	0.300801	3	0	31	epithelial cell differentiation involved in kidney development
GO:0070542 response to fatty acid	3	0.703	0.097	Biological Process	0.0592857	0.300801	3	0	31	response to fatty acid
GO:0035567 non-canonical Wnt signaling pathway	4	0.937	0.078	Biological Process	0.0593067	0.300801	4	0	51	non-canonical Wnt signaling pathway
GO:0006638 neutral lipid metabolic process	5	1.171	0.068	Biological Process	0.0598084	0.300801	4	1	73	neutral lipid metabolic process
GO:0006639 acylglycerol metabolic process	5	1.171	0.068	Biological Process	0.0598084	0.300801	4	1	73	acylglycerol metabolic process
GO:0002093 auditory receptor cell morphogenesis	2	0.468	0.143	Biological Process	0.0602744	0.300801	2	0	14	auditory receptor cell morphogenesis
GO:0002183 cytoplasmic translational initiation	2	0.468	0.143	Biological Process	0.0602744	0.300801	0	2	14	cytoplasmic translational initiation
GO:0006448 regulation of translational elongation	2	0.468	0.143	Biological Process	0.0602744	0.300801	0	2	14	regulation of translational elongation
GO:0016137 glycoside metabolic process	2	0.468	0.143	Biological Process	0.0602744	0.300801	1	1	14	glycoside metabolic process
GO:0019374 galactolipid metabolic process	2	0.468	0.143	Biological Process	0.0602744	0.300801	0	2	14	galactolipid metabolic process
GO:0021903 rostrocaudal neural tube patterning	2	0.468	0.143	Biological Process	0.0602744	0.300801	2	0	14	rostrocaudal neural tube patterning
GO:0030318 melanocyte differentiation	2	0.468	0.143	Biological Process	0.0602744	0.300801	1	1	14	melanocyte differentiation
GO:0046622 positive regulation of organ growth	2	0.468	0.143	Biological Process	0.0602744	0.300801	2	0	14	positive regulation of organ growth
GO:0048636 positive regulation of muscle organ development	2	0.468	0.143	Biological Process	0.0602744	0.300801	2	0	14	positive regulation of muscle organ development
GO:0050923 regulation of negative chemotaxis	2	0.468	0.143	Biological Process	0.0602744	0.300801	2	0	14	regulation of negative chemotaxis
GO:0060412 ventricular septum morphogenesis	2	0.468	0.143	Biological Process	0.0602744	0.300801	2	0	14	ventricular septum morphogenesis
GO:0097150 neuronal stem cell population maintenance	2	0.468	0.143	Biological Process	0.0602744	0.300801	2	0	14	neuronal stem cell population maintenance
GO:1903431 positive regulation of cell maturation	2	0.468	0.143	Biological Process	0.0602744	0.300801	1	1	14	positive regulation of cell maturation
GO:1903998 regulation of eating behavior	2	0.468	0.143	Biological Process	0.0602744	0.300801	1	1	14	regulation of eating behavior
GO:1904668 positive regulation of ubiquitin protein ligase activity	2	0.468	0.143	Biological Process	0.0602744	0.300801	0	2	14	positive regulation of ubiquitin protein ligase activity
GO:2000826 regulation of heart morphogenesis	2	0.468	0.143	Biological Process	0.0602744	0.300801	2	0	14	regulation of heart morphogenesis
GO:0016616 oxidoreductase activity, acting on the CH-OH group of donors, NAD or NADP as acceptor	8	1.728	0.062	Molecular Function	0.0429281	0.303159	5	3	129	oxidoreductase activity, acting on the CH-OH group of donors, NAD or NADP as acceptor
GO:0006936 muscle contraction	7	1.639	0.058	Biological Process	0.0613947	0.306069	6	1	121	muscle contraction
GO:0016614 oxidoreductase activity, acting on CH-OH group of donors	10	2.16	0.056	Molecular Function	0.0438146	0.307039	6	4	177	oxidoreductase activity, acting on CH-OH group of donors
GO:0032432 actin filament bundle	4	0.875	0.125	Cellular Component	0.0181338	0.307295	2	2	32	actin filament bundle
GO:0030534 adult behavior	10	2.342	0.051	Biological Process	0.0619263	0.308395	8	2	198	adult behavior
GO:0022610 biological adhesion	31	7.26	0.039	Biological Process	0.0630702	0.313761	24	7	805	biological adhesion
GO:0003774 motor activity	9	1.944	0.058	Molecular Function	0.0453511	0.314847	8	1	154	motor activity
GO:0019843 rRNA binding	5	1.08	0.077	Molecular Function	0.0471415	0.314847	0	5	65	rRNA binding
GO:0005217 intracellular ligand-gated ion channel activity	3	0.648	0.111	Molecular Function	0.0474094	0.314847	3	0	27	intracellular ligand-gated ion channel activity
GO:0043492 ATPase activity, coupled to movement of substances	8	1.728	0.061	Molecular Function	0.0480327	0.314847	5	3	132	ATPase activity, coupled to movement of substances
GO:0008329 signaling pattern recognition receptor activity	2	0.432	0.167	Molecular Function	0.0496248	0.314847	2	0	12	signaling pattern recognition receptor activity
GO:0038187 pattern recognition receptor activity	2	0.432	0.167	Molecular Function	0.0496248	0.314847	2	0	12	pattern recognition receptor activity
GO:0043274 phospholipase binding	2	0.432	0.167	Molecular Function	0.0496248	0.314847	2	0	12	phospholipase binding
GO:0045504 dynein heavy chain binding	2	0.432	0.167	Molecular Function	0.0496248	0.314847	2	0	12	dynein heavy chain binding
GO:0047372 acylglycerol lipase activity	2	0.432	0.167	Molecular Function	0.0496248	0.314847	0	2	12	acylglycerol lipase activity
GO:0022836 gated channel activity	12	2.592	0.052	Molecular Function	0.049764	0.314847	9	3	231	gated channel activity
GO:0015267 channel activity	17	3.672	0.047	Molecular Function	0.0527205	0.314847	13	4	364	channel activity
GO:0015151 alpha-glucoside transmembrane transporter activity	4	0.864	0.085	Molecular Function	0.053671	0.314847	4	0	47	alpha-glucoside transmembrane transporter activity
GO:0015574 trehalose transmembrane transporter activity	4	0.864	0.085	Molecular Function	0.053671	0.314847	4	0	47	trehalose transmembrane transporter activity
GO:0022803 passive transmembrane transporter activity	17	3.672	0.047	Molecular Function	0.0538206	0.314847	13	4	365	passive transmembrane transporter activity
GO:0008236 serine-type peptidase activity	11	2.376	0.052	Molecular Function	0.0558981	0.314847	9	2	210	serine-type peptidase activity
GO:0001540 beta-amyloid binding	3	0.648	0.103	Molecular Function	0.0566778	0.314847	3	0	29	beta-amyloid binding
GO:0015154 disaccharide transmembrane transporter activity	4	0.864	0.083	Molecular Function	0.0572068	0.314847	4	0	48	disaccharide transmembrane transporter activity
GO:0015157 oligosaccharide transmembrane transporter activity	4	0.864	0.083	Molecular Function	0.0572068	0.314847	4	0	48	oligosaccharide transmembrane transporter activity
GO:0005451 monovalent cation:proton antiporter activity	2	0.432	0.154	Molecular Function	0.057496	0.314847	1	1	13	monovalent cation:proton antiporter activity
GO:0009374 biotin binding	2	0.432	0.154	Molecular Function	0.057496	0.314847	2	0	13	biotin binding
GO:0015299 solute:proton antiporter activity	2	0.432	0.154	Molecular Function	0.057496	0.314847	1	1	13	solute:proton antiporter activity
GO:0016682 oxidoreductase activity, acting on diphenols and related substances as donors, oxygen as acceptor	2	0.432	0.154	Molecular Function	0.057496	0.314847	2	0	13	oxidoreductase activity, acting on diphenols and related substances as donors, oxygen as acceptor
GO:0003878 ATP citrate synthase activity	1	0.216	0.5	Molecular Function	0.0597899	0.314847	1	0	2	ATP citrate synthase activity
GO:0004121 cystathionine beta-lyase activity	1	0.216	0.5	Molecular Function	0.0597899	0.314847	0	1	2	cystathionine beta-lyase activity
GO:0004133 glycogen debranching enzyme activity	1	0.216	0.5	Molecular Function	0.0597899	0.314847	1	0	2	glycogen debranching enzyme activity
GO:0004134 4-alpha-glucanotransferase activity	1	0.216	0.5	Molecular Function	0.0597899	0.314847	1	0	2	4-alpha-glucanotransferase activity
GO:0004135 amylo-alpha-1,6-glucosidase activity	1	0.216	0.5	Molecular Function	0.0597899	0.314847	1	0	2	amylo-alpha-1,6-glucosidase activity
GO:0004345 glucose-6-phosphate dehydrogenase activity	1	0.216	0.5	Molecular Function	0.0597899	0.314847	0	1	2	glucose-6-phosphate dehydrogenase activity
GO:0004792 thiosulfate sulfurtransferase activity	1	0.216	0.5	Molecular Function	0.0597899	0.314847	0	1	2	thiosulfate sulfurtransferase activity
GO:0004793 threonine aldolase activity	1	0.216	0.5	Molecular Function	0.0597899	0.314847	1	0	2	threonine aldolase activity
GO:0008732 L-allo-threonine aldolase activity	1	0.216	0.5	Molecular Function	0.0597899	0.314847	1	0	2	L-allo-threonine aldolase activity
GO:0009032 thymidine phosphorylase activity	1	0.216	0.5	Molecular Function	0.0597899	0.314847	1	0	2	thymidine phosphorylase activity
GO:0010348 lithium:proton antiporter activity	1	0.216	0.5	Molecular Function	0.0597899	0.314847	1	0	2	lithium:proton antiporter activity
GO:0016154 pyrimidine-nucleoside phosphorylase activity	1	0.216	0.5	Molecular Function	0.0597899	0.314847	1	0	2	pyrimidine-nucleoside phosphorylase activity
GO:0017057 6-phosphogluconolactonase activity	1	0.216	0.5	Molecular Function	0.0597899	0.314847	0	1	2	6-phosphogluconolactonase activity
GO:0019826 oxygen sensor activity	1	0.216	0.5	Molecular Function	0.0597899	0.314847	1	0	2	oxygen sensor activity
GO:0030297 transmembrane receptor protein tyrosine kinase activator activity	1	0.216	0.5	Molecular Function	0.0597899	0.314847	1	0	2	transmembrane receptor protein tyrosine kinase activator activity
GO:0045499 chemorepellent activity	1	0.216	0.5	Molecular Function	0.0597899	0.314847	1	0	2	chemorepellent activity
GO:0046403 polynucleotide 3'-phosphatase activity	1	0.216	0.5	Molecular Function	0.0597899	0.314847	0	1	2	polynucleotide 3'-phosphatase activity
GO:0047237 glucuronylgalactosylproteoglycan 4-beta-N-acetylgalactosaminyltransferase activity	1	0.216	0.5	Molecular Function	0.0597899	0.314847	1	0	2	glucuronylgalactosylproteoglycan 4-beta-N-acetylgalactosaminyltransferase activity
GO:0048018 receptor agonist activity	1	0.216	0.5	Molecular Function	0.0597899	0.314847	1	0	2	receptor agonist activity
GO:0050262 ribosylnicotinamide kinase activity	1	0.216	0.5	Molecular Function	0.0597899	0.314847	0	1	2	ribosylnicotinamide kinase activity
GO:1990756 protein binding, bridging involved in substrate recognition for ubiquitination	1	0.216	0.5	Molecular Function	0.0597899	0.314847	1	0	2	protein binding, bridging involved in substrate recognition for ubiquitination
GO:1990075 periciliary membrane compartment	2	0.438	0.286	Cellular Component	0.0191739	0.315524	1	1	7	periciliary membrane compartment
GO:0009986 cell surface	18	3.939	0.054	Cellular Component	0.0197671	0.315524	14	4	331	cell surface
GO:0022627 cytosolic small ribosomal subunit	4	0.875	0.121	Cellular Component	0.0201291	0.315524	1	3	33	cytosolic small ribosomal subunit
GO:0009070 serine family amino acid biosynthetic process	3	0.703	0.094	Biological Process	0.0640704	0.317072	1	2	32	serine family amino acid biosynthetic process
GO:0022617 extracellular matrix disassembly	3	0.703	0.094	Biological Process	0.0640704	0.317072	3	0	32	extracellular matrix disassembly
GO:0033238 regulation of cellular amine metabolic process	3	0.703	0.094	Biological Process	0.0640704	0.317072	3	0	32	regulation of cellular amine metabolic process
GO:0060415 muscle tissue morphogenesis	3	0.703	0.094	Biological Process	0.0640704	0.317072	3	0	32	muscle tissue morphogenesis
GO:0072595 maintenance of protein localization in organelle	3	0.703	0.094	Biological Process	0.0640704	0.317072	1	2	32	maintenance of protein localization in organelle
GO:0042947 glucoside transmembrane transporter activity	4	0.864	0.082	Molecular Function	0.0608645	0.317098	4	0	49	glucoside transmembrane transporter activity
GO:0038024 cargo receptor activity	5	1.08	0.071	Molecular Function	0.061245	0.317098	4	1	70	cargo receptor activity
GO:0001190 transcriptional activator activity, RNA polymerase II transcription factor binding	3	0.648	0.1	Molecular Function	0.0616097	0.317098	3	0	30	transcriptional activator activity, RNA polymerase II transcription factor binding
GO:0098811 transcriptional repressor activity, RNA polymerase II activating transcription factor binding	3	0.648	0.1	Molecular Function	0.0616097	0.317098	3	0	30	transcriptional repressor activity, RNA polymerase II activating transcription factor binding
GO:0043043 peptide biosynthetic process	27	6.323	0.039	Biological Process	0.0643437	0.318092	7	20	686	peptide biosynthetic process
GO:0016459 myosin complex	6	1.313	0.088	Cellular Component	0.0211202	0.322985	6	0	68	myosin complex
GO:0043473 pigmentation	8	1.874	0.054	Biological Process	0.0654615	0.32328	6	2	148	pigmentation
GO:0015079 potassium ion transmembrane transporter activity	7	1.512	0.06	Molecular Function	0.0632102	0.323508	5	2	116	potassium ion transmembrane transporter activity
GO:1901800 positive regulation of proteasomal protein catabolic process	5	1.171	0.067	Biological Process	0.0656598	0.323922	0	5	75	positive regulation of proteasomal protein catabolic process
GO:0048675 axon extension	7	1.639	0.057	Biological Process	0.06585	0.324522	4	3	123	axon extension
GO:0022804 active transmembrane transporter activity	17	3.672	0.045	Molecular Function	0.064451	0.325609	11	6	374	active transmembrane transporter activity
GO:0015276 ligand-gated ion channel activity	7	1.512	0.06	Molecular Function	0.0655696	0.325609	6	1	117	ligand-gated ion channel activity
GO:0022834 ligand-gated channel activity	7	1.512	0.06	Molecular Function	0.0655696	0.325609	6	1	117	ligand-gated channel activity
GO:0001530 lipopolysaccharide binding	2	0.432	0.143	Molecular Function	0.0657652	0.325609	2	0	14	lipopolysaccharide binding
GO:0005245 voltage-gated calcium channel activity	2	0.432	0.143	Molecular Function	0.0657652	0.325609	1	1	14	voltage-gated calcium channel activity
GO:0010181 FMN binding	2	0.432	0.143	Molecular Function	0.0657652	0.325609	1	1	14	FMN binding
GO:0035270 endocrine system development	4	0.937	0.075	Biological Process	0.0665012	0.327391	4	0	53	endocrine system development
GO:0072593 reactive oxygen species metabolic process	8	1.874	0.054	Biological Process	0.0675257	0.329507	7	1	149	reactive oxygen species metabolic process
GO:0006633 fatty acid biosynthetic process	7	1.639	0.056	Biological Process	0.068149	0.329507	6	1	124	fatty acid biosynthetic process
GO:0001516 prostaglandin biosynthetic process	2	0.468	0.133	Biological Process	0.068253	0.329507	2	0	15	prostaglandin biosynthetic process
GO:0003170 heart valve development	2	0.468	0.133	Biological Process	0.068253	0.329507	2	0	15	heart valve development
GO:0003197 endocardial cushion development	2	0.468	0.133	Biological Process	0.068253	0.329507	2	0	15	endocardial cushion development
GO:0006560 proline metabolic process	2	0.468	0.133	Biological Process	0.068253	0.329507	2	0	15	proline metabolic process
GO:0007485 imaginal disc-derived male genitalia development	2	0.468	0.133	Biological Process	0.068253	0.329507	1	1	15	imaginal disc-derived male genitalia development
GO:0016200 synaptic target attraction	2	0.468	0.133	Biological Process	0.068253	0.329507	1	1	15	synaptic target attraction
GO:0030517 negative regulation of axon extension	2	0.468	0.133	Biological Process	0.068253	0.329507	2	0	15	negative regulation of axon extension
GO:0030536 larval feeding behavior	2	0.468	0.133	Biological Process	0.068253	0.329507	1	1	15	larval feeding behavior
GO:0031646 positive regulation of neurological system process	2	0.468	0.133	Biological Process	0.068253	0.329507	0	2	15	positive regulation of neurological system process
GO:0034397 telomere localization	2	0.468	0.133	Biological Process	0.068253	0.329507	0	2	15	telomere localization
GO:0044319 wound healing, spreading of cells	2	0.468	0.133	Biological Process	0.068253	0.329507	0	2	15	wound healing, spreading of cells
GO:0045571 negative regulation of imaginal disc growth	2	0.468	0.133	Biological Process	0.068253	0.329507	2	0	15	negative regulation of imaginal disc growth
GO:0046457 prostanoid biosynthetic process	2	0.468	0.133	Biological Process	0.068253	0.329507	2	0	15	prostanoid biosynthetic process
GO:0048538 thymus development	2	0.468	0.133	Biological Process	0.068253	0.329507	2	0	15	thymus development
GO:0048557 embryonic digestive tract morphogenesis	2	0.468	0.133	Biological Process	0.068253	0.329507	1	1	15	embryonic digestive tract morphogenesis
GO:0090505 epiboly involved in wound healing	2	0.468	0.133	Biological Process	0.068253	0.329507	0	2	15	epiboly involved in wound healing
GO:1904799 regulation of neuron remodeling	2	0.468	0.133	Biological Process	0.068253	0.329507	1	1	15	regulation of neuron remodeling
GO:0007447 imaginal disc pattern formation	5	1.171	0.066	Biological Process	0.0687013	0.331333	5	0	76	imaginal disc pattern formation
GO:0000272 polysaccharide catabolic process	3	0.703	0.091	Biological Process	0.0690273	0.331892	2	1	33	polysaccharide catabolic process
GO:0072599 establishment of protein localization to endoplasmic reticulum	3	0.703	0.091	Biological Process	0.0690273	0.331892	0	3	33	establishment of protein localization to endoplasmic reticulum
GO:0090207 regulation of triglyceride metabolic process	3	0.703	0.091	Biological Process	0.0690273	0.331892	3	0	33	regulation of triglyceride metabolic process
GO:0001101 response to acid chemical	9	2.108	0.051	Biological Process	0.0696953	0.334424	6	3	176	response to acid chemical
GO:0001525 angiogenesis	9	2.108	0.051	Biological Process	0.0696953	0.334424	9	0	176	angiogenesis
GO:0002064 epithelial cell development	16	3.747	0.043	Biological Process	0.0701728	0.336171	12	4	369	epithelial cell development
GO:0010771 negative regulation of cell morphogenesis involved in differentiation	4	0.937	0.074	Biological Process	0.0702608	0.336171	3	1	54	negative regulation of cell morphogenesis involved in differentiation
GO:0007517 muscle organ development	12	2.81	0.047	Biological Process	0.0702722	0.336171	12	0	257	muscle organ development
GO:0003008 system process	39	9.133	0.037	Biological Process	0.070684	0.3378	32	7	1060	system process
GO:0048514 blood vessel morphogenesis	11	2.576	0.048	Biological Process	0.0707653	0.337847	11	0	230	blood vessel morphogenesis
GO:0000122 negative regulation of transcription from RNA polymerase II promoter	19	4.45	0.041	Biological Process	0.0733072	0.341201	17	2	458	negative regulation of transcription from RNA polymerase II promoter
GO:0044699 single-organism process	346	81.03	0.03	Biological Process	0.0734611	0.341201	206	140	11538	single-organism process
GO:0001568 blood vessel development	12	2.81	0.046	Biological Process	0.0735115	0.341201	11	1	259	blood vessel development
GO:0055072 iron ion homeostasis	4	0.937	0.073	Biological Process	0.0741272	0.341201	0	4	55	iron ion homeostasis
GO:1901264 carbohydrate derivative transport	4	0.937	0.073	Biological Process	0.0741272	0.341201	3	1	55	carbohydrate derivative transport
GO:0003208 cardiac ventricle morphogenesis	3	0.703	0.088	Biological Process	0.0741523	0.341201	3	0	34	cardiac ventricle morphogenesis
GO:0050764 regulation of phagocytosis	3	0.703	0.088	Biological Process	0.0741523	0.341201	2	1	34	regulation of phagocytosis
GO:0022603 regulation of anatomical structure morphogenesis	24	5.621	0.04	Biological Process	0.0748367	0.341201	21	3	607	regulation of anatomical structure morphogenesis
GO:0046661 male sex differentiation	6	1.405	0.059	Biological Process	0.0750672	0.341201	5	1	102	male sex differentiation
GO:0043254 regulation of protein complex assembly	12	2.81	0.046	Biological Process	0.0751666	0.341201	8	4	260	regulation of protein complex assembly
GO:1901565 organonitrogen compound catabolic process	13	3.044	0.045	Biological Process	0.0755107	0.341201	10	3	288	organonitrogen compound catabolic process
GO:0003148 outflow tract septum morphogenesis	2	0.468	0.125	Biological Process	0.0765554	0.341201	2	0	16	outflow tract septum morphogenesis
GO:0006706 steroid catabolic process	2	0.468	0.125	Biological Process	0.0765554	0.341201	2	0	16	steroid catabolic process
GO:0007432 salivary gland boundary specification	2	0.468	0.125	Biological Process	0.0765554	0.341201	2	0	16	salivary gland boundary specification
GO:0007628 adult walking behavior	2	0.468	0.125	Biological Process	0.0765554	0.341201	2	0	16	adult walking behavior
GO:0010633 negative regulation of epithelial cell migration	2	0.468	0.125	Biological Process	0.0765554	0.341201	2	0	16	negative regulation of epithelial cell migration
GO:0019359 nicotinamide nucleotide biosynthetic process	2	0.468	0.125	Biological Process	0.0765554	0.341201	0	2	16	nicotinamide nucleotide biosynthetic process
GO:0035385 Roundabout signaling pathway	2	0.468	0.125	Biological Process	0.0765554	0.341201	2	0	16	Roundabout signaling pathway
GO:0048668 collateral sprouting	2	0.468	0.125	Biological Process	0.0765554	0.341201	1	1	16	collateral sprouting
GO:0055021 regulation of cardiac muscle tissue growth	2	0.468	0.125	Biological Process	0.0765554	0.341201	2	0	16	regulation of cardiac muscle tissue growth
GO:0090151 establishment of protein localization to mitochondrial membrane	2	0.468	0.125	Biological Process	0.0765554	0.341201	1	1	16	establishment of protein localization to mitochondrial membrane
GO:1903859 regulation of dendrite extension	2	0.468	0.125	Biological Process	0.0765554	0.341201	2	0	16	regulation of dendrite extension
GO:0060560 developmental growth involved in morphogenesis	11	2.576	0.047	Biological Process	0.0777878	0.341201	7	4	234	developmental growth involved in morphogenesis
GO:0030010 establishment of cell polarity	7	1.639	0.055	Biological Process	0.0778217	0.341201	3	4	128	establishment of cell polarity
GO:0007306 eggshell chorion assembly	4	0.937	0.071	Biological Process	0.0780992	0.341201	3	1	56	eggshell chorion assembly
GO:0030301 cholesterol transport	4	0.937	0.071	Biological Process	0.0780992	0.341201	4	0	56	cholesterol transport
GO:0046620 regulation of organ growth	4	0.937	0.071	Biological Process	0.0780992	0.341201	4	0	56	regulation of organ growth
GO:0007274 neuromuscular synaptic transmission	5	1.171	0.063	Biological Process	0.0782851	0.341201	4	1	79	neuromuscular synaptic transmission
GO:0051651 maintenance of location in cell	5	1.171	0.063	Biological Process	0.0782851	0.341201	2	3	79	maintenance of location in cell
GO:0051241 negative regulation of multicellular organismal process	22	5.152	0.04	Biological Process	0.078848	0.341201	19	3	551	negative regulation of multicellular organismal process
GO:0048589 developmental growth	24	5.621	0.039	Biological Process	0.0791899	0.341201	17	7	611	developmental growth
GO:0019432 triglyceride biosynthetic process	3	0.703	0.086	Biological Process	0.079441	0.341201	3	0	35	triglyceride biosynthetic process
GO:1901658 glycosyl compound catabolic process	3	0.703	0.086	Biological Process	0.079441	0.341201	2	1	35	glycosyl compound catabolic process
GO:2000179 positive regulation of neural precursor cell proliferation	3	0.703	0.086	Biological Process	0.079441	0.341201	3	0	35	positive regulation of neural precursor cell proliferation
GO:0048638 regulation of developmental growth	13	3.044	0.045	Biological Process	0.0803593	0.341201	11	2	291	regulation of developmental growth
GO:0010769 regulation of cell morphogenesis involved in differentiation	10	2.342	0.048	Biological Process	0.0821089	0.341201	8	2	209	regulation of cell morphogenesis involved in differentiation
GO:0051321 meiotic cell cycle	13	3.044	0.044	Biological Process	0.0836997	0.341201	2	11	293	meiotic cell cycle
GO:0051235 maintenance of location	10	2.342	0.048	Biological Process	0.0841225	0.341201	7	3	210	maintenance of location
GO:0001408 guanine nucleotide transport	1	0.234	0.333	Biological Process	0.0842079	0.341201	1	0	3	guanine nucleotide transport
GO:0001773 myeloid dendritic cell activation	1	0.234	0.333	Biological Process	0.0842079	0.341201	1	0	3	myeloid dendritic cell activation
GO:0001878 response to yeast	1	0.234	0.333	Biological Process	0.0842079	0.341201	1	0	3	response to yeast
GO:0002074 extraocular skeletal muscle development	1	0.234	0.333	Biological Process	0.0842079	0.341201	1	0	3	extraocular skeletal muscle development
GO:0003174 mitral valve development	1	0.234	0.333	Biological Process	0.0842079	0.341201	1	0	3	mitral valve development
GO:0003183 mitral valve morphogenesis	1	0.234	0.333	Biological Process	0.0842079	0.341201	1	0	3	mitral valve morphogenesis
GO:0003190 atrioventricular valve formation	1	0.234	0.333	Biological Process	0.0842079	0.341201	1	0	3	atrioventricular valve formation
GO:0003337 mesenchymal to epithelial transition involved in metanephros morphogenesis	1	0.234	0.333	Biological Process	0.0842079	0.341201	1	0	3	mesenchymal to epithelial transition involved in metanephros morphogenesis
GO:0003339 regulation of mesenchymal to epithelial transition involved in metanephros morphogenesis	1	0.234	0.333	Biological Process	0.0842079	0.341201	1	0	3	regulation of mesenchymal to epithelial transition involved in metanephros morphogenesis
GO:0003340 negative regulation of mesenchymal to epithelial transition involved in metanephros morphogenesis	1	0.234	0.333	Biological Process	0.0842079	0.341201	1	0	3	negative regulation of mesenchymal to epithelial transition involved in metanephros morphogenesis
GO:0006407 rRNA export from nucleus	1	0.234	0.333	Biological Process	0.0842079	0.341201	0	1	3	rRNA export from nucleus
GO:0006567 threonine catabolic process	1	0.234	0.333	Biological Process	0.0842079	0.341201	1	0	3	threonine catabolic process
GO:0006581 acetylcholine catabolic process	1	0.234	0.333	Biological Process	0.0842079	0.341201	0	1	3	acetylcholine catabolic process
GO:0006696 ergosterol biosynthetic process	1	0.234	0.333	Biological Process	0.0842079	0.341201	0	1	3	ergosterol biosynthetic process
GO:0006701 progesterone biosynthetic process	1	0.234	0.333	Biological Process	0.0842079	0.341201	1	0	3	progesterone biosynthetic process
GO:0006741 NADP biosynthetic process	1	0.234	0.333	Biological Process	0.0842079	0.341201	0	1	3	NADP biosynthetic process
GO:0007258 JUN phosphorylation	1	0.234	0.333	Biological Process	0.0842079	0.341201	0	1	3	JUN phosphorylation
GO:0007385 specification of segmental identity, abdomen	1	0.234	0.333	Biological Process	0.0842079	0.341201	1	0	3	specification of segmental identity, abdomen
GO:0007441 anterior midgut (ectodermal) morphogenesis	1	0.234	0.333	Biological Process	0.0842079	0.341201	0	1	3	anterior midgut (ectodermal) morphogenesis
GO:0008204 ergosterol metabolic process	1	0.234	0.333	Biological Process	0.0842079	0.341201	0	1	3	ergosterol metabolic process
GO:0008614 pyridoxine metabolic process	1	0.234	0.333	Biological Process	0.0842079	0.341201	1	0	3	pyridoxine metabolic process
GO:0008615 pyridoxine biosynthetic process	1	0.234	0.333	Biological Process	0.0842079	0.341201	1	0	3	pyridoxine biosynthetic process
GO:0009051 pentose-phosphate shunt, oxidative branch	1	0.234	0.333	Biological Process	0.0842079	0.341201	1	0	3	pentose-phosphate shunt, oxidative branch
GO:0009443 pyridoxal 5'-phosphate salvage	1	0.234	0.333	Biological Process	0.0842079	0.341201	0	1	3	pyridoxal 5'-phosphate salvage
GO:0009737 response to abscisic acid	1	0.234	0.333	Biological Process	0.0842079	0.341201	0	1	3	response to abscisic acid
GO:0009908 flower development	1	0.234	0.333	Biological Process	0.0842079	0.341201	0	1	3	flower development
GO:0010832 negative regulation of myotube differentiation	1	0.234	0.333	Biological Process	0.0842079	0.341201	1	0	3	negative regulation of myotube differentiation
GO:0010956 negative regulation of calcidiol 1-monooxygenase activity	1	0.234	0.333	Biological Process	0.0842079	0.341201	1	0	3	negative regulation of calcidiol 1-monooxygenase activity
GO:0010968 regulation of microtubule nucleation	1	0.234	0.333	Biological Process	0.0842079	0.341201	0	1	3	regulation of microtubule nucleation
GO:0021523 somatic motor neuron differentiation	1	0.234	0.333	Biological Process	0.0842079	0.341201	1	0	3	somatic motor neuron differentiation
GO:0021538 epithalamus development	1	0.234	0.333	Biological Process	0.0842079	0.341201	1	0	3	epithalamus development
GO:0021554 optic nerve development	1	0.234	0.333	Biological Process	0.0842079	0.341201	1	0	3	optic nerve development
GO:0021555 midbrain-hindbrain boundary morphogenesis	1	0.234	0.333	Biological Process	0.0842079	0.341201	1	0	3	midbrain-hindbrain boundary morphogenesis
GO:0021773 striatal medium spiny neuron differentiation	1	0.234	0.333	Biological Process	0.0842079	0.341201	1	0	3	striatal medium spiny neuron differentiation
GO:0021861 forebrain radial glial cell differentiation	1	0.234	0.333	Biological Process	0.0842079	0.341201	1	0	3	forebrain radial glial cell differentiation
GO:0021936 regulation of cerebellar granule cell precursor proliferation	1	0.234	0.333	Biological Process	0.0842079	0.341201	1	0	3	regulation of cerebellar granule cell precursor proliferation
GO:0021986 habenula development	1	0.234	0.333	Biological Process	0.0842079	0.341201	1	0	3	habenula development
GO:0030243 cellulose metabolic process	1	0.234	0.333	Biological Process	0.0842079	0.341201	0	1	3	cellulose metabolic process
GO:0031129 inductive cell-cell signaling	1	0.234	0.333	Biological Process	0.0842079	0.341201	1	0	3	inductive cell-cell signaling
GO:0031938 regulation of chromatin silencing at telomere	1	0.234	0.333	Biological Process	0.0842079	0.341201	0	1	3	regulation of chromatin silencing at telomere
GO:0032364 oxygen homeostasis	1	0.234	0.333	Biological Process	0.0842079	0.341201	1	0	3	oxygen homeostasis
GO:0033483 gas homeostasis	1	0.234	0.333	Biological Process	0.0842079	0.341201	1	0	3	gas homeostasis
GO:0035701 hematopoietic stem cell migration	1	0.234	0.333	Biological Process	0.0842079	0.341201	1	0	3	hematopoietic stem cell migration
GO:0036245 cellular response to menadione	1	0.234	0.333	Biological Process	0.0842079	0.341201	0	1	3	cellular response to menadione
GO:0036514 dopaminergic neuron axon guidance	1	0.234	0.333	Biological Process	0.0842079	0.341201	1	0	3	dopaminergic neuron axon guidance
GO:0042360 vitamin E metabolic process	1	0.234	0.333	Biological Process	0.0842079	0.341201	1	0	3	vitamin E metabolic process
GO:0042487 regulation of odontogenesis of dentin-containing tooth	1	0.234	0.333	Biological Process	0.0842079	0.341201	1	0	3	regulation of odontogenesis of dentin-containing tooth
GO:0042683 negative regulation of compound eye cone cell fate specification	1	0.234	0.333	Biological Process	0.0842079	0.341201	1	0	3	negative regulation of compound eye cone cell fate specification
GO:0042819 vitamin B6 biosynthetic process	1	0.234	0.333	Biological Process	0.0842079	0.341201	1	0	3	vitamin B6 biosynthetic process
GO:0042998 positive regulation of Golgi to plasma membrane protein transport	1	0.234	0.333	Biological Process	0.0842079	0.341201	1	0	3	positive regulation of Golgi to plasma membrane protein transport
GO:0043011 myeloid dendritic cell differentiation	1	0.234	0.333	Biological Process	0.0842079	0.341201	1	0	3	myeloid dendritic cell differentiation
GO:0043282 pharyngeal muscle development	1	0.234	0.333	Biological Process	0.0842079	0.341201	1	0	3	pharyngeal muscle development
GO:0043497 regulation of protein heterodimerization activity	1	0.234	0.333	Biological Process	0.0842079	0.341201	1	0	3	regulation of protein heterodimerization activity
GO:0044107 cellular alcohol metabolic process	1	0.234	0.333	Biological Process	0.0842079	0.341201	0	1	3	cellular alcohol metabolic process
GO:0044108 cellular alcohol biosynthetic process	1	0.234	0.333	Biological Process	0.0842079	0.341201	0	1	3	cellular alcohol biosynthetic process
GO:0044111 development involved in symbiotic interaction	1	0.234	0.333	Biological Process	0.0842079	0.341201	0	1	3	development involved in symbiotic interaction
GO:0044115 development of symbiont involved in interaction with host	1	0.234	0.333	Biological Process	0.0842079	0.341201	0	1	3	development of symbiont involved in interaction with host
GO:0044256 protein digestion	1	0.234	0.333	Biological Process	0.0842079	0.341201	1	0	3	protein digestion
GO:0044336 canonical Wnt signaling pathway involved in negative regulation of apoptotic process	1	0.234	0.333	Biological Process	0.0842079	0.341201	1	0	3	canonical Wnt signaling pathway involved in negative regulation of apoptotic process
GO:0044789 modulation by host of viral release from host cell	1	0.234	0.333	Biological Process	0.0842079	0.341201	1	0	3	modulation by host of viral release from host cell
GO:0044791 positive regulation by host of viral release from host cell	1	0.234	0.333	Biological Process	0.0842079	0.341201	1	0	3	positive regulation by host of viral release from host cell
GO:0045123 cellular extravasation	1	0.234	0.333	Biological Process	0.0842079	0.341201	0	1	3	cellular extravasation
GO:0045977 positive regulation of mitotic cell cycle, embryonic	1	0.234	0.333	Biological Process	0.0842079	0.341201	1	0	3	positive regulation of mitotic cell cycle, embryonic
GO:0046680 response to DDT	1	0.234	0.333	Biological Process	0.0842079	0.341201	1	0	3	response to DDT
GO:0046836 glycolipid transport	1	0.234	0.333	Biological Process	0.0842079	0.341201	0	1	3	glycolipid transport
GO:0048367 shoot system development	1	0.234	0.333	Biological Process	0.0842079	0.341201	0	1	3	shoot system development
GO:0048615 embryonic anterior midgut (ectodermal) morphogenesis	1	0.234	0.333	Biological Process	0.0842079	0.341201	0	1	3	embryonic anterior midgut (ectodermal) morphogenesis
GO:0048674 collateral sprouting of injured axon	1	0.234	0.333	Biological Process	0.0842079	0.341201	0	1	3	collateral sprouting of injured axon
GO:0050901 leukocyte tethering or rolling	1	0.234	0.333	Biological Process	0.0842079	0.341201	0	1	3	leukocyte tethering or rolling
GO:0050932 regulation of pigment cell differentiation	1	0.234	0.333	Biological Process	0.0842079	0.341201	0	1	3	regulation of pigment cell differentiation
GO:0050942 positive regulation of pigment cell differentiation	1	0.234	0.333	Biological Process	0.0842079	0.341201	0	1	3	positive regulation of pigment cell differentiation
GO:0051615 histamine uptake	1	0.234	0.333	Biological Process	0.0842079	0.341201	1	0	3	histamine uptake
GO:0060314 regulation of ryanodine-sensitive calcium-release channel activity	1	0.234	0.333	Biological Process	0.0842079	0.341201	1	0	3	regulation of ryanodine-sensitive calcium-release channel activity
GO:0060509 Type I pneumocyte differentiation	1	0.234	0.333	Biological Process	0.0842079	0.341201	1	0	3	Type I pneumocyte differentiation
GO:0060534 trachea cartilage development	1	0.234	0.333	Biological Process	0.0842079	0.341201	1	0	3	trachea cartilage development
GO:0060535 trachea cartilage morphogenesis	1	0.234	0.333	Biological Process	0.0842079	0.341201	1	0	3	trachea cartilage morphogenesis
GO:0060539 diaphragm development	1	0.234	0.333	Biological Process	0.0842079	0.341201	1	0	3	diaphragm development
GO:0060558 regulation of calcidiol 1-monooxygenase activity	1	0.234	0.333	Biological Process	0.0842079	0.341201	1	0	3	regulation of calcidiol 1-monooxygenase activity
GO:0060716 labyrinthine layer blood vessel development	1	0.234	0.333	Biological Process	0.0842079	0.341201	1	0	3	labyrinthine layer blood vessel development
GO:0060948 cardiac vascular smooth muscle cell development	1	0.234	0.333	Biological Process	0.0842079	0.341201	1	0	3	cardiac vascular smooth muscle cell development
GO:0061314 Notch signaling involved in heart development	1	0.234	0.333	Biological Process	0.0842079	0.341201	1	0	3	Notch signaling involved in heart development
GO:0061756 leukocyte adhesion to vascular endothelial cell	1	0.234	0.333	Biological Process	0.0842079	0.341201	0	1	3	leukocyte adhesion to vascular endothelial cell
GO:0070099 regulation of chemokine-mediated signaling pathway	1	0.234	0.333	Biological Process	0.0842079	0.341201	1	0	3	regulation of chemokine-mediated signaling pathway
GO:0070100 negative regulation of chemokine-mediated signaling pathway	1	0.234	0.333	Biological Process	0.0842079	0.341201	1	0	3	negative regulation of chemokine-mediated signaling pathway
GO:0070103 regulation of interleukin-6-mediated signaling pathway	1	0.234	0.333	Biological Process	0.0842079	0.341201	1	0	3	regulation of interleukin-6-mediated signaling pathway
GO:0070105 positive regulation of interleukin-6-mediated signaling pathway	1	0.234	0.333	Biological Process	0.0842079	0.341201	1	0	3	positive regulation of interleukin-6-mediated signaling pathway
GO:0070729 cyclic nucleotide transport	1	0.234	0.333	Biological Process	0.0842079	0.341201	1	0	3	cyclic nucleotide transport
GO:0070731 cGMP transport	1	0.234	0.333	Biological Process	0.0842079	0.341201	1	0	3	cGMP transport
GO:0072038 mesenchymal stem cell maintenance involved in nephron morphogenesis	1	0.234	0.333	Biological Process	0.0842079	0.341201	1	0	3	mesenchymal stem cell maintenance involved in nephron morphogenesis
GO:0072070 loop of Henle development	1	0.234	0.333	Biological Process	0.0842079	0.341201	1	0	3	loop of Henle development
GO:0072092 ureteric bud invasion	1	0.234	0.333	Biological Process	0.0842079	0.341201	1	0	3	ureteric bud invasion
GO:0072093 metanephric renal vesicle formation	1	0.234	0.333	Biological Process	0.0842079	0.341201	1	0	3	metanephric renal vesicle formation
GO:0072161 mesenchymal cell differentiation involved in kidney development	1	0.234	0.333	Biological Process	0.0842079	0.341201	1	0	3	mesenchymal cell differentiation involved in kidney development
GO:0072162 metanephric mesenchymal cell differentiation	1	0.234	0.333	Biological Process	0.0842079	0.341201	1	0	3	metanephric mesenchymal cell differentiation
GO:0072173 metanephric tubule morphogenesis	1	0.234	0.333	Biological Process	0.0842079	0.341201	1	0	3	metanephric tubule morphogenesis
GO:0072189 ureter development	1	0.234	0.333	Biological Process	0.0842079	0.341201	1	0	3	ureter development
GO:0072217 negative regulation of metanephros development	1	0.234	0.333	Biological Process	0.0842079	0.341201	1	0	3	negative regulation of metanephros development
GO:0072283 metanephric renal vesicle morphogenesis	1	0.234	0.333	Biological Process	0.0842079	0.341201	1	0	3	metanephric renal vesicle morphogenesis
GO:0072309 mesenchymal stem cell maintenance involved in metanephric nephron morphogenesis	1	0.234	0.333	Biological Process	0.0842079	0.341201	1	0	3	mesenchymal stem cell maintenance involved in metanephric nephron morphogenesis
GO:0090004 positive regulation of establishment of protein localization to plasma membrane	1	0.234	0.333	Biological Process	0.0842079	0.341201	1	0	3	positive regulation of establishment of protein localization to plasma membrane
GO:0090009 primitive streak formation	1	0.234	0.333	Biological Process	0.0842079	0.341201	1	0	3	primitive streak formation
GO:0090054 regulation of chromatin silencing at silent mating-type cassette	1	0.234	0.333	Biological Process	0.0842079	0.341201	0	1	3	regulation of chromatin silencing at silent mating-type cassette
GO:0090063 positive regulation of microtubule nucleation	1	0.234	0.333	Biological Process	0.0842079	0.341201	0	1	3	positive regulation of microtubule nucleation
GO:0090210 regulation of establishment of blood-brain barrier	1	0.234	0.333	Biological Process	0.0842079	0.341201	1	0	3	regulation of establishment of blood-brain barrier
GO:0090212 negative regulation of establishment of blood-brain barrier	1	0.234	0.333	Biological Process	0.0842079	0.341201	1	0	3	negative regulation of establishment of blood-brain barrier
GO:0090558 plant epidermis development	1	0.234	0.333	Biological Process	0.0842079	0.341201	0	1	3	plant epidermis development
GO:0090567 reproductive shoot system development	1	0.234	0.333	Biological Process	0.0842079	0.341201	0	1	3	reproductive shoot system development
GO:0097010 eukaryotic translation initiation factor 4F complex assembly	1	0.234	0.333	Biological Process	0.0842079	0.341201	0	1	3	eukaryotic translation initiation factor 4F complex assembly
GO:0097028 dendritic cell differentiation	1	0.234	0.333	Biological Process	0.0842079	0.341201	1	0	3	dendritic cell differentiation
GO:0098501 polynucleotide dephosphorylation	1	0.234	0.333	Biological Process	0.0842079	0.341201	0	1	3	polynucleotide dephosphorylation
GO:0099402 plant organ development	1	0.234	0.333	Biological Process	0.0842079	0.341201	0	1	3	plant organ development
GO:1901187 regulation of ephrin receptor signaling pathway	1	0.234	0.333	Biological Process	0.0842079	0.341201	1	0	3	regulation of ephrin receptor signaling pathway
GO:1901628 positive regulation of postsynaptic membrane organization	1	0.234	0.333	Biological Process	0.0842079	0.341201	0	1	3	positive regulation of postsynaptic membrane organization
GO:1902668 negative regulation of axon guidance	1	0.234	0.333	Biological Process	0.0842079	0.341201	1	0	3	negative regulation of axon guidance
GO:1903386 negative regulation of homophilic cell adhesion	1	0.234	0.333	Biological Process	0.0842079	0.341201	0	1	3	negative regulation of homophilic cell adhesion
GO:1903684 regulation of border follicle cell migration	1	0.234	0.333	Biological Process	0.0842079	0.341201	0	1	3	regulation of border follicle cell migration
GO:1903688 positive regulation of border follicle cell migration	1	0.234	0.333	Biological Process	0.0842079	0.341201	0	1	3	positive regulation of border follicle cell migration
GO:1903909 regulation of receptor clustering	1	0.234	0.333	Biological Process	0.0842079	0.341201	0	1	3	regulation of receptor clustering
GO:1903911 positive regulation of receptor clustering	1	0.234	0.333	Biological Process	0.0842079	0.341201	0	1	3	positive regulation of receptor clustering
GO:1904393 regulation of skeletal muscle acetylcholine-gated channel clustering	1	0.234	0.333	Biological Process	0.0842079	0.341201	0	1	3	regulation of skeletal muscle acetylcholine-gated channel clustering
GO:1904395 positive regulation of skeletal muscle acetylcholine-gated channel clustering	1	0.234	0.333	Biological Process	0.0842079	0.341201	0	1	3	positive regulation of skeletal muscle acetylcholine-gated channel clustering
GO:1904923 regulation of mitophagy in response to mitochondrial depolarization	1	0.234	0.333	Biological Process	0.0842079	0.341201	0	1	3	regulation of mitophagy in response to mitochondrial depolarization
GO:1904925 positive regulation of mitophagy in response to mitochondrial depolarization	1	0.234	0.333	Biological Process	0.0842079	0.341201	0	1	3	positive regulation of mitophagy in response to mitochondrial depolarization
GO:1904938 planar cell polarity pathway involved in axon guidance	1	0.234	0.333	Biological Process	0.0842079	0.341201	1	0	3	planar cell polarity pathway involved in axon guidance
GO:1990705 cholangiocyte proliferation	1	0.234	0.333	Biological Process	0.0842079	0.341201	1	0	3	cholangiocyte proliferation
GO:2000383 regulation of ectoderm development	1	0.234	0.333	Biological Process	0.0842079	0.341201	1	0	3	regulation of ectoderm development
GO:2000384 negative regulation of ectoderm development	1	0.234	0.333	Biological Process	0.0842079	0.341201	1	0	3	negative regulation of ectoderm development
GO:2000698 positive regulation of epithelial cell differentiation involved in kidney development	1	0.234	0.333	Biological Process	0.0842079	0.341201	1	0	3	positive regulation of epithelial cell differentiation involved in kidney development
GO:2000742 regulation of anterior head development	1	0.234	0.333	Biological Process	0.0842079	0.341201	1	0	3	regulation of anterior head development
GO:2000744 positive regulation of anterior head development	1	0.234	0.333	Biological Process	0.0842079	0.341201	1	0	3	positive regulation of anterior head development
GO:2000768 positive regulation of nephron tubule epithelial cell differentiation	1	0.234	0.333	Biological Process	0.0842079	0.341201	1	0	3	positive regulation of nephron tubule epithelial cell differentiation
GO:2000793 cell proliferation involved in heart valve development	1	0.234	0.333	Biological Process	0.0842079	0.341201	1	0	3	cell proliferation involved in heart valve development
GO:2000811 negative regulation of anoikis	1	0.234	0.333	Biological Process	0.0842079	0.341201	1	0	3	negative regulation of anoikis
GO:2001012 mesenchymal cell differentiation involved in renal system development	1	0.234	0.333	Biological Process	0.0842079	0.341201	1	0	3	mesenchymal cell differentiation involved in renal system development
GO:0043604 amide biosynthetic process	28	6.557	0.038	Biological Process	0.084657	0.341201	7	21	737	amide biosynthetic process
GO:0051960 regulation of nervous system development	25	5.855	0.039	Biological Process	0.0846994	0.341201	21	4	646	regulation of nervous system development
GO:0040007 growth	31	7.26	0.037	Biological Process	0.0848199	0.341201	19	12	829	growth
GO:0033344 cholesterol efflux	3	0.703	0.083	Biological Process	0.0848889	0.341201	3	0	36	cholesterol efflux
GO:0060976 coronary vasculature development	3	0.703	0.083	Biological Process	0.0848889	0.341201	2	1	36	coronary vasculature development
GO:0008049 male courtship behavior	5	1.171	0.062	Biological Process	0.0850527	0.341201	4	1	81	male courtship behavior
GO:0014014 negative regulation of gliogenesis	2	0.468	0.118	Biological Process	0.0851562	0.341201	2	0	17	negative regulation of gliogenesis
GO:0019363 pyridine nucleotide biosynthetic process	2	0.468	0.118	Biological Process	0.0851562	0.341201	0	2	17	pyridine nucleotide biosynthetic process
GO:0035721 intraciliary retrograde transport	2	0.468	0.118	Biological Process	0.0851562	0.341201	2	0	17	intraciliary retrograde transport
GO:0045604 regulation of epidermal cell differentiation	2	0.468	0.118	Biological Process	0.0851562	0.341201	2	0	17	regulation of epidermal cell differentiation
GO:0060038 cardiac muscle cell proliferation	2	0.468	0.118	Biological Process	0.0851562	0.341201	2	0	17	cardiac muscle cell proliferation
GO:0060117 auditory receptor cell development	2	0.468	0.118	Biological Process	0.0851562	0.341201	2	0	17	auditory receptor cell development
GO:0060420 regulation of heart growth	2	0.468	0.118	Biological Process	0.0851562	0.341201	2	0	17	regulation of heart growth
GO:0072132 mesenchyme morphogenesis	2	0.468	0.118	Biological Process	0.0851562	0.341201	2	0	17	mesenchyme morphogenesis
GO:0072676 lymphocyte migration	2	0.468	0.118	Biological Process	0.0851562	0.341201	1	1	17	lymphocyte migration
GO:0090251 protein localization involved in establishment of planar polarity	2	0.468	0.118	Biological Process	0.0851562	0.341201	2	0	17	protein localization involved in establishment of planar polarity
GO:0090504 epiboly	2	0.468	0.118	Biological Process	0.0851562	0.341201	0	2	17	epiboly
GO:0098751 bone cell development	2	0.468	0.118	Biological Process	0.0851562	0.341201	2	0	17	bone cell development
GO:0044705 multi-organism reproductive behavior	8	1.874	0.051	Biological Process	0.0854713	0.342174	7	1	157	multi-organism reproductive behavior
GO:0065008 regulation of biological quality	87	20.375	0.033	Biological Process	0.0859779	0.343911	58	29	2623	regulation of biological quality
GO:0071356 cellular response to tumor necrosis factor	4	0.937	0.069	Biological Process	0.0863545	0.345126	3	1	58	cellular response to tumor necrosis factor
GO:0042455 ribonucleoside biosynthetic process	6	1.405	0.057	Biological Process	0.0866531	0.346028	1	5	106	ribonucleoside biosynthetic process
GO:0071363 cellular response to growth factor stimulus	13	3.044	0.044	Biological Process	0.0871269	0.347627	12	1	295	cellular response to growth factor stimulus
GO:0045597 positive regulation of cell differentiation	19	4.45	0.041	Biological Process	0.087499	0.348818	17	2	469	positive regulation of cell differentiation
GO:0098589 membrane region	38	8.315	0.044	Cellular Component	0.0236437	0.350925	30	8	854	membrane region
GO:0000329 fungal-type vacuole membrane	2	0.438	0.25	Cellular Component	0.025031	0.350925	0	2	8	fungal-type vacuole membrane
GO:0016600 flotillin complex	2	0.438	0.25	Cellular Component	0.025031	0.350925	1	1	8	flotillin complex
GO:0000445 THO complex part of transcription export complex	2	0.438	0.222	Cellular Component	0.0315121	0.350925	0	2	9	THO complex part of transcription export complex
GO:0000131 incipient cellular bud site	1	0.219	1	Cellular Component	0.0319023	0.350925	0	1	1	incipient cellular bud site
GO:0002193 MAML1-RBP-Jkappa- ICN1 complex	1	0.219	1	Cellular Component	0.0319023	0.350925	1	0	1	MAML1-RBP-Jkappa- ICN1 complex
GO:0009337 sulfite reductase complex (NADPH)	1	0.219	1	Cellular Component	0.0319023	0.350925	0	1	1	sulfite reductase complex (NADPH)
GO:0009524 phragmoplast	1	0.219	1	Cellular Component	0.0319023	0.350925	0	1	1	phragmoplast
GO:0014701 junctional sarcoplasmic reticulum membrane	1	0.219	1	Cellular Component	0.0319023	0.350925	1	0	1	junctional sarcoplasmic reticulum membrane
GO:0031934 mating-type region heterochromatin	1	0.219	1	Cellular Component	0.0319023	0.350925	0	1	1	mating-type region heterochromatin
GO:0032221 Rpd3S complex	1	0.219	1	Cellular Component	0.0319023	0.350925	0	1	1	Rpd3S complex
GO:0032541 cortical endoplasmic reticulum	1	0.219	1	Cellular Component	0.0319023	0.350925	0	1	1	cortical endoplasmic reticulum
GO:0033185 dolichol-phosphate-mannose synthase complex	1	0.219	1	Cellular Component	0.0319023	0.350925	0	1	1	dolichol-phosphate-mannose synthase complex
GO:0070210 Rpd3L-Expanded complex	1	0.219	1	Cellular Component	0.0319023	0.350925	0	1	1	Rpd3L-Expanded complex
GO:1902929 plasma membrane of growing cell tip	1	0.219	1	Cellular Component	0.0319023	0.350925	0	1	1	plasma membrane of growing cell tip
GO:1904602 serotonin-activated cation-selective channel complex	1	0.219	1	Cellular Component	0.0319023	0.350925	1	0	1	serotonin-activated cation-selective channel complex
GO:0060090 binding, bridging	6	1.296	0.062	Molecular Function	0.0718185	0.352873	2	4	96	binding, bridging
GO:0016763 transferase activity, transferring pentosyl groups	3	0.648	0.094	Molecular Function	0.0720465	0.352873	1	2	32	transferase activity, transferring pentosyl groups
GO:1901135 carbohydrate derivative metabolic process	35	8.197	0.037	Biological Process	0.0900457	0.358668	16	19	958	carbohydrate derivative metabolic process
GO:0035215 genital disc development	3	0.703	0.081	Biological Process	0.0904914	0.359536	2	1	37	genital disc development
GO:0046470 phosphatidylcholine metabolic process	3	0.703	0.081	Biological Process	0.0904914	0.359536	3	0	37	phosphatidylcholine metabolic process
GO:0050994 regulation of lipid catabolic process	3	0.703	0.081	Biological Process	0.0904914	0.359536	3	0	37	regulation of lipid catabolic process
GO:0015918 sterol transport	4	0.937	0.068	Biological Process	0.0906348	0.359804	4	0	59	sterol transport
GO:1901981 phosphatidylinositol phosphate binding	6	1.296	0.061	Molecular Function	0.0776459	0.36086	4	2	98	phosphatidylinositol phosphate binding
GO:0001227 transcriptional repressor activity, RNA polymerase II transcription regulatory region sequence-specific binding	7	1.512	0.057	Molecular Function	0.0808309	0.36086	7	0	123	transcriptional repressor activity, RNA polymerase II transcription regulatory region sequence-specific binding
GO:0016645 oxidoreductase activity, acting on the CH-NH group of donors	3	0.648	0.088	Molecular Function	0.0832148	0.36086	2	1	34	oxidoreductase activity, acting on the CH-NH group of donors
GO:0003951 NAD+ kinase activity	2	0.432	0.125	Molecular Function	0.0833739	0.36086	1	1	16	NAD+ kinase activity
GO:0005521 lamin binding	2	0.432	0.125	Molecular Function	0.0833739	0.36086	1	1	16	lamin binding
GO:0015450 P-P-bond-hydrolysis-driven protein transmembrane transporter activity	2	0.432	0.125	Molecular Function	0.0833739	0.36086	0	2	16	P-P-bond-hydrolysis-driven protein transmembrane transporter activity
GO:0016885 ligase activity, forming carbon-carbon bonds	2	0.432	0.125	Molecular Function	0.0833739	0.36086	2	0	16	ligase activity, forming carbon-carbon bonds
GO:0000702 oxidized base lesion DNA N-glycosylase activity	1	0.216	0.333	Molecular Function	0.0883334	0.36086	0	1	3	oxidized base lesion DNA N-glycosylase activity
GO:0003938 IMP dehydrogenase activity	1	0.216	0.333	Molecular Function	0.0883334	0.36086	0	1	3	IMP dehydrogenase activity
GO:0004415 hyalurononglucosaminidase activity	1	0.216	0.333	Molecular Function	0.0883334	0.36086	1	0	3	hyalurononglucosaminidase activity
GO:0004631 phosphomevalonate kinase activity	1	0.216	0.333	Molecular Function	0.0883334	0.36086	0	1	3	phosphomevalonate kinase activity
GO:0004645 phosphorylase activity	1	0.216	0.333	Molecular Function	0.0883334	0.36086	1	0	3	phosphorylase activity
GO:0004705 JUN kinase activity	1	0.216	0.333	Molecular Function	0.0883334	0.36086	0	1	3	JUN kinase activity
GO:0004733 pyridoxamine-phosphate oxidase activity	1	0.216	0.333	Molecular Function	0.0883334	0.36086	1	0	3	pyridoxamine-phosphate oxidase activity
GO:0004736 pyruvate carboxylase activity	1	0.216	0.333	Molecular Function	0.0883334	0.36086	1	0	3	pyruvate carboxylase activity
GO:0004815 aspartate-tRNA ligase activity	1	0.216	0.333	Molecular Function	0.0883334	0.36086	0	1	3	aspartate-tRNA ligase activity
GO:0004887 thyroid hormone receptor activity	1	0.216	0.333	Molecular Function	0.0883334	0.36086	0	1	3	thyroid hormone receptor activity
GO:0005250 A-type (transient outward) potassium channel activity	1	0.216	0.333	Molecular Function	0.0883334	0.36086	1	0	3	A-type (transient outward) potassium channel activity
GO:0005345 purine nucleobase transmembrane transporter activity	1	0.216	0.333	Molecular Function	0.0883334	0.36086	1	0	3	purine nucleobase transmembrane transporter activity
GO:0005395 eye pigment precursor transporter activity	1	0.216	0.333	Molecular Function	0.0883334	0.36086	1	0	3	eye pigment precursor transporter activity
GO:0008430 selenium binding	1	0.216	0.333	Molecular Function	0.0883334	0.36086	0	1	3	selenium binding
GO:0008431 vitamin E binding	1	0.216	0.333	Molecular Function	0.0883334	0.36086	1	0	3	vitamin E binding
GO:0008456 alpha-N-acetylgalactosaminidase activity	1	0.216	0.333	Molecular Function	0.0883334	0.36086	1	0	3	alpha-N-acetylgalactosaminidase activity
GO:0008465 glycerate dehydrogenase activity	1	0.216	0.333	Molecular Function	0.0883334	0.36086	1	0	3	glycerate dehydrogenase activity
GO:0008478 pyridoxal kinase activity	1	0.216	0.333	Molecular Function	0.0883334	0.36086	0	1	3	pyridoxal kinase activity
GO:0008479 queuine tRNA-ribosyltransferase activity	1	0.216	0.333	Molecular Function	0.0883334	0.36086	0	1	3	queuine tRNA-ribosyltransferase activity
GO:0008534 oxidized purine nucleobase lesion DNA N-glycosylase activity	1	0.216	0.333	Molecular Function	0.0883334	0.36086	0	1	3	oxidized purine nucleobase lesion DNA N-glycosylase activity
GO:0008558 guanine-transporting ATPase activity	1	0.216	0.333	Molecular Function	0.0883334	0.36086	1	0	3	guanine-transporting ATPase activity
GO:0015205 nucleobase transmembrane transporter activity	1	0.216	0.333	Molecular Function	0.0883334	0.36086	1	0	3	nucleobase transmembrane transporter activity
GO:0015208 guanine transmembrane transporter activity	1	0.216	0.333	Molecular Function	0.0883334	0.36086	1	0	3	guanine transmembrane transporter activity
GO:0016898 oxidoreductase activity, acting on the CH-OH group of donors, cytochrome as acceptor	1	0.216	0.333	Molecular Function	0.0883334	0.36086	0	1	3	oxidoreductase activity, acting on the CH-OH group of donors, cytochrome as acceptor
GO:0030629 U6 snRNA 3'-end binding	1	0.216	0.333	Molecular Function	0.0883334	0.36086	0	1	3	U6 snRNA 3'-end binding
GO:0032093 SAM domain binding	1	0.216	0.333	Molecular Function	0.0883334	0.36086	0	1	3	SAM domain binding
GO:0034057 RNA strand-exchange activity	1	0.216	0.333	Molecular Function	0.0883334	0.36086	0	1	3	RNA strand-exchange activity
GO:0042056 chemoattractant activity	1	0.216	0.333	Molecular Function	0.0883334	0.36086	1	0	3	chemoattractant activity
GO:0070025 carbon monoxide binding	1	0.216	0.333	Molecular Function	0.0883334	0.36086	1	0	3	carbon monoxide binding
GO:0070026 nitric oxide binding	1	0.216	0.333	Molecular Function	0.0883334	0.36086	1	0	3	nitric oxide binding
GO:0005507 copper ion binding	3	0.648	0.086	Molecular Function	0.0890602	0.362205	3	0	35	copper ion binding
GO:0006518 peptide metabolic process	29	6.792	0.037	Biological Process	0.0915605	0.363175	9	20	774	peptide metabolic process
GO:0071229 cellular response to acid chemical	6	1.405	0.056	Biological Process	0.0927942	0.36776	4	2	108	cellular response to acid chemical
GO:0009628 response to abiotic stimulus	32	7.494	0.037	Biological Process	0.0931729	0.368952	20	12	868	response to abiotic stimulus
GO:0090287 regulation of cellular response to growth factor stimulus	7	1.639	0.052	Biological Process	0.0937545	0.368959	7	0	134	regulation of cellular response to growth factor stimulus
GO:0006111 regulation of gluconeogenesis	2	0.468	0.111	Biological Process	0.0940316	0.368959	1	1	18	regulation of gluconeogenesis
GO:0006972 hyperosmotic response	2	0.468	0.111	Biological Process	0.0940316	0.368959	1	1	18	hyperosmotic response
GO:0010884 positive regulation of lipid storage	2	0.468	0.111	Biological Process	0.0940316	0.368959	2	0	18	positive regulation of lipid storage
GO:0014032 neural crest cell development	2	0.468	0.111	Biological Process	0.0940316	0.368959	2	0	18	neural crest cell development
GO:0019344 cysteine biosynthetic process	2	0.468	0.111	Biological Process	0.0940316	0.368959	0	2	18	cysteine biosynthetic process
GO:0030322 stabilization of membrane potential	2	0.468	0.111	Biological Process	0.0940316	0.368959	2	0	18	stabilization of membrane potential
GO:0046685 response to arsenic-containing substance	2	0.468	0.111	Biological Process	0.0940316	0.368959	0	2	18	response to arsenic-containing substance
GO:0051984 positive regulation of chromosome segregation	2	0.468	0.111	Biological Process	0.0940316	0.368959	0	2	18	positive regulation of chromosome segregation
GO:0071398 cellular response to fatty acid	2	0.468	0.111	Biological Process	0.0940316	0.368959	2	0	18	cellular response to fatty acid
GO:0090659 walking behavior	2	0.468	0.111	Biological Process	0.0940316	0.368959	2	0	18	walking behavior
GO:0001508 action potential	4	0.937	0.067	Biological Process	0.0950149	0.372509	2	2	60	action potential
GO:1990138 neuron projection extension	8	1.874	0.05	Biological Process	0.0953979	0.373701	5	3	161	neuron projection extension
GO:0010977 negative regulation of neuron projection development	5	1.171	0.06	Biological Process	0.0957603	0.37481	4	1	84	negative regulation of neuron projection development
GO:0051239 regulation of multicellular organismal process	57	13.349	0.034	Biological Process	0.0958681	0.374923	47	10	1662	regulation of multicellular organismal process
GO:0021575 hindbrain morphogenesis	3	0.703	0.079	Biological Process	0.0962436	0.375461	3	0	38	hindbrain morphogenesis
GO:0048644 muscle organ morphogenesis	3	0.703	0.079	Biological Process	0.0962436	0.375461	3	0	38	muscle organ morphogenesis
GO:2000737 negative regulation of stem cell differentiation	3	0.703	0.079	Biological Process	0.0962436	0.375461	3	0	38	negative regulation of stem cell differentiation
GO:0001944 vasculature development	12	2.81	0.044	Biological Process	0.0968879	0.377664	11	1	272	vasculature development
GO:0007155 cell adhesion	29	6.792	0.037	Biological Process	0.0971464	0.37836	22	7	779	cell adhesion
GO:0008202 steroid metabolic process	9	2.108	0.048	Biological Process	0.0978887	0.380926	7	2	189	steroid metabolic process
GO:0044708 single-organism behavior	21	4.918	0.039	Biological Process	0.099143	0.380926	17	4	537	single-organism behavior
GO:0060322 head development	21	4.918	0.039	Biological Process	0.099143	0.380926	18	3	537	head development
GO:0007424 open tracheal system development	11	2.576	0.045	Biological Process	0.0992896	0.380926	8	3	245	open tracheal system development
GO:0002573 myeloid leukocyte differentiation	4	0.937	0.066	Biological Process	0.099493	0.380926	4	0	61	myeloid leukocyte differentiation
GO:0042551 neuron maturation	4	0.937	0.066	Biological Process	0.099493	0.380926	3	1	61	neuron maturation
GO:0051129 negative regulation of cellular component organization	20	4.684	0.039	Biological Process	0.100553	0.380926	15	5	508	negative regulation of cellular component organization
GO:0021537 telencephalon development	8	1.874	0.049	Biological Process	0.100598	0.380926	7	1	163	telencephalon development
GO:0051093 negative regulation of developmental process	20	4.684	0.039	Biological Process	0.102008	0.380926	19	1	509	negative regulation of developmental process
GO:0016322 neuron remodeling	3	0.703	0.077	Biological Process	0.102141	0.380926	2	1	39	neuron remodeling
GO:0046460 neutral lipid biosynthetic process	3	0.703	0.077	Biological Process	0.102141	0.380926	3	0	39	neutral lipid biosynthetic process
GO:0046463 acylglycerol biosynthetic process	3	0.703	0.077	Biological Process	0.102141	0.380926	3	0	39	acylglycerol biosynthetic process
GO:1903725 regulation of phospholipid metabolic process	3	0.703	0.077	Biological Process	0.102141	0.380926	3	0	39	regulation of phospholipid metabolic process
GO:0030099 myeloid cell differentiation	7	1.639	0.051	Biological Process	0.102354	0.380926	5	2	137	myeloid cell differentiation
GO:0002526 acute inflammatory response	2	0.468	0.105	Biological Process	0.103158	0.380926	2	0	19	acute inflammatory response
GO:0009086 methionine biosynthetic process	2	0.468	0.105	Biological Process	0.103158	0.380926	0	2	19	methionine biosynthetic process
GO:0009301 snRNA transcription	2	0.468	0.105	Biological Process	0.103158	0.380926	0	2	19	snRNA transcription
GO:0032715 negative regulation of interleukin-6 production	2	0.468	0.105	Biological Process	0.103158	0.380926	1	1	19	negative regulation of interleukin-6 production
GO:0046849 bone remodeling	2	0.468	0.105	Biological Process	0.103158	0.380926	2	0	19	bone remodeling
GO:0048333 mesodermal cell differentiation	2	0.468	0.105	Biological Process	0.103158	0.380926	2	0	19	mesodermal cell differentiation
GO:0051353 positive regulation of oxidoreductase activity	2	0.468	0.105	Biological Process	0.103158	0.380926	2	0	19	positive regulation of oxidoreductase activity
GO:0060251 regulation of glial cell proliferation	2	0.468	0.105	Biological Process	0.103158	0.380926	2	0	19	regulation of glial cell proliferation
GO:0060982 coronary artery morphogenesis	2	0.468	0.105	Biological Process	0.103158	0.380926	2	0	19	coronary artery morphogenesis
GO:2000677 regulation of transcription regulatory region DNA binding	2	0.468	0.105	Biological Process	0.103158	0.380926	1	1	19	regulation of transcription regulatory region DNA binding
GO:0042391 regulation of membrane potential	10	2.342	0.046	Biological Process	0.103591	0.380926	8	2	219	regulation of membrane potential
GO:0006767 water-soluble vitamin metabolic process	4	0.937	0.065	Biological Process	0.104067	0.380926	3	1	62	water-soluble vitamin metabolic process
GO:0042542 response to hydrogen peroxide	4	0.937	0.065	Biological Process	0.104067	0.380926	4	0	62	response to hydrogen peroxide
GO:0050730 regulation of peptidyl-tyrosine phosphorylation	4	0.937	0.065	Biological Process	0.104067	0.380926	3	1	62	regulation of peptidyl-tyrosine phosphorylation
GO:0048588 developmental cell growth	9	2.108	0.047	Biological Process	0.105212	0.380926	5	4	192	developmental cell growth
GO:0070848 response to growth factor	13	3.044	0.043	Biological Process	0.105568	0.380926	12	1	305	response to growth factor
GO:0044707 single-multicellular organism process	153	35.831	0.031	Biological Process	0.105678	0.380926	122	31	4863	single-multicellular organism process
GO:0009110 vitamin biosynthetic process	3	0.703	0.075	Biological Process	0.108178	0.380926	2	1	40	vitamin biosynthetic process
GO:0043618 regulation of transcription from RNA polymerase II promoter in response to stress	3	0.703	0.075	Biological Process	0.108178	0.380926	2	1	40	regulation of transcription from RNA polymerase II promoter in response to stress
GO:0046503 glycerolipid catabolic process	3	0.703	0.075	Biological Process	0.108178	0.380926	3	0	40	glycerolipid catabolic process
GO:0048709 oligodendrocyte differentiation	3	0.703	0.075	Biological Process	0.108178	0.380926	3	0	40	oligodendrocyte differentiation
GO:0048844 artery morphogenesis	3	0.703	0.075	Biological Process	0.108178	0.380926	3	0	40	artery morphogenesis
GO:0006641 triglyceride metabolic process	4	0.937	0.063	Biological Process	0.108736	0.380926	3	1	63	triglyceride metabolic process
GO:0050920 regulation of chemotaxis	4	0.937	0.063	Biological Process	0.108736	0.380926	3	1	63	regulation of chemotaxis
GO:0044706 multi-multicellular organism process	10	2.342	0.045	Biological Process	0.110616	0.380926	8	2	222	multi-multicellular organism process
GO:0000103 sulfate assimilation	1	0.234	0.25	Biological Process	0.110674	0.380926	0	1	4	sulfate assimilation
GO:0001705 ectoderm formation	1	0.234	0.25	Biological Process	0.110674	0.380926	1	0	4	ectoderm formation
GO:0001840 neural plate development	1	0.234	0.25	Biological Process	0.110674	0.380926	1	0	4	neural plate development
GO:0002003 angiotensin maturation	1	0.234	0.25	Biological Process	0.110674	0.380926	1	0	4	angiotensin maturation
GO:0006566 threonine metabolic process	1	0.234	0.25	Biological Process	0.110674	0.380926	1	0	4	threonine metabolic process
GO:0007344 pronuclear fusion	1	0.234	0.25	Biological Process	0.110674	0.380926	0	1	4	pronuclear fusion
GO:0007486 imaginal disc-derived female genitalia development	1	0.234	0.25	Biological Process	0.110674	0.380926	1	0	4	imaginal disc-derived female genitalia development
GO:0009073 aromatic amino acid family biosynthetic process	1	0.234	0.25	Biological Process	0.110674	0.380926	0	1	4	aromatic amino acid family biosynthetic process
GO:0010957 negative regulation of vitamin D biosynthetic process	1	0.234	0.25	Biological Process	0.110674	0.380926	1	0	4	negative regulation of vitamin D biosynthetic process
GO:0014045 establishment of endothelial blood-brain barrier	1	0.234	0.25	Biological Process	0.110674	0.380926	1	0	4	establishment of endothelial blood-brain barrier
GO:0014807 regulation of somitogenesis	1	0.234	0.25	Biological Process	0.110674	0.380926	1	0	4	regulation of somitogenesis
GO:0015729 oxaloacetate transport	1	0.234	0.25	Biological Process	0.110674	0.380926	0	1	4	oxaloacetate transport
GO:0019747 regulation of isoprenoid metabolic process	1	0.234	0.25	Biological Process	0.110674	0.380926	0	1	4	regulation of isoprenoid metabolic process
GO:0021527 spinal cord association neuron differentiation	1	0.234	0.25	Biological Process	0.110674	0.380926	1	0	4	spinal cord association neuron differentiation
GO:0021902 commitment of neuronal cell to specific neuron type in forebrain	1	0.234	0.25	Biological Process	0.110674	0.380926	1	0	4	commitment of neuronal cell to specific neuron type in forebrain
GO:0023021 termination of signal transduction	1	0.234	0.25	Biological Process	0.110674	0.380926	0	1	4	termination of signal transduction
GO:0030241 skeletal muscle myosin thick filament assembly	1	0.234	0.25	Biological Process	0.110674	0.380926	1	0	4	skeletal muscle myosin thick filament assembly
GO:0030582 fruiting body development	1	0.234	0.25	Biological Process	0.110674	0.380926	0	1	4	fruiting body development
GO:0030702 chromatin silencing at centromere	1	0.234	0.25	Biological Process	0.110674	0.380926	0	1	4	chromatin silencing at centromere
GO:0030916 otic vesicle formation	1	0.234	0.25	Biological Process	0.110674	0.380926	1	0	4	otic vesicle formation
GO:0031268 pseudopodium organization	1	0.234	0.25	Biological Process	0.110674	0.380926	1	0	4	pseudopodium organization
GO:0031637 regulation of neuronal synaptic plasticity in response to neurotrophin	1	0.234	0.25	Biological Process	0.110674	0.380926	1	0	4	regulation of neuronal synaptic plasticity in response to neurotrophin
GO:0032505 reproduction of a single-celled organism	1	0.234	0.25	Biological Process	0.110674	0.380926	0	1	4	reproduction of a single-celled organism
GO:0033139 regulation of peptidyl-serine phosphorylation of STAT protein	1	0.234	0.25	Biological Process	0.110674	0.380926	1	0	4	regulation of peptidyl-serine phosphorylation of STAT protein
GO:0033563 dorsal/ventral axon guidance	1	0.234	0.25	Biological Process	0.110674	0.380926	1	0	4	dorsal/ventral axon guidance
GO:0034080 CENP-A containing nucleosome assembly	1	0.234	0.25	Biological Process	0.110674	0.380926	0	1	4	CENP-A containing nucleosome assembly
GO:0034356 NAD biosynthesis via nicotinamide riboside salvage pathway	1	0.234	0.25	Biological Process	0.110674	0.380926	0	1	4	NAD biosynthesis via nicotinamide riboside salvage pathway
GO:0034607 turning behavior involved in mating	1	0.234	0.25	Biological Process	0.110674	0.380926	1	0	4	turning behavior involved in mating
GO:0035263 genital disc sexually dimorphic development	1	0.234	0.25	Biological Process	0.110674	0.380926	1	0	4	genital disc sexually dimorphic development
GO:0035292 specification of segmental identity, trunk	1	0.234	0.25	Biological Process	0.110674	0.380926	1	0	4	specification of segmental identity, trunk
GO:0035582 sequestering of BMP in extracellular matrix	1	0.234	0.25	Biological Process	0.110674	0.380926	1	0	4	sequestering of BMP in extracellular matrix
GO:0035720 intraciliary anterograde transport	1	0.234	0.25	Biological Process	0.110674	0.380926	1	0	4	intraciliary anterograde transport
GO:0039007 pronephric nephron morphogenesis	1	0.234	0.25	Biological Process	0.110674	0.380926	1	0	4	pronephric nephron morphogenesis
GO:0039008 pronephric nephron tubule morphogenesis	1	0.234	0.25	Biological Process	0.110674	0.380926	1	0	4	pronephric nephron tubule morphogenesis
GO:0042368 vitamin D biosynthetic process	1	0.234	0.25	Biological Process	0.110674	0.380926	1	0	4	vitamin D biosynthetic process
GO:0042448 progesterone metabolic process	1	0.234	0.25	Biological Process	0.110674	0.380926	1	0	4	progesterone metabolic process
GO:0042473 outer ear morphogenesis	1	0.234	0.25	Biological Process	0.110674	0.380926	1	0	4	outer ear morphogenesis
GO:0042492 gamma-delta T cell differentiation	1	0.234	0.25	Biological Process	0.110674	0.380926	1	0	4	gamma-delta T cell differentiation
GO:0042531 positive regulation of tyrosine phosphorylation of STAT protein	1	0.234	0.25	Biological Process	0.110674	0.380926	1	0	4	positive regulation of tyrosine phosphorylation of STAT protein
GO:0042663 regulation of endodermal cell fate specification	1	0.234	0.25	Biological Process	0.110674	0.380926	1	0	4	regulation of endodermal cell fate specification
GO:0042726 flavin-containing compound metabolic process	1	0.234	0.25	Biological Process	0.110674	0.380926	0	1	4	flavin-containing compound metabolic process
GO:0042727 flavin-containing compound biosynthetic process	1	0.234	0.25	Biological Process	0.110674	0.380926	0	1	4	flavin-containing compound biosynthetic process
GO:0042816 vitamin B6 metabolic process	1	0.234	0.25	Biological Process	0.110674	0.380926	1	0	4	vitamin B6 metabolic process
GO:0043031 negative regulation of macrophage activation	1	0.234	0.25	Biological Process	0.110674	0.380926	1	0	4	negative regulation of macrophage activation
GO:0043537 negative regulation of blood vessel endothelial cell migration	1	0.234	0.25	Biological Process	0.110674	0.380926	1	0	4	negative regulation of blood vessel endothelial cell migration
GO:0043570 maintenance of DNA repeat elements	1	0.234	0.25	Biological Process	0.110674	0.380926	0	1	4	maintenance of DNA repeat elements
GO:0044332 Wnt signaling pathway involved in dorsal/ventral axis specification	1	0.234	0.25	Biological Process	0.110674	0.380926	0	1	4	Wnt signaling pathway involved in dorsal/ventral axis specification
GO:0045586 regulation of gamma-delta T cell differentiation	1	0.234	0.25	Biological Process	0.110674	0.380926	1	0	4	regulation of gamma-delta T cell differentiation
GO:0045603 positive regulation of endothelial cell differentiation	1	0.234	0.25	Biological Process	0.110674	0.380926	1	0	4	positive regulation of endothelial cell differentiation
GO:0045662 negative regulation of myoblast differentiation	1	0.234	0.25	Biological Process	0.110674	0.380926	1	0	4	negative regulation of myoblast differentiation
GO:0045704 regulation of salivary gland boundary specification	1	0.234	0.25	Biological Process	0.110674	0.380926	1	0	4	regulation of salivary gland boundary specification
GO:0045705 negative regulation of salivary gland boundary specification	1	0.234	0.25	Biological Process	0.110674	0.380926	1	0	4	negative regulation of salivary gland boundary specification
GO:0045721 negative regulation of gluconeogenesis	1	0.234	0.25	Biological Process	0.110674	0.380926	0	1	4	negative regulation of gluconeogenesis
GO:0046137 negative regulation of vitamin metabolic process	1	0.234	0.25	Biological Process	0.110674	0.380926	1	0	4	negative regulation of vitamin metabolic process
GO:0046629 gamma-delta T cell activation	1	0.234	0.25	Biological Process	0.110674	0.380926	1	0	4	gamma-delta T cell activation
GO:0046643 regulation of gamma-delta T cell activation	1	0.234	0.25	Biological Process	0.110674	0.380926	1	0	4	regulation of gamma-delta T cell activation
GO:0046844 micropyle formation	1	0.234	0.25	Biological Process	0.110674	0.380926	0	1	4	micropyle formation
GO:0048050 post-embryonic eye morphogenesis	1	0.234	0.25	Biological Process	0.110674	0.380926	1	0	4	post-embryonic eye morphogenesis
GO:0048537 mucosal-associated lymphoid tissue development	1	0.234	0.25	Biological Process	0.110674	0.380926	1	0	4	mucosal-associated lymphoid tissue development
GO:0048541 Peyer's patch development	1	0.234	0.25	Biological Process	0.110674	0.380926	1	0	4	Peyer's patch development
GO:0048647 polyphenic determination	1	0.234	0.25	Biological Process	0.110674	0.380926	1	0	4	polyphenic determination
GO:0048648 caste determination	1	0.234	0.25	Biological Process	0.110674	0.380926	1	0	4	caste determination
GO:0048650 caste determination, influence by environmental factors	1	0.234	0.25	Biological Process	0.110674	0.380926	1	0	4	caste determination, influence by environmental factors
GO:0048651 polyphenic determination, influence by environmental factors	1	0.234	0.25	Biological Process	0.110674	0.380926	1	0	4	polyphenic determination, influence by environmental factors
GO:0048670 regulation of collateral sprouting	1	0.234	0.25	Biological Process	0.110674	0.380926	1	0	4	regulation of collateral sprouting
GO:0048671 negative regulation of collateral sprouting	1	0.234	0.25	Biological Process	0.110674	0.380926	1	0	4	negative regulation of collateral sprouting
GO:0050747 positive regulation of lipoprotein metabolic process	1	0.234	0.25	Biological Process	0.110674	0.380926	0	1	4	positive regulation of lipoprotein metabolic process
GO:0051273 beta-glucan metabolic process	1	0.234	0.25	Biological Process	0.110674	0.380926	0	1	4	beta-glucan metabolic process
GO:0060556 regulation of vitamin D biosynthetic process	1	0.234	0.25	Biological Process	0.110674	0.380926	1	0	4	regulation of vitamin D biosynthetic process
GO:0060677 ureteric bud elongation	1	0.234	0.25	Biological Process	0.110674	0.380926	1	0	4	ureteric bud elongation
GO:0060767 epithelial cell proliferation involved in prostate gland development	1	0.234	0.25	Biological Process	0.110674	0.380926	1	0	4	epithelial cell proliferation involved in prostate gland development
GO:0060768 regulation of epithelial cell proliferation involved in prostate gland development	1	0.234	0.25	Biological Process	0.110674	0.380926	1	0	4	regulation of epithelial cell proliferation involved in prostate gland development
GO:0060947 cardiac vascular smooth muscle cell differentiation	1	0.234	0.25	Biological Process	0.110674	0.380926	1	0	4	cardiac vascular smooth muscle cell differentiation
GO:0060956 endocardial cell differentiation	1	0.234	0.25	Biological Process	0.110674	0.380926	1	0	4	endocardial cell differentiation
GO:0060979 vasculogenesis involved in coronary vascular morphogenesis	1	0.234	0.25	Biological Process	0.110674	0.380926	1	0	4	vasculogenesis involved in coronary vascular morphogenesis
GO:0061073 ciliary body morphogenesis	1	0.234	0.25	Biological Process	0.110674	0.380926	1	0	4	ciliary body morphogenesis
GO:0061094 regulation of turning behavior involved in mating	1	0.234	0.25	Biological Process	0.110674	0.380926	1	0	4	regulation of turning behavior involved in mating
GO:0061096 negative regulation of turning behavior involved in mating	1	0.234	0.25	Biological Process	0.110674	0.380926	1	0	4	negative regulation of turning behavior involved in mating
GO:0061641 CENP-A containing chromatin organization	1	0.234	0.25	Biological Process	0.110674	0.380926	0	1	4	CENP-A containing chromatin organization
GO:0070098 chemokine-mediated signaling pathway	1	0.234	0.25	Biological Process	0.110674	0.380926	1	0	4	chemokine-mediated signaling pathway
GO:0070102 interleukin-6-mediated signaling pathway	1	0.234	0.25	Biological Process	0.110674	0.380926	1	0	4	interleukin-6-mediated signaling pathway
GO:0070493 thrombin receptor signaling pathway	1	0.234	0.25	Biological Process	0.110674	0.380926	1	0	4	thrombin receptor signaling pathway
GO:0070741 response to interleukin-6	1	0.234	0.25	Biological Process	0.110674	0.380926	1	0	4	response to interleukin-6
GO:0071354 cellular response to interleukin-6	1	0.234	0.25	Biological Process	0.110674	0.380926	1	0	4	cellular response to interleukin-6
GO:0071386 cellular response to corticosterone stimulus	1	0.234	0.25	Biological Process	0.110674	0.380926	1	0	4	cellular response to corticosterone stimulus
GO:0071674 mononuclear cell migration	1	0.234	0.25	Biological Process	0.110674	0.380926	1	0	4	mononuclear cell migration
GO:0071675 regulation of mononuclear cell migration	1	0.234	0.25	Biological Process	0.110674	0.380926	1	0	4	regulation of mononuclear cell migration
GO:0072014 proximal tubule development	1	0.234	0.25	Biological Process	0.110674	0.380926	1	0	4	proximal tubule development
GO:0072033 renal vesicle formation	1	0.234	0.25	Biological Process	0.110674	0.380926	1	0	4	renal vesicle formation
GO:0072074 kidney mesenchyme development	1	0.234	0.25	Biological Process	0.110674	0.380926	1	0	4	kidney mesenchyme development
GO:0072075 metanephric mesenchyme development	1	0.234	0.25	Biological Process	0.110674	0.380926	1	0	4	metanephric mesenchyme development
GO:0072156 distal tubule morphogenesis	1	0.234	0.25	Biological Process	0.110674	0.380926	1	0	4	distal tubule morphogenesis
GO:0072178 nephric duct morphogenesis	1	0.234	0.25	Biological Process	0.110674	0.380926	1	0	4	nephric duct morphogenesis
GO:0072574 hepatocyte proliferation	1	0.234	0.25	Biological Process	0.110674	0.380926	1	0	4	hepatocyte proliferation
GO:0072575 epithelial cell proliferation involved in liver morphogenesis	1	0.234	0.25	Biological Process	0.110674	0.380926	1	0	4	epithelial cell proliferation involved in liver morphogenesis
GO:0075259 spore-bearing organ development	1	0.234	0.25	Biological Process	0.110674	0.380926	0	1	4	spore-bearing organ development
GO:0090033 positive regulation of filamentous growth	1	0.234	0.25	Biological Process	0.110674	0.380926	0	1	4	positive regulation of filamentous growth
GO:0090051 negative regulation of cell migration involved in sprouting angiogenesis	1	0.234	0.25	Biological Process	0.110674	0.380926	1	0	4	negative regulation of cell migration involved in sprouting angiogenesis
GO:0090158 endoplasmic reticulum membrane organization	1	0.234	0.25	Biological Process	0.110674	0.380926	0	1	4	endoplasmic reticulum membrane organization
GO:0090281 negative regulation of calcium ion import	1	0.234	0.25	Biological Process	0.110674	0.380926	1	0	4	negative regulation of calcium ion import
GO:0090472 dibasic protein processing	1	0.234	0.25	Biological Process	0.110674	0.380926	1	0	4	dibasic protein processing
GO:0090474 arg-arg specific dibasic protein processing	1	0.234	0.25	Biological Process	0.110674	0.380926	1	0	4	arg-arg specific dibasic protein processing
GO:0097377 spinal cord interneuron axon guidance	1	0.234	0.25	Biological Process	0.110674	0.380926	1	0	4	spinal cord interneuron axon guidance
GO:0097378 dorsal spinal cord interneuron axon guidance	1	0.234	0.25	Biological Process	0.110674	0.380926	1	0	4	dorsal spinal cord interneuron axon guidance
GO:1900430 positive regulation of filamentous growth of a population of unicellular organisms	1	0.234	0.25	Biological Process	0.110674	0.380926	0	1	4	positive regulation of filamentous growth of a population of unicellular organisms
GO:1902337 regulation of apoptotic process involved in morphogenesis	1	0.234	0.25	Biological Process	0.110674	0.380926	1	0	4	regulation of apoptotic process involved in morphogenesis
GO:1902339 positive regulation of apoptotic process involved in morphogenesis	1	0.234	0.25	Biological Process	0.110674	0.380926	1	0	4	positive regulation of apoptotic process involved in morphogenesis
GO:1902435 regulation of male mating behavior	1	0.234	0.25	Biological Process	0.110674	0.380926	1	0	4	regulation of male mating behavior
GO:1902436 negative regulation of male mating behavior	1	0.234	0.25	Biological Process	0.110674	0.380926	1	0	4	negative regulation of male mating behavior
GO:1903059 regulation of protein lipidation	1	0.234	0.25	Biological Process	0.110674	0.380926	0	1	4	regulation of protein lipidation
GO:1903061 positive regulation of protein lipidation	1	0.234	0.25	Biological Process	0.110674	0.380926	0	1	4	positive regulation of protein lipidation
GO:1903224 regulation of endodermal cell differentiation	1	0.234	0.25	Biological Process	0.110674	0.380926	1	0	4	regulation of endodermal cell differentiation
GO:1903979 negative regulation of microglial cell activation	1	0.234	0.25	Biological Process	0.110674	0.380926	1	0	4	negative regulation of microglial cell activation
GO:1904000 positive regulation of eating behavior	1	0.234	0.25	Biological Process	0.110674	0.380926	0	1	4	positive regulation of eating behavior
GO:1904014 response to serotonin	1	0.234	0.25	Biological Process	0.110674	0.380926	1	0	4	response to serotonin
GO:1904809 regulation of dense core granule transport	1	0.234	0.25	Biological Process	0.110674	0.380926	1	0	4	regulation of dense core granule transport
GO:1904810 negative regulation of dense core granule transport	1	0.234	0.25	Biological Process	0.110674	0.380926	1	0	4	negative regulation of dense core granule transport
GO:1904862 inhibitory synapse assembly	1	0.234	0.25	Biological Process	0.110674	0.380926	1	0	4	inhibitory synapse assembly
GO:2000095 regulation of Wnt signaling pathway, planar cell polarity pathway	1	0.234	0.25	Biological Process	0.110674	0.380926	1	0	4	regulation of Wnt signaling pathway, planar cell polarity pathway
GO:2001026 regulation of endothelial cell chemotaxis	1	0.234	0.25	Biological Process	0.110674	0.380926	1	0	4	regulation of endothelial cell chemotaxis
GO:2001205 negative regulation of osteoclast development	1	0.234	0.25	Biological Process	0.110674	0.380926	1	0	4	negative regulation of osteoclast development
GO:0055080 cation homeostasis	15	3.513	0.041	Biological Process	0.110897	0.381414	7	8	366	cation homeostasis
GO:0055076 transition metal ion homeostasis	5	1.171	0.057	Biological Process	0.111045	0.381646	1	4	88	transition metal ion homeostasis
GO:0006534 cysteine metabolic process	2	0.468	0.1	Biological Process	0.112515	0.383571	0	2	20	cysteine metabolic process
GO:0006775 fat-soluble vitamin metabolic process	2	0.468	0.1	Biological Process	0.112515	0.383571	2	0	20	fat-soluble vitamin metabolic process
GO:0010092 specification of organ identity	2	0.468	0.1	Biological Process	0.112515	0.383571	2	0	20	specification of organ identity
GO:0010799 regulation of peptidyl-threonine phosphorylation	2	0.468	0.1	Biological Process	0.112515	0.383571	1	1	20	regulation of peptidyl-threonine phosphorylation
GO:0021795 cerebral cortex cell migration	2	0.468	0.1	Biological Process	0.112515	0.383571	1	1	20	cerebral cortex cell migration
GO:0021884 forebrain neuron development	2	0.468	0.1	Biological Process	0.112515	0.383571	2	0	20	forebrain neuron development
GO:0031018 endocrine pancreas development	2	0.468	0.1	Biological Process	0.112515	0.383571	2	0	20	endocrine pancreas development
GO:0031076 embryonic camera-type eye development	2	0.468	0.1	Biological Process	0.112515	0.383571	2	0	20	embryonic camera-type eye development
GO:0060080 inhibitory postsynaptic potential	2	0.468	0.1	Biological Process	0.112515	0.383571	2	0	20	inhibitory postsynaptic potential
GO:0061383 trabecula morphogenesis	2	0.468	0.1	Biological Process	0.112515	0.383571	2	0	20	trabecula morphogenesis
GO:0071347 cellular response to interleukin-1	2	0.468	0.1	Biological Process	0.112515	0.383571	2	0	20	cellular response to interleukin-1
GO:0050770 regulation of axonogenesis	6	1.405	0.053	Biological Process	0.112577	0.383571	4	2	114	regulation of axonogenesis
GO:0032501 multicellular organismal process	166	38.876	0.031	Biological Process	0.113234	0.385533	134	32	5318	multicellular organismal process
GO:0019218 regulation of steroid metabolic process	4	0.937	0.062	Biological Process	0.113497	0.386152	3	1	64	regulation of steroid metabolic process
GO:0015144 carbohydrate transmembrane transporter activity	5	1.08	0.062	Molecular Function	0.0958117	0.386215	5	0	80	carbohydrate transmembrane transporter activity
GO:0051119 sugar transmembrane transporter activity	5	1.08	0.062	Molecular Function	0.0958117	0.386215	5	0	80	sugar transmembrane transporter activity
GO:0042632 cholesterol homeostasis	3	0.703	0.073	Biological Process	0.11435	0.387383	3	0	41	cholesterol homeostasis
GO:0042744 hydrogen peroxide catabolic process	3	0.703	0.073	Biological Process	0.11435	0.387383	3	0	41	hydrogen peroxide catabolic process
GO:0043620 regulation of DNA-templated transcription in response to stress	3	0.703	0.073	Biological Process	0.11435	0.387383	2	1	41	regulation of DNA-templated transcription in response to stress
GO:0045747 positive regulation of Notch signaling pathway	3	0.703	0.073	Biological Process	0.11435	0.387383	2	1	41	positive regulation of Notch signaling pathway
GO:0055092 sterol homeostasis	3	0.703	0.073	Biological Process	0.11435	0.387383	3	0	41	sterol homeostasis
GO:1902107 positive regulation of leukocyte differentiation	3	0.703	0.073	Biological Process	0.11435	0.387383	3	0	41	positive regulation of leukocyte differentiation
GO:0030100 regulation of endocytosis	7	1.639	0.05	Biological Process	0.114463	0.387487	5	2	141	regulation of endocytosis
GO:0051438 regulation of ubiquitin-protein transferase activity	5	1.171	0.056	Biological Process	0.11504	0.389164	2	3	89	regulation of ubiquitin-protein transferase activity
GO:0044281 small molecule metabolic process	67	15.691	0.033	Biological Process	0.115891	0.391762	36	31	2011	small molecule metabolic process
GO:0098771 inorganic ion homeostasis	15	3.513	0.041	Biological Process	0.11649	0.393507	7	8	369	inorganic ion homeostasis
GO:0000347 THO complex	2	0.438	0.2	Cellular Component	0.0385717	0.396466	0	2	10	THO complex
GO:0030897 HOPS complex	2	0.438	0.2	Cellular Component	0.0385717	0.396466	0	2	10	HOPS complex
GO:0030915 Smc5-Smc6 complex	2	0.438	0.2	Cellular Component	0.0385717	0.396466	0	2	10	Smc5-Smc6 complex
GO:0033644 host cell membrane	2	0.438	0.2	Cellular Component	0.0385717	0.396466	0	2	10	host cell membrane
GO:0015748 organophosphate ester transport	4	0.937	0.062	Biological Process	0.118349	0.399502	4	0	65	organophosphate ester transport
GO:1901476 carbohydrate transporter activity	5	1.08	0.062	Molecular Function	0.0997199	0.400197	5	0	81	carbohydrate transporter activity
GO:0044295 axonal growth cone	3	0.656	0.125	Cellular Component	0.0397258	0.401743	1	2	24	axonal growth cone
GO:0005547 phosphatidylinositol-3,4,5-trisphosphate binding	2	0.432	0.111	Molecular Function	0.102218	0.401852	1	1	18	phosphatidylinositol-3,4,5-trisphosphate binding
GO:0008320 protein transmembrane transporter activity	2	0.432	0.111	Molecular Function	0.102218	0.401852	0	2	18	protein transmembrane transporter activity
GO:0030674 protein binding, bridging	5	1.08	0.061	Molecular Function	0.103707	0.401852	2	3	82	protein binding, bridging
GO:0015077 monovalent inorganic cation transmembrane transporter activity	14	3.024	0.044	Molecular Function	0.103939	0.401852	9	5	317	monovalent inorganic cation transmembrane transporter activity
GO:0016628 oxidoreductase activity, acting on the CH-CH group of donors, NAD or NADP as acceptor	2	0.432	0.105	Molecular Function	0.112038	0.401852	2	0	19	oxidoreductase activity, acting on the CH-CH group of donors, NAD or NADP as acceptor
GO:0016709 oxidoreductase activity, acting on paired donors, with incorporation or reduction of molecular oxygen, NAD(P)H as one donor, and incorporation of one atom of oxygen	2	0.432	0.105	Molecular Function	0.112038	0.401852	1	1	19	oxidoreductase activity, acting on paired donors, with incorporation or reduction of molecular oxygen, NAD(P)H as one donor, and incorporation of one atom of oxygen
GO:0022848 acetylcholine-gated cation channel activity	2	0.432	0.105	Molecular Function	0.112038	0.401852	1	1	19	acetylcholine-gated cation channel activity
GO:0022884 macromolecule transmembrane transporter activity	2	0.432	0.105	Molecular Function	0.112038	0.401852	0	2	19	macromolecule transmembrane transporter activity
GO:0005179 hormone activity	3	0.648	0.077	Molecular Function	0.114053	0.401852	2	1	39	hormone activity
GO:0005546 phosphatidylinositol-4,5-bisphosphate binding	3	0.648	0.077	Molecular Function	0.114053	0.401852	2	1	39	phosphatidylinositol-4,5-bisphosphate binding
GO:0016782 transferase activity, transferring sulfur-containing groups	3	0.648	0.077	Molecular Function	0.114053	0.401852	1	2	39	transferase activity, transferring sulfur-containing groups
GO:0003941 L-serine ammonia-lyase activity	1	0.216	0.25	Molecular Function	0.116012	0.401852	0	1	4	L-serine ammonia-lyase activity
GO:0004034 aldose 1-epimerase activity	1	0.216	0.25	Molecular Function	0.116012	0.401852	1	0	4	aldose 1-epimerase activity
GO:0004151 dihydroorotase activity	1	0.216	0.25	Molecular Function	0.116012	0.401852	0	1	4	dihydroorotase activity
GO:0004313 [acyl-carrier-protein] S-acetyltransferase activity	1	0.216	0.25	Molecular Function	0.116012	0.401852	1	0	4	[acyl-carrier-protein] S-acetyltransferase activity
GO:0004317 3-hydroxypalmitoyl-[acyl-carrier-protein] dehydratase activity	1	0.216	0.25	Molecular Function	0.116012	0.401852	1	0	4	3-hydroxypalmitoyl-[acyl-carrier-protein] dehydratase activity
GO:0004319 enoyl-[acyl-carrier-protein] reductase (NADPH, B-specific) activity	1	0.216	0.25	Molecular Function	0.116012	0.401852	1	0	4	enoyl-[acyl-carrier-protein] reductase (NADPH, B-specific) activity
GO:0004320 oleoyl-[acyl-carrier-protein] hydrolase activity	1	0.216	0.25	Molecular Function	0.116012	0.401852	1	0	4	oleoyl-[acyl-carrier-protein] hydrolase activity
GO:0004723 calcium-dependent protein serine/threonine phosphatase activity	1	0.216	0.25	Molecular Function	0.116012	0.401852	1	0	4	calcium-dependent protein serine/threonine phosphatase activity
GO:0004753 saccharopine dehydrogenase activity	1	0.216	0.25	Molecular Function	0.116012	0.401852	0	1	4	saccharopine dehydrogenase activity
GO:0005219 ryanodine-sensitive calcium-release channel activity	1	0.216	0.25	Molecular Function	0.116012	0.401852	1	0	4	ryanodine-sensitive calcium-release channel activity
GO:0005534 galactose binding	1	0.216	0.25	Molecular Function	0.116012	0.401852	1	0	4	galactose binding
GO:0008331 high voltage-gated calcium channel activity	1	0.216	0.25	Molecular Function	0.116012	0.401852	1	0	4	high voltage-gated calcium channel activity
GO:0008556 potassium-transporting ATPase activity	1	0.216	0.25	Molecular Function	0.116012	0.401852	0	1	4	potassium-transporting ATPase activity
GO:0008940 nitrate reductase activity	1	0.216	0.25	Molecular Function	0.116012	0.401852	0	1	4	nitrate reductase activity
GO:0015131 oxaloacetate transmembrane transporter activity	1	0.216	0.25	Molecular Function	0.116012	0.401852	0	1	4	oxaloacetate transmembrane transporter activity
GO:0016295 myristoyl-[acyl-carrier-protein] hydrolase activity	1	0.216	0.25	Molecular Function	0.116012	0.401852	1	0	4	myristoyl-[acyl-carrier-protein] hydrolase activity
GO:0016296 palmitoyl-[acyl-carrier-protein] hydrolase activity	1	0.216	0.25	Molecular Function	0.116012	0.401852	1	0	4	palmitoyl-[acyl-carrier-protein] hydrolase activity
GO:0016297 acyl-[acyl-carrier-protein] hydrolase activity	1	0.216	0.25	Molecular Function	0.116012	0.401852	1	0	4	acyl-[acyl-carrier-protein] hydrolase activity
GO:0016909 SAP kinase activity	1	0.216	0.25	Molecular Function	0.116012	0.401852	0	1	4	SAP kinase activity
GO:0019171 3-hydroxyacyl-[acyl-carrier-protein] dehydratase activity	1	0.216	0.25	Molecular Function	0.116012	0.401852	1	0	4	3-hydroxyacyl-[acyl-carrier-protein] dehydratase activity
GO:0031434 mitogen-activated protein kinase kinase binding	1	0.216	0.25	Molecular Function	0.116012	0.401852	0	1	4	mitogen-activated protein kinase kinase binding
GO:0033592 RNA strand annealing activity	1	0.216	0.25	Molecular Function	0.116012	0.401852	0	1	4	RNA strand annealing activity
GO:0043237 laminin-1 binding	1	0.216	0.25	Molecular Function	0.116012	0.401852	1	0	4	laminin-1 binding
GO:0047117 enoyl-[acyl-carrier-protein] reductase (NADPH, A-specific) activity	1	0.216	0.25	Molecular Function	0.116012	0.401852	1	0	4	enoyl-[acyl-carrier-protein] reductase (NADPH, A-specific) activity
GO:0047451 3-hydroxyoctanoyl-[acyl-carrier-protein] dehydratase activity	1	0.216	0.25	Molecular Function	0.116012	0.401852	1	0	4	3-hydroxyoctanoyl-[acyl-carrier-protein] dehydratase activity
GO:0005516 calmodulin binding	8	1.728	0.05	Molecular Function	0.117459	0.405323	6	2	161	calmodulin binding
GO:0002920 regulation of humoral immune response	3	0.703	0.071	Biological Process	0.120652	0.406695	3	0	42	regulation of humoral immune response
GO:0003151 outflow tract morphogenesis	3	0.703	0.071	Biological Process	0.120652	0.406695	3	0	42	outflow tract morphogenesis
GO:0030120 vesicle coat	4	0.875	0.098	Cellular Component	0.0408902	0.406955	0	4	41	vesicle coat
GO:0009887 organ morphogenesis	40	9.368	0.035	Biological Process	0.121952	0.408313	33	7	1146	organ morphogenesis
GO:0001706 endoderm formation	2	0.468	0.095	Biological Process	0.12208	0.408313	2	0	21	endoderm formation
GO:0007362 terminal region determination	2	0.468	0.095	Biological Process	0.12208	0.408313	2	0	21	terminal region determination
GO:0033077 T cell differentiation in thymus	2	0.468	0.095	Biological Process	0.12208	0.408313	2	0	21	T cell differentiation in thymus
GO:0042332 gravitaxis	2	0.468	0.095	Biological Process	0.12208	0.408313	2	0	21	gravitaxis
GO:0046427 positive regulation of JAK-STAT cascade	2	0.468	0.095	Biological Process	0.12208	0.408313	2	0	21	positive regulation of JAK-STAT cascade
GO:0048665 neuron fate specification	2	0.468	0.095	Biological Process	0.12208	0.408313	2	0	21	neuron fate specification
GO:0071594 thymocyte aggregation	2	0.468	0.095	Biological Process	0.12208	0.408313	2	0	21	thymocyte aggregation
GO:0090598 male anatomical structure morphogenesis	2	0.468	0.095	Biological Process	0.12208	0.408313	1	1	21	male anatomical structure morphogenesis
GO:0097352 autophagosome maturation	2	0.468	0.095	Biological Process	0.12208	0.408313	1	1	21	autophagosome maturation
GO:1904894 positive regulation of STAT cascade	2	0.468	0.095	Biological Process	0.12208	0.408313	2	0	21	positive regulation of STAT cascade
GO:0016705 oxidoreductase activity, acting on paired donors, with incorporation or reduction of molecular oxygen	9	1.944	0.048	Molecular Function	0.119377	0.410386	8	1	188	oxidoreductase activity, acting on paired donors, with incorporation or reduction of molecular oxygen
GO:0051146 striated muscle cell differentiation	10	2.342	0.044	Biological Process	0.12291	0.410627	9	1	227	striated muscle cell differentiation
GO:0006816 calcium ion transport	8	1.874	0.047	Biological Process	0.122945	0.410627	7	1	171	calcium ion transport
GO:1902105 regulation of leukocyte differentiation	5	1.171	0.055	Biological Process	0.123233	0.410948	5	0	91	regulation of leukocyte differentiation
GO:0007006 mitochondrial membrane organization	4	0.937	0.061	Biological Process	0.12329	0.410948	2	2	66	mitochondrial membrane organization
GO:0051962 positive regulation of nervous system development	14	3.279	0.041	Biological Process	0.123302	0.410948	12	2	343	positive regulation of nervous system development
GO:0005578 proteinaceous extracellular matrix	12	2.626	0.056	Cellular Component	0.0419482	0.410961	11	1	214	proteinaceous extracellular matrix
GO:0004879 RNA polymerase II transcription factor activity, ligand-activated sequence-specific DNA binding	2	0.432	0.1	Molecular Function	0.122089	0.415011	1	1	20	RNA polymerase II transcription factor activity, ligand-activated sequence-specific DNA binding
GO:0030506 ankyrin binding	2	0.432	0.1	Molecular Function	0.122089	0.415011	2	0	20	ankyrin binding
GO:0098531 transcription factor activity, direct ligand regulated sequence-specific DNA binding	2	0.432	0.1	Molecular Function	0.122089	0.415011	1	1	20	transcription factor activity, direct ligand regulated sequence-specific DNA binding
GO:0003382 epithelial cell morphogenesis	3	0.703	0.07	Biological Process	0.127078	0.417239	2	1	43	epithelial cell morphogenesis
GO:0009069 serine family amino acid metabolic process	3	0.703	0.07	Biological Process	0.127078	0.417239	1	2	43	serine family amino acid metabolic process
GO:0015914 phospholipid transport	3	0.703	0.07	Biological Process	0.127078	0.417239	3	0	43	phospholipid transport
GO:0051443 positive regulation of ubiquitin-protein transferase activity	3	0.703	0.07	Biological Process	0.127078	0.417239	1	2	43	positive regulation of ubiquitin-protein transferase activity
GO:0007040 lysosome organization	4	0.937	0.06	Biological Process	0.128316	0.417239	2	2	67	lysosome organization
GO:0030308 negative regulation of cell growth	4	0.937	0.06	Biological Process	0.128316	0.417239	4	0	67	negative regulation of cell growth
GO:0051306 mitotic sister chromatid separation	4	0.937	0.06	Biological Process	0.128316	0.417239	0	4	67	mitotic sister chromatid separation
GO:0061245 establishment or maintenance of bipolar cell polarity	4	0.937	0.06	Biological Process	0.128316	0.417239	2	2	67	establishment or maintenance of bipolar cell polarity
GO:0080171 lytic vacuole organization	4	0.937	0.06	Biological Process	0.128316	0.417239	2	2	67	lytic vacuole organization
GO:0050793 regulation of developmental process	53	12.412	0.034	Biological Process	0.128719	0.417239	43	10	1570	regulation of developmental process
GO:0019098 reproductive behavior	8	1.874	0.046	Biological Process	0.128911	0.417239	7	1	173	reproductive behavior
GO:0070838 divalent metal ion transport	9	2.108	0.045	Biological Process	0.12898	0.417239	7	2	201	divalent metal ion transport
GO:0072511 divalent inorganic cation transport	9	2.108	0.045	Biological Process	0.12898	0.417239	7	2	201	divalent inorganic cation transport
GO:0000302 response to reactive oxygen species	6	1.405	0.05	Biological Process	0.130563	0.417239	5	1	119	response to reactive oxygen species
GO:0072524 pyridine-containing compound metabolic process	7	1.639	0.048	Biological Process	0.130603	0.417239	2	5	146	pyridine-containing compound metabolic process
GO:0008045 motor neuron axon guidance	5	1.171	0.054	Biological Process	0.13169	0.417239	4	1	93	motor neuron axon guidance
GO:0050821 protein stabilization	5	1.171	0.054	Biological Process	0.13169	0.417239	3	2	93	protein stabilization
GO:0006555 methionine metabolic process	2	0.468	0.091	Biological Process	0.131834	0.417239	0	2	22	methionine metabolic process
GO:0006692 prostanoid metabolic process	2	0.468	0.091	Biological Process	0.131834	0.417239	2	0	22	prostanoid metabolic process
GO:0006693 prostaglandin metabolic process	2	0.468	0.091	Biological Process	0.131834	0.417239	2	0	22	prostaglandin metabolic process
GO:0014009 glial cell proliferation	2	0.468	0.091	Biological Process	0.131834	0.417239	2	0	22	glial cell proliferation
GO:0015985 energy coupled proton transport, down electrochemical gradient	2	0.468	0.091	Biological Process	0.131834	0.417239	0	2	22	energy coupled proton transport, down electrochemical gradient
GO:0015986 ATP synthesis coupled proton transport	2	0.468	0.091	Biological Process	0.131834	0.417239	0	2	22	ATP synthesis coupled proton transport
GO:0030279 negative regulation of ossification	2	0.468	0.091	Biological Process	0.131834	0.417239	1	1	22	negative regulation of ossification
GO:0031641 regulation of myelination	2	0.468	0.091	Biological Process	0.131834	0.417239	1	1	22	regulation of myelination
GO:0035924 cellular response to vascular endothelial growth factor stimulus	2	0.468	0.091	Biological Process	0.131834	0.417239	2	0	22	cellular response to vascular endothelial growth factor stimulus
GO:0043392 negative regulation of DNA binding	2	0.468	0.091	Biological Process	0.131834	0.417239	1	1	22	negative regulation of DNA binding
GO:0043486 histone exchange	2	0.468	0.091	Biological Process	0.131834	0.417239	0	2	22	histone exchange
GO:0050999 regulation of nitric-oxide synthase activity	2	0.468	0.091	Biological Process	0.131834	0.417239	2	0	22	regulation of nitric-oxide synthase activity
GO:0051457 maintenance of protein location in nucleus	2	0.468	0.091	Biological Process	0.131834	0.417239	1	1	22	maintenance of protein location in nucleus
GO:0060425 lung morphogenesis	2	0.468	0.091	Biological Process	0.131834	0.417239	2	0	22	lung morphogenesis
GO:0008610 lipid biosynthetic process	19	4.45	0.038	Biological Process	0.13303	0.417239	12	7	498	lipid biosynthetic process
GO:0042773 ATP synthesis coupled electron transport	4	0.937	0.059	Biological Process	0.133427	0.417239	1	3	68	ATP synthesis coupled electron transport
GO:0001935 endothelial cell proliferation	3	0.703	0.068	Biological Process	0.133624	0.417239	3	0	44	endothelial cell proliferation
GO:0003143 embryonic heart tube morphogenesis	3	0.703	0.068	Biological Process	0.133624	0.417239	3	0	44	embryonic heart tube morphogenesis
GO:0031016 pancreas development	3	0.703	0.068	Biological Process	0.133624	0.417239	3	0	44	pancreas development
GO:0051094 positive regulation of developmental process	25	5.855	0.037	Biological Process	0.133719	0.417239	21	4	683	positive regulation of developmental process
GO:0045665 negative regulation of neuron differentiation	7	1.639	0.048	Biological Process	0.133961	0.417239	6	1	147	negative regulation of neuron differentiation
GO:0016125 sterol metabolic process	6	1.405	0.05	Biological Process	0.134317	0.417239	5	1	120	sterol metabolic process
GO:0014070 response to organic cyclic compound	18	4.215	0.038	Biological Process	0.135544	0.417239	15	3	469	response to organic cyclic compound
GO:0001562 response to protozoan	1	0.234	0.2	Biological Process	0.136378	0.417239	1	0	5	response to protozoan
GO:0002568 somatic diversification of T cell receptor genes	1	0.234	0.2	Biological Process	0.136378	0.417239	1	0	5	somatic diversification of T cell receptor genes
GO:0002681 somatic recombination of T cell receptor gene segments	1	0.234	0.2	Biological Process	0.136378	0.417239	1	0	5	somatic recombination of T cell receptor gene segments
GO:0003159 morphogenesis of an endothelium	1	0.234	0.2	Biological Process	0.136378	0.417239	1	0	5	morphogenesis of an endothelium
GO:0003181 atrioventricular valve morphogenesis	1	0.234	0.2	Biological Process	0.136378	0.417239	1	0	5	atrioventricular valve morphogenesis
GO:0005992 trehalose biosynthetic process	1	0.234	0.2	Biological Process	0.136378	0.417239	1	0	5	trehalose biosynthetic process
GO:0006048 UDP-N-acetylglucosamine biosynthetic process	1	0.234	0.2	Biological Process	0.136378	0.417239	1	0	5	UDP-N-acetylglucosamine biosynthetic process
GO:0006177 GMP biosynthetic process	1	0.234	0.2	Biological Process	0.136378	0.417239	0	1	5	GMP biosynthetic process
GO:0006768 biotin metabolic process	1	0.234	0.2	Biological Process	0.136378	0.417239	1	0	5	biotin metabolic process
GO:0007262 STAT protein import into nucleus	1	0.234	0.2	Biological Process	0.136378	0.417239	1	0	5	STAT protein import into nucleus
GO:0007278 pole cell fate determination	1	0.234	0.2	Biological Process	0.136378	0.417239	1	0	5	pole cell fate determination
GO:0007343 egg activation	1	0.234	0.2	Biological Process	0.136378	0.417239	0	1	5	egg activation
GO:0007487 analia development	1	0.234	0.2	Biological Process	0.136378	0.417239	1	0	5	analia development
GO:0009997 negative regulation of cardioblast cell fate specification	1	0.234	0.2	Biological Process	0.136378	0.417239	1	0	5	negative regulation of cardioblast cell fate specification
GO:0010107 potassium ion import	1	0.234	0.2	Biological Process	0.136378	0.417239	1	0	5	potassium ion import
GO:0015693 magnesium ion transport	1	0.234	0.2	Biological Process	0.136378	0.417239	0	1	5	magnesium ion transport
GO:0019287 isopentenyl diphosphate biosynthetic process, mevalonate pathway	1	0.234	0.2	Biological Process	0.136378	0.417239	0	1	5	isopentenyl diphosphate biosynthetic process, mevalonate pathway
GO:0021521 ventral spinal cord interneuron specification	1	0.234	0.2	Biological Process	0.136378	0.417239	1	0	5	ventral spinal cord interneuron specification
GO:0021534 cell proliferation in hindbrain	1	0.234	0.2	Biological Process	0.136378	0.417239	1	0	5	cell proliferation in hindbrain
GO:0021781 glial cell fate commitment	1	0.234	0.2	Biological Process	0.136378	0.417239	1	0	5	glial cell fate commitment
GO:0021814 cell motility involved in cerebral cortex radial glia guided migration	1	0.234	0.2	Biological Process	0.136378	0.417239	0	1	5	cell motility involved in cerebral cortex radial glia guided migration
GO:0021815 modulation of microtubule cytoskeleton involved in cerebral cortex radial glia guided migration	1	0.234	0.2	Biological Process	0.136378	0.417239	0	1	5	modulation of microtubule cytoskeleton involved in cerebral cortex radial glia guided migration
GO:0021817 nucleokinesis involved in cell motility in cerebral cortex radial glia guided migration	1	0.234	0.2	Biological Process	0.136378	0.417239	0	1	5	nucleokinesis involved in cell motility in cerebral cortex radial glia guided migration
GO:0021877 forebrain neuron fate commitment	1	0.234	0.2	Biological Process	0.136378	0.417239	1	0	5	forebrain neuron fate commitment
GO:0021924 cell proliferation in external granule layer	1	0.234	0.2	Biological Process	0.136378	0.417239	1	0	5	cell proliferation in external granule layer
GO:0021930 cerebellar granule cell precursor proliferation	1	0.234	0.2	Biological Process	0.136378	0.417239	1	0	5	cerebellar granule cell precursor proliferation
GO:0022028 tangential migration from the subventricular zone to the olfactory bulb	1	0.234	0.2	Biological Process	0.136378	0.417239	1	0	5	tangential migration from the subventricular zone to the olfactory bulb
GO:0030070 insulin processing	1	0.234	0.2	Biological Process	0.136378	0.417239	1	0	5	insulin processing
GO:0030381 chorion-containing eggshell pattern formation	1	0.234	0.2	Biological Process	0.136378	0.417239	1	0	5	chorion-containing eggshell pattern formation
GO:0030473 nuclear migration along microtubule	1	0.234	0.2	Biological Process	0.136378	0.417239	0	1	5	nuclear migration along microtubule
GO:0030656 regulation of vitamin metabolic process	1	0.234	0.2	Biological Process	0.136378	0.417239	1	0	5	regulation of vitamin metabolic process
GO:0030878 thyroid gland development	1	0.234	0.2	Biological Process	0.136378	0.417239	1	0	5	thyroid gland development
GO:0031505 fungal-type cell wall organization	1	0.234	0.2	Biological Process	0.136378	0.417239	0	1	5	fungal-type cell wall organization
GO:0033153 T cell receptor V(D)J recombination	1	0.234	0.2	Biological Process	0.136378	0.417239	1	0	5	T cell receptor V(D)J recombination
GO:0033499 galactose catabolic process via UDP-galactose	1	0.234	0.2	Biological Process	0.136378	0.417239	1	0	5	galactose catabolic process via UDP-galactose
GO:0035178 turning behavior	1	0.234	0.2	Biological Process	0.136378	0.417239	1	0	5	turning behavior
GO:0035221 genital disc pattern formation	1	0.234	0.2	Biological Process	0.136378	0.417239	1	0	5	genital disc pattern formation
GO:0035224 genital disc anterior/posterior pattern formation	1	0.234	0.2	Biological Process	0.136378	0.417239	1	0	5	genital disc anterior/posterior pattern formation
GO:0035283 central nervous system segmentation	1	0.234	0.2	Biological Process	0.136378	0.417239	1	0	5	central nervous system segmentation
GO:0035284 brain segmentation	1	0.234	0.2	Biological Process	0.136378	0.417239	1	0	5	brain segmentation
GO:0039020 pronephric nephron tubule development	1	0.234	0.2	Biological Process	0.136378	0.417239	1	0	5	pronephric nephron tubule development
GO:0042126 nitrate metabolic process	1	0.234	0.2	Biological Process	0.136378	0.417239	0	1	5	nitrate metabolic process
GO:0042776 mitochondrial ATP synthesis coupled proton transport	1	0.234	0.2	Biological Process	0.136378	0.417239	0	1	5	mitochondrial ATP synthesis coupled proton transport
GO:0042822 pyridoxal phosphate metabolic process	1	0.234	0.2	Biological Process	0.136378	0.417239	0	1	5	pyridoxal phosphate metabolic process
GO:0042823 pyridoxal phosphate biosynthetic process	1	0.234	0.2	Biological Process	0.136378	0.417239	0	1	5	pyridoxal phosphate biosynthetic process
GO:0042832 defense response to protozoan	1	0.234	0.2	Biological Process	0.136378	0.417239	1	0	5	defense response to protozoan
GO:0044038 cell wall macromolecule biosynthetic process	1	0.234	0.2	Biological Process	0.136378	0.417239	0	1	5	cell wall macromolecule biosynthetic process
GO:0045138 nematode male tail tip morphogenesis	1	0.234	0.2	Biological Process	0.136378	0.417239	1	0	5	nematode male tail tip morphogenesis
GO:0048071 sex-specific pigmentation	1	0.234	0.2	Biological Process	0.136378	0.417239	1	0	5	sex-specific pigmentation
GO:0048094 male pigmentation	1	0.234	0.2	Biological Process	0.136378	0.417239	1	0	5	male pigmentation
GO:0048229 gametophyte development	1	0.234	0.2	Biological Process	0.136378	0.417239	0	1	5	gametophyte development
GO:0048484 enteric nervous system development	1	0.234	0.2	Biological Process	0.136378	0.417239	1	0	5	enteric nervous system development
GO:0048613 embryonic ectodermal digestive tract morphogenesis	1	0.234	0.2	Biological Process	0.136378	0.417239	0	1	5	embryonic ectodermal digestive tract morphogenesis
GO:0050651 dermatan sulfate proteoglycan biosynthetic process	1	0.234	0.2	Biological Process	0.136378	0.417239	1	0	5	dermatan sulfate proteoglycan biosynthetic process
GO:0050924 positive regulation of negative chemotaxis	1	0.234	0.2	Biological Process	0.136378	0.417239	1	0	5	positive regulation of negative chemotaxis
GO:0050929 induction of negative chemotaxis	1	0.234	0.2	Biological Process	0.136378	0.417239	1	0	5	induction of negative chemotaxis
GO:0051892 negative regulation of cardioblast differentiation	1	0.234	0.2	Biological Process	0.136378	0.417239	1	0	5	negative regulation of cardioblast differentiation
GO:0060059 embryonic retina morphogenesis in camera-type eye	1	0.234	0.2	Biological Process	0.136378	0.417239	1	0	5	embryonic retina morphogenesis in camera-type eye
GO:0060231 mesenchymal to epithelial transition	1	0.234	0.2	Biological Process	0.136378	0.417239	1	0	5	mesenchymal to epithelial transition
GO:0060456 positive regulation of digestive system process	1	0.234	0.2	Biological Process	0.136378	0.417239	1	0	5	positive regulation of digestive system process
GO:0060536 cartilage morphogenesis	1	0.234	0.2	Biological Process	0.136378	0.417239	1	0	5	cartilage morphogenesis
GO:0060766 negative regulation of androgen receptor signaling pathway	1	0.234	0.2	Biological Process	0.136378	0.417239	1	0	5	negative regulation of androgen receptor signaling pathway
GO:0061311 cell surface receptor signaling pathway involved in heart development	1	0.234	0.2	Biological Process	0.136378	0.417239	1	0	5	cell surface receptor signaling pathway involved in heart development
GO:0070589 cellular component macromolecule biosynthetic process	1	0.234	0.2	Biological Process	0.136378	0.417239	0	1	5	cellular component macromolecule biosynthetic process
GO:0070634 transepithelial ammonium transport	1	0.234	0.2	Biological Process	0.136378	0.417239	1	0	5	transepithelial ammonium transport
GO:0070777 D-aspartate transport	1	0.234	0.2	Biological Process	0.136378	0.417239	1	0	5	D-aspartate transport
GO:0070779 D-aspartate import	1	0.234	0.2	Biological Process	0.136378	0.417239	1	0	5	D-aspartate import
GO:0070827 chromatin maintenance	1	0.234	0.2	Biological Process	0.136378	0.417239	0	1	5	chromatin maintenance
GO:0071266 'de novo' L-methionine biosynthetic process	1	0.234	0.2	Biological Process	0.136378	0.417239	0	1	5	'de novo' L-methionine biosynthetic process
GO:0071372 cellular response to follicle-stimulating hormone stimulus	1	0.234	0.2	Biological Process	0.136378	0.417239	1	0	5	cellular response to follicle-stimulating hormone stimulus
GO:0071963 establishment or maintenance of cell polarity regulating cell shape	1	0.234	0.2	Biological Process	0.136378	0.417239	0	1	5	establishment or maintenance of cell polarity regulating cell shape
GO:0089711 L-glutamate transmembrane transport	1	0.234	0.2	Biological Process	0.136378	0.417239	1	0	5	L-glutamate transmembrane transport
GO:0090025 regulation of monocyte chemotaxis	1	0.234	0.2	Biological Process	0.136378	0.417239	1	0	5	regulation of monocyte chemotaxis
GO:0090185 negative regulation of kidney development	1	0.234	0.2	Biological Process	0.136378	0.417239	1	0	5	negative regulation of kidney development
GO:0090326 positive regulation of locomotion involved in locomotory behavior	1	0.234	0.2	Biological Process	0.136378	0.417239	1	0	5	positive regulation of locomotion involved in locomotory behavior
GO:0097376 interneuron axon guidance	1	0.234	0.2	Biological Process	0.136378	0.417239	1	0	5	interneuron axon guidance
GO:0098712 L-glutamate import across plasma membrane	1	0.234	0.2	Biological Process	0.136378	0.417239	1	0	5	L-glutamate import across plasma membrane
GO:1901046 positive regulation of oviposition	1	0.234	0.2	Biological Process	0.136378	0.417239	1	0	5	positive regulation of oviposition
GO:1901201 regulation of extracellular matrix assembly	1	0.234	0.2	Biological Process	0.136378	0.417239	1	0	5	regulation of extracellular matrix assembly
GO:1901977 negative regulation of cell cycle checkpoint	1	0.234	0.2	Biological Process	0.136378	0.417239	0	1	5	negative regulation of cell cycle checkpoint
GO:1902018 negative regulation of cilium assembly	1	0.234	0.2	Biological Process	0.136378	0.417239	1	0	5	negative regulation of cilium assembly
GO:1903385 regulation of homophilic cell adhesion	1	0.234	0.2	Biological Process	0.136378	0.417239	0	1	5	regulation of homophilic cell adhesion
GO:1903802 L-glutamate(1-) import into cell	1	0.234	0.2	Biological Process	0.136378	0.417239	1	0	5	L-glutamate(1-) import into cell
GO:1904747 positive regulation of apoptotic process involved in development	1	0.234	0.2	Biological Process	0.136378	0.417239	1	0	5	positive regulation of apoptotic process involved in development
GO:1990123 L-glutamate import into cell	1	0.234	0.2	Biological Process	0.136378	0.417239	1	0	5	L-glutamate import into cell
GO:2000044 negative regulation of cardiac cell fate specification	1	0.234	0.2	Biological Process	0.136378	0.417239	1	0	5	negative regulation of cardiac cell fate specification
GO:2000209 regulation of anoikis	1	0.234	0.2	Biological Process	0.136378	0.417239	1	0	5	regulation of anoikis
GO:0004252 serine-type endopeptidase activity	8	1.728	0.049	Molecular Function	0.123585	0.418536	6	2	163	serine-type endopeptidase activity
GO:0006873 cellular ion homeostasis	13	3.044	0.041	Biological Process	0.137281	0.419732	7	6	320	cellular ion homeostasis
GO:0051961 negative regulation of nervous system development	10	2.342	0.043	Biological Process	0.138612	0.42328	9	1	233	negative regulation of nervous system development
GO:0034612 response to tumor necrosis factor	4	0.937	0.058	Biological Process	0.138621	0.42328	3	1	69	response to tumor necrosis factor
GO:0005639 integral component of nuclear inner membrane	2	0.438	0.182	Cellular Component	0.0461663	0.423381	0	2	11	integral component of nuclear inner membrane
GO:0031229 intrinsic component of nuclear inner membrane	2	0.438	0.182	Cellular Component	0.0461663	0.423381	0	2	11	intrinsic component of nuclear inner membrane
GO:0044453 nuclear membrane part	2	0.438	0.182	Cellular Component	0.0461663	0.423381	0	2	11	nuclear membrane part
GO:0036379 myofilament	3	0.656	0.115	Cellular Component	0.0487182	0.423381	3	0	26	myofilament
GO:0045121 membrane raft	8	1.751	0.062	Cellular Component	0.0524689	0.423381	7	1	128	membrane raft
GO:0098857 membrane microdomain	8	1.751	0.062	Cellular Component	0.0524689	0.423381	7	1	128	membrane microdomain
GO:0000324 fungal-type vacuole	2	0.438	0.167	Cellular Component	0.0542548	0.423381	0	2	12	fungal-type vacuole
GO:0000346 transcription export complex	2	0.438	0.167	Cellular Component	0.0542548	0.423381	0	2	12	transcription export complex
GO:0044425 membrane part	155	33.917	0.036	Cellular Component	0.0590429	0.423381	93	62	4366	membrane part
GO:0034703 cation channel complex	6	1.313	0.068	Cellular Component	0.0620519	0.423381	6	0	88	cation channel complex
GO:0005902 microvillus	4	0.875	0.085	Cellular Component	0.0621914	0.423381	3	1	47	microvillus
GO:0000839 Hrd1p ubiquitin ligase ERAD-L complex	1	0.219	0.5	Cellular Component	0.0627889	0.423381	0	1	2	Hrd1p ubiquitin ligase ERAD-L complex
GO:0005946 alpha,alpha-trehalose-phosphate synthase complex (UDP-forming)	1	0.219	0.5	Cellular Component	0.0627889	0.423381	1	0	2	alpha,alpha-trehalose-phosphate synthase complex (UDP-forming)
GO:0009346 citrate lyase complex	1	0.219	0.5	Cellular Component	0.0627889	0.423381	1	0	2	citrate lyase complex
GO:0030314 junctional membrane complex	1	0.219	0.5	Cellular Component	0.0627889	0.423381	1	0	2	junctional membrane complex
GO:0030446 hyphal cell wall	1	0.219	0.5	Cellular Component	0.0627889	0.423381	0	1	2	hyphal cell wall
GO:0033290 eukaryotic 48S preinitiation complex	1	0.219	0.5	Cellular Component	0.0627889	0.423381	0	1	2	eukaryotic 48S preinitiation complex
GO:0033597 mitotic checkpoint complex	1	0.219	0.5	Cellular Component	0.0627889	0.423381	0	1	2	mitotic checkpoint complex
GO:0034669 integrin alpha4-beta7 complex	1	0.219	0.5	Cellular Component	0.0627889	0.423381	0	1	2	integrin alpha4-beta7 complex
GO:0043033 isoamylase complex	1	0.219	0.5	Cellular Component	0.0627889	0.423381	1	0	2	isoamylase complex
GO:0043224 nuclear SCF ubiquitin ligase complex	1	0.219	0.5	Cellular Component	0.0627889	0.423381	0	1	2	nuclear SCF ubiquitin ligase complex
GO:0070876 SOSS complex	1	0.219	0.5	Cellular Component	0.0627889	0.423381	0	1	2	SOSS complex
GO:0072556 other organism presynaptic membrane	1	0.219	0.5	Cellular Component	0.0627889	0.423381	1	0	2	other organism presynaptic membrane
GO:1990298 bub1-bub3 complex	1	0.219	0.5	Cellular Component	0.0627889	0.423381	0	1	2	bub1-bub3 complex
GO:1990707 nuclear subtelomeric heterochromatin	1	0.219	0.5	Cellular Component	0.0627889	0.423381	0	1	2	nuclear subtelomeric heterochromatin
GO:1990816 vacuole-mitochondrion membrane contact site	1	0.219	0.5	Cellular Component	0.0627889	0.423381	0	1	2	vacuole-mitochondrion membrane contact site
GO:0001527 microfibril	2	0.438	0.154	Cellular Component	0.0627981	0.423381	2	0	13	microfibril
GO:0034993 LINC complex	2	0.438	0.154	Cellular Component	0.0627981	0.423381	1	1	13	LINC complex
GO:0043205 fibril	2	0.438	0.154	Cellular Component	0.0627981	0.423381	2	0	13	fibril
GO:0002066 columnar/cuboidal epithelial cell development	11	2.576	0.042	Biological Process	0.13879	0.423524	8	3	262	columnar/cuboidal epithelial cell development
GO:0070006 metalloaminopeptidase activity	2	0.432	0.095	Molecular Function	0.132349	0.426684	1	1	21	metalloaminopeptidase activity
GO:0004714 transmembrane receptor protein tyrosine kinase activity	3	0.648	0.071	Molecular Function	0.134328	0.426684	3	0	42	transmembrane receptor protein tyrosine kinase activity
GO:0005044 scavenger receptor activity	3	0.648	0.07	Molecular Function	0.141345	0.426684	2	1	43	scavenger receptor activity
GO:0003756 protein disulfide isomerase activity	2	0.432	0.091	Molecular Function	0.142796	0.426684	0	2	22	protein disulfide isomerase activity
GO:0015464 acetylcholine receptor activity	2	0.432	0.091	Molecular Function	0.142796	0.426684	1	1	22	acetylcholine receptor activity
GO:0016679 oxidoreductase activity, acting on diphenols and related substances as donors	2	0.432	0.091	Molecular Function	0.142796	0.426684	2	0	22	oxidoreductase activity, acting on diphenols and related substances as donors
GO:0016864 intramolecular oxidoreductase activity, transposing S-S bonds	2	0.432	0.091	Molecular Function	0.142796	0.426684	0	2	22	intramolecular oxidoreductase activity, transposing S-S bonds
GO:0030545 receptor regulator activity	2	0.432	0.091	Molecular Function	0.142796	0.426684	2	0	22	receptor regulator activity
GO:0003825 alpha,alpha-trehalose-phosphate synthase (UDP-forming) activity	1	0.216	0.2	Molecular Function	0.142852	0.426684	1	0	5	alpha,alpha-trehalose-phosphate synthase (UDP-forming) activity
GO:0003962 cystathionine gamma-synthase activity	1	0.216	0.2	Molecular Function	0.142852	0.426684	0	1	5	cystathionine gamma-synthase activity
GO:0004314 [acyl-carrier-protein] S-malonyltransferase activity	1	0.216	0.2	Molecular Function	0.142852	0.426684	1	0	5	[acyl-carrier-protein] S-malonyltransferase activity
GO:0004316 3-oxoacyl-[acyl-carrier-protein] reductase (NADPH) activity	1	0.216	0.2	Molecular Function	0.142852	0.426684	1	0	5	3-oxoacyl-[acyl-carrier-protein] reductase (NADPH) activity
GO:0004687 myosin light chain kinase activity	1	0.216	0.2	Molecular Function	0.142852	0.426684	1	0	5	myosin light chain kinase activity
GO:0004784 superoxide dismutase activity	1	0.216	0.2	Molecular Function	0.142852	0.426684	1	0	5	superoxide dismutase activity
GO:0004948 calcitonin receptor activity	1	0.216	0.2	Molecular Function	0.142852	0.426684	1	0	5	calcitonin receptor activity
GO:0005347 ATP transmembrane transporter activity	1	0.216	0.2	Molecular Function	0.142852	0.426684	1	0	5	ATP transmembrane transporter activity
GO:0015095 magnesium ion transmembrane transporter activity	1	0.216	0.2	Molecular Function	0.142852	0.426684	0	1	5	magnesium ion transmembrane transporter activity
GO:0015217 ADP transmembrane transporter activity	1	0.216	0.2	Molecular Function	0.142852	0.426684	1	0	5	ADP transmembrane transporter activity
GO:0015501 glutamate:sodium symporter activity	1	0.216	0.2	Molecular Function	0.142852	0.426684	1	0	5	glutamate:sodium symporter activity
GO:0016419 S-malonyltransferase activity	1	0.216	0.2	Molecular Function	0.142852	0.426684	1	0	5	S-malonyltransferase activity
GO:0016420 malonyltransferase activity	1	0.216	0.2	Molecular Function	0.142852	0.426684	1	0	5	malonyltransferase activity
GO:0016618 hydroxypyruvate reductase activity	1	0.216	0.2	Molecular Function	0.142852	0.426684	1	0	5	hydroxypyruvate reductase activity
GO:0016721 oxidoreductase activity, acting on superoxide radicals as acceptor	1	0.216	0.2	Molecular Function	0.142852	0.426684	1	0	5	oxidoreductase activity, acting on superoxide radicals as acceptor
GO:0019825 oxygen binding	1	0.216	0.2	Molecular Function	0.142852	0.426684	1	0	5	oxygen binding
GO:0030229 very-low-density lipoprotein particle receptor activity	1	0.216	0.2	Molecular Function	0.142852	0.426684	1	0	5	very-low-density lipoprotein particle receptor activity
GO:0030267 glyoxylate reductase (NADP) activity	1	0.216	0.2	Molecular Function	0.142852	0.426684	1	0	5	glyoxylate reductase (NADP) activity
GO:0031432 titin binding	1	0.216	0.2	Molecular Function	0.142852	0.426684	1	0	5	titin binding
GO:0033207 beta-1,4-N-acetylgalactosaminyltransferase activity	1	0.216	0.2	Molecular Function	0.142852	0.426684	0	1	5	beta-1,4-N-acetylgalactosaminyltransferase activity
GO:0046404 ATP-dependent polydeoxyribonucleotide 5'-hydroxyl-kinase activity	1	0.216	0.2	Molecular Function	0.142852	0.426684	0	1	5	ATP-dependent polydeoxyribonucleotide 5'-hydroxyl-kinase activity
GO:0047238 glucuronosyl-N-acetylgalactosaminyl-proteoglycan 4-beta-N-acetylgalactosaminyltransferase activity	1	0.216	0.2	Molecular Function	0.142852	0.426684	1	0	5	glucuronosyl-N-acetylgalactosaminyl-proteoglycan 4-beta-N-acetylgalactosaminyltransferase activity
GO:0050692 DBD domain binding	1	0.216	0.2	Molecular Function	0.142852	0.426684	1	0	5	DBD domain binding
GO:0051733 polydeoxyribonucleotide kinase activity	1	0.216	0.2	Molecular Function	0.142852	0.426684	0	1	5	polydeoxyribonucleotide kinase activity
GO:0051734 ATP-dependent polynucleotide kinase activity	1	0.216	0.2	Molecular Function	0.142852	0.426684	0	1	5	ATP-dependent polynucleotide kinase activity
GO:0098518 polynucleotide phosphatase activity	1	0.216	0.2	Molecular Function	0.142852	0.426684	0	1	5	polynucleotide phosphatase activity
GO:0098770 FBXO family protein binding	1	0.216	0.2	Molecular Function	0.142852	0.426684	1	0	5	FBXO family protein binding
GO:1901611 phosphatidylglycerol binding	1	0.216	0.2	Molecular Function	0.142852	0.426684	1	0	5	phosphatidylglycerol binding
GO:0008039 synaptic target recognition	3	0.703	0.067	Biological Process	0.140285	0.427352	2	1	45	synaptic target recognition
GO:0048771 tissue remodeling	3	0.703	0.067	Biological Process	0.140285	0.427352	2	1	45	tissue remodeling
GO:0007368 determination of left/right symmetry	5	1.171	0.053	Biological Process	0.1404	0.427352	4	1	95	determination of left/right symmetry
GO:0072330 monocarboxylic acid biosynthetic process	7	1.639	0.047	Biological Process	0.140805	0.427352	6	1	149	monocarboxylic acid biosynthetic process
GO:0048545 response to steroid hormone	10	2.342	0.043	Biological Process	0.141327	0.427352	9	1	234	response to steroid hormone
GO:0002098 tRNA wobble uridine modification	2	0.468	0.087	Biological Process	0.141759	0.427352	0	2	23	tRNA wobble uridine modification
GO:0003229 ventricular cardiac muscle tissue development	2	0.468	0.087	Biological Process	0.141759	0.427352	2	0	23	ventricular cardiac muscle tissue development
GO:0006726 eye pigment biosynthetic process	2	0.468	0.087	Biological Process	0.141759	0.427352	2	0	23	eye pigment biosynthetic process
GO:0007280 pole cell migration	2	0.468	0.087	Biological Process	0.141759	0.427352	2	0	23	pole cell migration
GO:0014033 neural crest cell differentiation	2	0.468	0.087	Biological Process	0.141759	0.427352	2	0	23	neural crest cell differentiation
GO:0022029 telencephalon cell migration	2	0.468	0.087	Biological Process	0.141759	0.427352	1	1	23	telencephalon cell migration
GO:0030540 female genitalia development	2	0.468	0.087	Biological Process	0.141759	0.427352	2	0	23	female genitalia development
GO:0042116 macrophage activation	2	0.468	0.087	Biological Process	0.141759	0.427352	1	1	23	macrophage activation
GO:0042441 eye pigment metabolic process	2	0.468	0.087	Biological Process	0.141759	0.427352	2	0	23	eye pigment metabolic process
GO:0043324 pigment metabolic process involved in developmental pigmentation	2	0.468	0.087	Biological Process	0.141759	0.427352	2	0	23	pigment metabolic process involved in developmental pigmentation
GO:0043474 pigment metabolic process involved in pigmentation	2	0.468	0.087	Biological Process	0.141759	0.427352	2	0	23	pigment metabolic process involved in pigmentation
GO:0046693 sperm storage	2	0.468	0.087	Biological Process	0.141759	0.427352	2	0	23	sperm storage
GO:0055010 ventricular cardiac muscle tissue morphogenesis	2	0.468	0.087	Biological Process	0.141759	0.427352	2	0	23	ventricular cardiac muscle tissue morphogenesis
GO:0060977 coronary vasculature morphogenesis	2	0.468	0.087	Biological Process	0.141759	0.427352	2	0	23	coronary vasculature morphogenesis
GO:0050801 ion homeostasis	16	3.747	0.039	Biological Process	0.142404	0.429025	8	8	412	ion homeostasis
GO:0032496 response to lipopolysaccharide	4	0.937	0.057	Biological Process	0.143894	0.432412	4	0	70	response to lipopolysaccharide
GO:0033108 mitochondrial respiratory chain complex assembly	4	0.937	0.057	Biological Process	0.143894	0.432412	0	4	70	mitochondrial respiratory chain complex assembly
GO:0045637 regulation of myeloid cell differentiation	4	0.937	0.057	Biological Process	0.143894	0.432412	4	0	70	regulation of myeloid cell differentiation
GO:0048806 genitalia development	4	0.937	0.057	Biological Process	0.143894	0.432412	3	1	70	genitalia development
GO:0031960 response to corticosteroid	5	1.171	0.052	Biological Process	0.144848	0.435003	4	1	96	response to corticosteroid
GO:0007015 actin filament organization	11	2.576	0.042	Biological Process	0.146527	0.439767	8	3	265	actin filament organization
GO:0010594 regulation of endothelial cell migration	3	0.703	0.065	Biological Process	0.147055	0.440234	3	0	46	regulation of endothelial cell migration
GO:0035151 regulation of tube size, open tracheal system	3	0.703	0.065	Biological Process	0.147055	0.440234	2	1	46	regulation of tube size, open tracheal system
GO:0042743 hydrogen peroxide metabolic process	3	0.703	0.065	Biological Process	0.147055	0.440234	3	0	46	hydrogen peroxide metabolic process
GO:2000243 positive regulation of reproductive process	3	0.703	0.065	Biological Process	0.147055	0.440234	1	2	46	positive regulation of reproductive process
GO:0043235 receptor complex	9	1.969	0.057	Cellular Component	0.0664872	0.443483	6	3	158	receptor complex
GO:0009605 response to external stimulus	55	12.881	0.033	Biological Process	0.148265	0.443576	42	13	1654	response to external stimulus
GO:0043627 response to estrogen	4	0.937	0.056	Biological Process	0.149245	0.445714	3	1	71	response to estrogen
GO:2000177 regulation of neural precursor cell proliferation	4	0.937	0.056	Biological Process	0.149245	0.445714	4	0	71	regulation of neural precursor cell proliferation
GO:0018108 peptidyl-tyrosine phosphorylation	5	1.171	0.052	Biological Process	0.149356	0.445714	4	1	97	peptidyl-tyrosine phosphorylation
GO:0042274 ribosomal small subunit biogenesis	5	1.171	0.052	Biological Process	0.149356	0.445714	1	4	97	ribosomal small subunit biogenesis
GO:0043902 positive regulation of multi-organism process	6	1.405	0.048	Biological Process	0.149832	0.446854	4	2	124	positive regulation of multi-organism process
GO:0016597 amino acid binding	4	0.864	0.059	Molecular Function	0.151505	0.447236	4	0	68	amino acid binding
GO:0005057 receptor signaling protein activity	5	1.08	0.054	Molecular Function	0.152454	0.447236	4	1	93	receptor signaling protein activity
GO:0005267 potassium channel activity	5	1.08	0.054	Molecular Function	0.152454	0.447236	5	0	93	potassium channel activity
GO:0042826 histone deacetylase binding	4	0.864	0.058	Molecular Function	0.157244	0.447236	4	0	69	histone deacetylase binding
GO:1901505 carbohydrate derivative transporter activity	5	1.08	0.053	Molecular Function	0.162202	0.447236	5	0	95	carbohydrate derivative transporter activity
GO:0008201 heparin binding	4	0.864	0.057	Molecular Function	0.163062	0.447236	3	1	70	heparin binding
GO:0003755 peptidyl-prolyl cis-trans isomerase activity	3	0.648	0.065	Molecular Function	0.163092	0.447236	0	3	46	peptidyl-prolyl cis-trans isomerase activity
GO:0004623 phospholipase A2 activity	2	0.432	0.083	Molecular Function	0.164169	0.447236	2	0	24	phospholipase A2 activity
GO:0008376 acetylgalactosaminyltransferase activity	2	0.432	0.083	Molecular Function	0.164169	0.447236	1	1	24	acetylgalactosaminyltransferase activity
GO:0001047 core promoter binding	5	1.08	0.052	Molecular Function	0.167168	0.447236	4	1	96	core promoter binding
GO:0072341 modified amino acid binding	5	1.08	0.052	Molecular Function	0.167168	0.447236	5	0	96	modified amino acid binding
[truncated: 4,277 more rows]
