# Supplementary material for: Transcriptome and metabolome analyses reveal the responses of brown planthoppers to RH resistant rice cultivar
Source: Front Physiol. 2022 Sep 16;13:1018470. doi: 10.3389/fphys.2022.1018470 (PMC9523508; doi:10.3389/fphys.2022.1018470)
Supplement: Supplementary file 7 [file Table1.XLSX]

## Sheet: Sheet1
Table S1. The primers used in this study.
Primer name	Sequence	Length	Purpose	Gene description	Statistical analysis for amplification efficiency
					Coef	P	constant	Efficiency values
β-actin-F	TGCGTGACATCAAGGAGAAGC	21	Quatitative PCR amplification of housekeeping gene	β-actin	-1.058	0	16.575	0.93
β-actin-R	CCATACCCAAGAAGGAAGGCT	21
LOC111058926-F	AAGTTTGCCACCACAGATGA	20	Quatitative PCR amplification of LOC111058926 gene	procollagen C-endopeptidase enhancer 1	-1.069	0.002	21.364	0.91
LOC111058926-R	ATTGAGGCTTCGAGTTCATAGT	22
LOC111054529-F	CTCCTTACCGATCCATGCACA	21	Quatitative PCR amplification of LOC111054529 gene	Pyruvate carboxylase	-1.0448	0	20.57	0.94
LOC111054529-R	TTGGCGCCGGCCTAAAAATA	20
LOC111053136-F	GCTATTGGTTTACCCTCCTCCT	22	Quatitative PCR amplification of LOC111053136 gene	endocuticle structural glycoprotein SgAbd-1-like	-1.0296	0	18.65	0.96
LOC111053136-R	GTGAGGTGAGAGAGGTCATCAT	22
LOC111046284-F	AAACGAAGGGACTCCTAGAGTTG	23	Quatitative PCR amplification of LOC111046284 gene	LIRP	-1.0729	0	25.348	0.91
LOC111046284-R	ATTATCCTTGTTGGAAACATCTTGT	25
LOC111050834-F	TCTCAACTATGTGGGAGCGTT	21	Quatitative PCR amplification of LOC111050834 gene	uncharacterized protein	-1.0161	0	25.672	0.98
LOC111050834-R	ACTACTCCTTTCTTCTACAGTGATT	25
LOC111053763-F	TTTGGACGTAGTTGACACCAGA	22	Quatitative PCR amplification of LOC111053763 gene	uncharacterized protein	-1.1729	0.013	22.158	0.81
LOC111053763-R	TGTGCATTACTTGCAGCCAAC	21
LOC111045895-F	ACAACCATGGTGGAGAGCTG	20	Quatitative PCR amplification of LOC111045895 gene	keratin-associated protein 21-1	-1.0902	0	26.148	0.89
LOC111045895-R	ACATCCGCATCCGTAACCTC	20
LOC111048221-F	AGGCCAGGACAAAGGAAGC	19	Quatitative PCR amplification of LOC111048221 gene	ATP-citrate synthase	-1.1966	0	20.439	0.78
LOC111048221-R	TGATGGCTCTGATCGTCTGC	20
LOC111049618-F	TGGGCTAATTGGGTGATAGGC	21	Quatitative PCR amplification of LOC111049618 gene	maltase A3	-1.0245	0	21.345	0.97
LOC111049618-R	GAACACATCCTCCATGCCCA	20
LOC111054483-F	CTTCTACGCCAAAATCGACGG	21	Quatitative PCR amplification of LOC111054483 gene	sodium channel protein Nach-like	-1.0812	0.005	22.594	0.89
LOC111054483-R	ATCGACCCAGCCAAACAGAA	20
LOC111064163-F	CAGCCAATGGACCGACTTCT	20	Quatitative PCR amplification of LOC111064163 gene	heat shock protein 68	-1.0889	0.001	24.954	0.88
LOC111064163-R	GCTTTGGTGTTTGCAATATAGCTG	24
LOC111052384-F	CTCACTCACGGTTGCGGT	18	Quatitative PCR amplification of LOC111052384 gene	pistil-specific extensin-like protein	-1.0972	0	23.581	0.88
LOC111052384-R	AGCTTGGCCTGGAGAAAGAG	20
LOC111043756-F	ACAAGGTTAGCAGGTTTTCCAT	22	Quatitative PCR amplification of LOC111043756 gene	uncharacterized protein	-1.1032	0	22.137	0.87
LOC111043756-R	CCCAACACCTGATACACCATTATT	24
LOC111050339-F	TGGTGGTGATTTGCATATTGGT	22	Quatitative PCR amplification of LOC111050339 gene	uncharacterized protein	-1.1164	0	25.914	0.86
LOC111050339-R	CTCATGGCCAGGTAGAGCAG	20
LOC111052663-F	CAGTTTGTCGGCTTGGATGC	20	Quatitative PCR amplification of LOC111052663 gene	putative serine protease K12H4.7	-1.0832	0.011	26.128	0.89
LOC111052663-R	AATCTCTACGCACAAATGGAGT	22
