# Supplementary material for: Transcriptome and metabolome analyses reveal the responses of brown planthoppers to RH resistant rice cultivar
Source: Front Physiol. 2022 Sep 16;13:1018470. doi: 10.3389/fphys.2022.1018470 (PMC9523508; doi:10.3389/fphys.2022.1018470)
Supplement: Supplementary file 8 [file Table5.XLSX]

## Sheet: Sheet1
Table S5. Results of the KEGG pathway analysis for the differentially expressed genes.
KEGG_A_class	KEGG_B_class	Pathway	DEGs (100)	Background (3670)	Pvalue	Qvalue	Pathway ID	Genes
Metabolism	Global and overview maps	Biosynthesis of secondary metabolites	7	40	8.05102e-05	0.0101557	ko01110	LOC111057939;LOC111060634;LOC111060922;LOC111060998;LOC111061321;LOC111061402;LOC111061437
Organismal Systems	Aging	Longevity regulating pathway - multiple species	7	45	0.00017525	0.0101557	ko04213	LOC111052363;LOC111059279;LOC111064220;LOC111043681;LOC111051944;LOC111054162;LOC111059941
Genetic Information Processing	Translation	Ribosome	10	96	0.000230851	0.0101557	ko03010	LOC111052958;LOC111054073;LOC111060747;LOC111060745;LOC111060876;LOC111060983;LOC111061106;LOC111061352;LOC111061358;LOC111061951
Genetic Information Processing	Folding, sorting and degradation	Protein processing in endoplasmic reticulum	12	138	0.000303157	0.0101557	ko04141	LOC111052363;LOC111059279;LOC111064220;LOC111064609;LOC111043681;LOC111051944;LOC111054162;LOC111057015;LOC111059941;LOC111061218;LOC111061441;LOC111061449
Metabolism	Energy metabolism	Sulfur metabolism	3	8	0.00099539	0.0266765	ko00920	LOC111050353;LOC111060986;LOC111061948
Metabolism	Amino acid metabolism	Lysine biosynthesis	2	4	0.00425577	0.0950456	ko00300	LOC111060634;LOC111060998
Metabolism	Global and overview maps	Metabolic pathways	42	1155	0.0157638	0.301763	ko01100	LOC111056404;LOC111064055;LOC111064260;LOC111043379;LOC111044783;LOC111046371;LOC111047763;LOC111048167;LOC111049427;LOC111049918;LOC111050138;LOC111050353;LOC111051192;LOC111052178;LOC111054529;LOC111054643;LOC111054796;LOC111055638;LOC111055728;LOC111056633;LOC111057920;LOC111057939;LOC111058301;LOC111058748;LOC111060268;LOC111060464;LOC111060634;LOC111060855;LOC111060922;LOC111060986;LOC111060…
Metabolism	Carbohydrate metabolism	Pyruvate metabolism	4	41	0.0242908	0.390583	ko00620	LOC111064055;LOC111054529;LOC111055638;LOC111061437
Metabolism	Carbohydrate metabolism	Starch and sucrose metabolism	3	24	0.0262332	0.390583	ko00500	LOC111056404;LOC111057939;LOC111062462
Metabolism	Carbohydrate metabolism	Citrate cycle (TCA cycle)	3	31	0.0508454	0.611544	ko00020	LOC111054529;LOC111061437;LOC111061683
Environmental Information Processing	Signal transduction	Hedgehog signaling pathway - fly	2	14	0.0540617	0.611544	ko04341	LOC111057423;LOC111057432
Metabolism	Global and overview maps	Biosynthesis of amino acids	5	76	0.0547651	0.611544	ko01230	LOC111054529;LOC111060634;LOC111060922;LOC111060998;LOC111062069
Organismal Systems	Endocrine system	Aldosterone synthesis and secretion	3	37	0.0782936	0.738719	ko04925	LOC111055136;LOC111060295;LOC111062671
Organismal Systems	Endocrine system	Cortisol synthesis and secretion	2	19	0.0931092	0.738719	ko04927	LOC111055136;LOC111060295
Organismal Systems	Endocrine system	Ovarian Steroidogenesis	2	20	0.101679	0.738719	ko04913	LOC111055136;LOC111060295
Metabolism	Metabolism of cofactors and vitamins	Vitamin B6 metabolism	1	4	0.104659	0.738719	ko00750	LOC111044783
Metabolism	Amino acid metabolism	Cysteine and methionine metabolism	3	42	0.105132	0.738719	ko00270	LOC111060922;LOC111060986;LOC111061437
Organismal Systems	Digestive system	Vitamin digestion and absorption	2	21	0.110458	0.738719	ko04977	LOC111054796;LOC111055136
Metabolism	Lipid metabolism	Steroid hormone biosynthesis	2	22	0.119428	0.738719	ko00140	LOC111058748;LOC111060464
Metabolism	Carbohydrate metabolism	Pentose and glucuronate interconversions	2	23	0.128573	0.738719	ko00040	LOC111058301;LOC111058748
Environmental Information Processing	Signal transduction	Hippo signaling pathway -fly	3	47	0.135053	0.738719	ko04391	LOC111046455;LOC111056937;LOC111061441
Metabolism	Carbohydrate metabolism	Galactose metabolism	2	25	0.147323	0.738719	ko00052	LOC111054643;LOC111062462
Organismal Systems	Digestive system	Bile secretion	2	25	0.147323	0.738719	ko04976	LOC111055136;LOC111060295
Metabolism	Carbohydrate metabolism	Amino sugar and nucleotide sugar metabolism	3	49	0.147768	0.738719	ko00520	LOC111051192;LOC111055728;LOC111062232
Metabolism	Global and overview maps	Microbial metabolism in diverse environments	1	6	0.152844	0.738719	ko01120	LOC111044783
Organismal Systems	Endocrine system	Renin-angiotensin system	1	6	0.152844	0.738719	ko04614	LOC111049427
Organismal Systems	Immune system	Hematopoietic cell lineage	1	6	0.152844	0.738719	ko04640	LOC111049427
Organismal Systems	Digestive system	Fat digestion and absorption	2	26	0.1569	0.738719	ko04975	LOC111052178;LOC111055136
Genetic Information Processing	Folding, sorting and degradation	Sulfur relay system	1	7	0.175965	0.738719	ko04122	LOC111060986
Organismal Systems	Immune system	Th1 and Th2 cell differentiation	1	7	0.175965	0.738719	ko04658	LOC111052168
Organismal Systems	Digestive system	Pancreatic secretion	2	28	0.176385	0.738719	ko04972	LOC111052178;LOC111062671
Metabolism	Carbohydrate metabolism	Glyoxylate and dicarboxylate metabolism	2	29	0.186268	0.738719	ko00630	LOC111064055;LOC111061437
Metabolism	Lipid metabolism	Biosynthesis of unsaturated fatty acids	2	29	0.186268	0.738719	ko01040	LOC111060464;LOC111060855
Metabolism	Lipid metabolism	Fatty acid elongation	2	30	0.196228	0.738719	ko00062	LOC111060464;LOC111060855
Metabolism	Lipid metabolism	Linoleic acid metabolism	1	8	0.198462	0.738719	ko00591	LOC111054796
Organismal Systems	Immune system	Complement and coagulation cascades	1	8	0.198462	0.738719	ko04610	LOC111047063
Organismal Systems	Environmental adaptation	Circadian rhythm	1	9	0.22035	0.751652	ko04710	LOC111061449
Environmental Information Processing	Signal transduction	Wnt signaling pathway	4	89	0.223246	0.751652	ko04310	LOC111047173;LOC111056937;LOC111061441;LOC111061449
Metabolism	Energy metabolism	Oxidative phosphorylation	4	90	0.229108	0.751652	ko00190	LOC111048167;LOC111050138;LOC111062061;LOC111062218
Metabolism	Lipid metabolism	Glycerolipid metabolism	3	61	0.230742	0.751652	ko00561	LOC111052178;LOC111057920;LOC111058301
Organismal Systems	Digestive system	Cholesterol metabolism	2	34	0.236624	0.751652	ko04979	LOC111055136;LOC111060295
Metabolism	Lipid metabolism	alpha-Linolenic acid metabolism	1	10	0.241646	0.751652	ko00592	LOC111054796
Organismal Systems	Nervous system	Serotonergic synapse	1	10	0.241646	0.751652	ko04726	LOC111047979
Organismal Systems	Nervous system	Glutamatergic synapse	2	35	0.246811	0.751652	ko04724	LOC111054418;LOC111057909
Metabolism	Global and overview maps	Fatty acid metabolism	3	65	0.260161	0.773501	ko01212	LOC111055638;LOC111060464;LOC111060855
Cellular Processes	Transport and catabolism	Endocytosis	5	128	0.269024	0.773501	ko04144	LOC111051944;LOC111054162;LOC111060295;LOC111061848;LOC111063194
Metabolism	Carbohydrate metabolism	Ascorbate and aldarate metabolism	2	38	0.277441	0.773501	ko00053	LOC111043379;LOC111058748
Genetic Information Processing	Transcription	Spliceosome	5	131	0.284942	0.773501	ko03040	LOC111048814;LOC111051366;LOC111051944;LOC111054162;LOC111060780
Metabolism	Lipid metabolism	Fatty acid biosynthesis	1	13	0.302139	0.773501	ko00061	LOC111055638
Environmental Information Processing	Signal transduction	VEGF signaling pathway	1	14	0.321222	0.773501	ko04370	LOC111044834
Organismal Systems	Sensory system	Taste transduction	1	14	0.321222	0.773501	ko04742	LOC111047979
Metabolism	Metabolism of other amino acids	Glutathione metabolism	2	43	0.328265	0.773501	ko00480	LOC111049427;LOC111063419
Environmental Information Processing	Signal transduction	TGF-beta signaling pathway	2	43	0.328265	0.773501	ko04350	LOC111059692;LOC111061449
Metabolism	Lipid metabolism	Steroid biosynthesis	1	15	0.339788	0.773501	ko00100	LOC111056633
Organismal Systems	Excretory system	Endocrine and other factor-regulated calcium reabsorption	1	15	0.339788	0.773501	ko04961	LOC111062671
Environmental Information Processing	Signaling molecules and interaction	Neuroactive ligand-receptor interaction	4	109	0.345732	0.773501	ko04080	LOC111049107;LOC111051072;LOC111054418;LOC111061848
Metabolism	Xenobiotics biodegradation and metabolism	Metabolism of xenobiotics by cytochrome P450	1	16	0.357851	0.773501	ko00980	LOC111058748
Metabolism	Xenobiotics biodegradation and metabolism	Drug metabolism - cytochrome P450	1	16	0.357851	0.773501	ko00982	LOC111058748
Organismal Systems	Digestive system	Mineral absorption	1	16	0.357851	0.773501	ko04978	LOC111062671
Metabolism	Xenobiotics biodegradation and metabolism	Drug metabolism - other enzymes	2	46	0.358342	0.773501	ko00983	LOC111049918;LOC111058748
Environmental Information Processing	Signal transduction	Hippo signaling pathway	2	47	0.368266	0.773501	ko04390	LOC111047173;LOC111061848
Metabolism	Lipid metabolism	Arachidonic acid metabolism	1	17	0.375425	0.773501	ko00590	LOC111054796
Metabolism	Global and overview maps	2-Oxocarboxylic acid metabolism	1	17	0.375425	0.773501	ko01210	LOC111060634
Environmental Information Processing	Signal transduction	MAPK signaling pathway - fly	2	48	0.378132	0.773501	ko04013	LOC111045216;LOC111061441
Metabolism	Metabolism of other amino acids	Selenocompound metabolism	1	18	0.392523	0.773501	ko00450	LOC111060922
Metabolism	Glycan biosynthesis and metabolism	Mannose type O-glycan biosyntheis	1	18	0.392523	0.773501	ko00515	LOC111047763
Metabolism	Metabolism of cofactors and vitamins	Nicotinate and nicotinamide metabolism	1	18	0.392523	0.773501	ko00760	LOC111061178
Genetic Information Processing	Replication and repair	Base excision repair	1	18	0.392523	0.773501	ko03410	LOC111051726
Metabolism	Glycan biosynthesis and metabolism	Other glycan degradation	1	19	0.409157	0.783243	ko00511	LOC111064260
Cellular Processes	Cell growth and death	Apoptosis - fly	1	19	0.409157	0.783243	ko04214	LOC111061441
Metabolism	Carbohydrate metabolism	Glycolysis / Gluconeogenesis	2	52	0.416928	0.786879	ko00010	LOC111054643;LOC111058301
Metabolism	Carbohydrate metabolism	Pentose phosphate pathway	2	53	0.426444	0.793659	ko00030	LOC111046371;LOC111063419
Environmental Information Processing	Signal transduction	FoxO signaling pathway	2	54	0.435879	0.800107	ko04068	LOC111061441;LOC111062838
Metabolism	Metabolism of terpenoids and polyketides	Terpenoid backbone biosynthesis	1	22	0.456401	0.826456	ko00900	LOC111061402
Metabolism	Metabolism of cofactors and vitamins	Retinol metabolism	1	23	0.471302	0.828991	ko00830	LOC111058748
Organismal Systems	Circulatory system	Cardiac muscle contraction	1	23	0.471302	0.828991	ko04260	LOC111050138
Environmental Information Processing	Signal transduction	Hippo signaling pathway - multiple species	1	24	0.485799	0.828991	ko04392	LOC111046455
Cellular Processes	Transport and catabolism	Phagosome	2	61	0.49949	0.828991	ko04145	LOC111056023;LOC111055136
Organismal Systems	Sensory system	Phototransduction - fly	1	25	0.499902	0.828991	ko04745	LOC111052624
Organismal Systems	Endocrine system	Melanogenesis	1	25	0.499902	0.828991	ko04916	LOC111047173
Organismal Systems	Immune system	Chemokine signaling pathway	1	26	0.513622	0.828991	ko04062	LOC111061848
Cellular Processes	Cell growth and death	Apoptosis - multiple species	1	27	0.52697	0.828991	ko04215	LOC111061441
Organismal Systems	Digestive system	Salivary secretion	1	27	0.52697	0.828991	ko04970	LOC111062671
Metabolism	Amino acid metabolism	Glycine, serine and threonine metabolism	1	28	0.539954	0.828991	ko00260	LOC111064055
Metabolism	Lipid metabolism	Ether lipid metabolism	1	28	0.539954	0.828991	ko00565	LOC111054796
Metabolism	Amino acid metabolism	Alanine, aspartate and glutamate metabolism	1	29	0.552586	0.828991	ko00250	LOC111051192
Environmental Information Processing	Signal transduction	Notch signaling pathway	1	29	0.552586	0.828991	ko04330	LOC111052168
Metabolism	Lipid metabolism	Sphingolipid metabolism	1	30	0.564874	0.828991	ko00600	LOC111064260
Cellular Processes	Cellular community - eukaryotes	Adherens junction	1	30	0.564874	0.828991	ko04520	LOC111061848
Organismal Systems	Endocrine system	Thyroid hormone signaling pathway	1	31	0.576828	0.828991	ko04919	LOC111052168
Environmental Information Processing	Signal transduction	HIF-1 signaling pathway	1	34	0.610774	0.828991	ko04066	LOC111061449
Environmental Information Processing	Signal transduction	Apelin signaling pathway	1	34	0.610774	0.828991	ko04371	LOC111062838
Environmental Information Processing	Membrane transport	ABC transporters	1	35	0.621479	0.828991	ko02010	LOC111048807
Genetic Information Processing	Replication and repair	Nucleotide excision repair	1	35	0.621479	0.828991	ko03420	LOC111061449
Organismal Systems	Immune system	Toll and Imd signaling pathway	1	35	0.621479	0.828991	ko04624	LOC111061441
Genetic Information Processing	Folding, sorting and degradation	Proteasome	1	36	0.631892	0.828991	ko03050	LOC111043906
Metabolism	Lipid metabolism	Glycerophospholipid metabolism	2	78	0.633832	0.828991	ko00564	LOC111054796;LOC111057920
Organismal Systems	Nervous system	Retrograde endocannabinoid signaling	1	37	0.642021	0.828991	ko04723	LOC111048167
Metabolism	Carbohydrate metabolism	Propanoate metabolism	1	38	0.651875	0.828991	ko00640	LOC111055638
Metabolism	Metabolism of cofactors and vitamins	Porphyrin and chlorophyll metabolism	1	38	0.651875	0.828991	ko00860	LOC111058748
Environmental Information Processing	Signal transduction	Phospholipase D signaling pathway	1	38	0.651875	0.828991	ko04072	LOC111057920
Cellular Processes	Transport and catabolism	Mitophagy - animal	1	38	0.651875	0.828991	ko04137	LOC111061441
Organismal Systems	Nervous system	Synaptic vesicle cycle	1	38	0.651875	0.828991	ko04721	LOC111057909
Metabolism	Amino acid metabolism	Arginine and proline metabolism	1	39	0.66146	0.828991	ko00330	LOC111062069
Organismal Systems	Endocrine system	Progesterone-mediated oocyte maturation	1	39	0.66146	0.828991	ko04914	LOC111061007
Metabolism	Global and overview maps	Carbon metabolism	3	124	0.664422	0.828991	ko01200	LOC111054529;LOC111061437;LOC111063419
Organismal Systems	Circulatory system	Adrenergic signaling in cardiomyocytes	1	40	0.670783	0.828991	ko04261	LOC111062671
Metabolism	Nucleotide metabolism	Pyrimidine metabolism	1	41	0.679853	0.828991	ko00240	LOC111049918
Environmental Information Processing	Signal transduction	Rap1 signaling pathway	1	41	0.679853	0.828991	ko04015	LOC111061848
Genetic Information Processing	Transcription	RNA polymerase	1	42	0.688675	0.828991	ko03020	LOC111047145
Cellular Processes	Cellular community - eukaryotes	Signaling pathways regulating pluripotency of stem cells	1	42	0.688675	0.828991	ko04550	LOC111047173
Organismal Systems	Environmental adaptation	Thermogenesis	2	87	0.692888	0.828991	ko04714	LOC111048167;LOC111050138
Environmental Information Processing	Signal transduction	cGMP - PKG signaling pathway	1	45	0.713722	0.84636	ko04022	LOC111062671
Organismal Systems	Development	Axon guidance	1	46	0.721619	0.848032	ko04360	LOC111061848
Environmental Information Processing	Signal transduction	mTOR signaling pathway	2	93	0.727788	0.848032	ko04150	LOC111047173;LOC111056937
Cellular Processes	Cellular community - eukaryotes	Tight junction	1	48	0.736773	0.851099	ko04530	LOC111061848
Cellular Processes	Cell motility	Regulation of actin cytoskeleton	1	49	0.74404	0.852148	ko04810	LOC111044834
Environmental Information Processing	Signal transduction	Calcium signaling pathway	1	53	0.771176	0.875082	ko04020	LOC111062671
Organismal Systems	Endocrine system	Insulin signaling pathway	1	54	0.777502	0.875082	ko04910	LOC111055638
Genetic Information Processing	Translation	Aminoacyl-tRNA biosynthesis	1	55	0.783655	0.875082	ko00970	LOC111045102
Cellular Processes	Cell growth and death	Oocyte meiosis	1	57	0.795461	0.880924	ko04114	LOC111061449
Metabolism	Nucleotide metabolism	Purine metabolism	2	110	0.809036	0.888613	ko00230	LOC111060268;LOC111061321
Environmental Information Processing	Signal transduction	cAMP signaling pathway	1	63	0.827183	0.896871	ko04024	LOC111062671
Environmental Information Processing	Signal transduction	MAPK signaling pathway	1	64	0.831974	0.896871	ko04010	LOC111057826
Environmental Information Processing	Signal transduction	Phosphatidylinositol signaling system	1	65	0.836634	0.896871	ko04070	LOC111057920
Metabolism	Amino acid metabolism	Lysine degradation	1	71	0.862023	0.914142	ko00310	LOC111060998
Cellular Processes	Cell growth and death	Cell cycle	1	74	0.873211	0.914142	ko04110	LOC111061449
Cellular Processes	Cellular community - eukaryotes	Focal adhesion	1	74	0.873211	0.914142	ko04510	LOC111044834
Genetic Information Processing	Folding, sorting and degradation	RNA degradation	1	76	0.880165	0.91428	ko03018	LOC111051366
Genetic Information Processing	Translation	Ribosome biogenesis in eukaryotes	1	88	0.914633	0.942775	ko03008	LOC111061877
Genetic Information Processing	Folding, sorting and degradation	Ubiquitin mediated proteolysis	2	156	0.931958	0.948005	ko04120	LOC111060826;LOC111061449
Cellular Processes	Transport and catabolism	Autophagy - animal	1	97	0.933855	0.948005	ko04140	LOC111061441
Cellular Processes	Transport and catabolism	Lysosome	1	115	0.960368	0.967588	ko04142	LOC111064260
Genetic Information Processing	Translation	RNA transport	1	162	0.989725	0.989725	ko03013	LOC111048814
KEGG, Kyoto Encyclopedia of Genes and Genomes; DEGs, differentially expressed genes.
