# Supplementary material for: Transcriptome and metabolome analyses reveal the responses of brown planthoppers to RH resistant rice cultivar
Source: Front Physiol. 2022 Sep 16;13:1018470. doi: 10.3389/fphys.2022.1018470 (PMC9523508; doi:10.3389/fphys.2022.1018470)
Supplement: Supplementary file 10 [file Table8.XLSX]

## Sheet: Sheet1
Table S8. The overlapped pathways identified from transcriptome and metabolome analysis.
Overlap pathways	DEGs	Differential metabolites
Starch and sucrose metabolism	LOC111056404;LOC111057939;LOC111062462	Glucose 1-phosphate cpd:C00103; Trehalose 6-phosphate cpd:C00689; Trehalose cpd:C01083; D-Glucuronic acid cpd:C00191
Pentose and glucuronate interconversions	LOC111058301;LOC111058748	D-Xylitol cpd:C00379; Glucose 1-phosphate cpd:C00103; D-Glucuronic acid cpd:C00191
Galactose metabolism	LOC111054643;LOC111062462	Glucose 1-phosphate cpd:C00103; Galactose 1-phosphate cpd:C00446; Glycerol cpd:C00116
Amino sugar and nucleotide sugar metabolism	LOC111051192;LOC111055728;LOC111062232	Galactose 1-phosphate cpd:C00446; Glucose 1-phosphate cpd:C00103
Ascorbate and aldarate metabolism	LOC111043379;LOC111058748	D-Glucuronic acid cpd:C00191
DEGs, differentially expressed genes.
